# Supplementary material for: Model‐Guided Systematic Metabolic Engineering for Enhanced Spinosad Biosynthesis in Saccharopolyspora spinosa NHF132
Source: Adv Sci (Weinh). 2025 Sep 26;12(47):e11411. doi: 10.1002/advs.202511411 (PMC12713090; doi:10.1002/advs.202511411)
Supplement: Supplementary file 2 — Supplemental Table 7 [file ADVS-12-e11411-s005.xlsx]

## Sheet: allFlux
	fluxes	fluxes	fluxes	fluxes	fluxes	fluxes	fluxes	fluxes	fluxes	fluxes	fluxes	fluxes	fluxes	fluxes	fluxes	fluxes
BIOMASS_SCO	0	0	0	0	0	0	0	0	0	0	0	0	0	0	0	0
BIOMASS_SCO_tRNA	0.0011135436639285853	0.0013362523967143023	0.0015589611295000194	0.0017816698622857366	0.0020043785950714537	0.0022270873278571707	0.0024497960606428876	0.0026725047934286045	0.0028952135262143215	0.003117922259000039	0.0033406309917857558	0.003563339724571473	0.00378604845735719	0.0040087571901429074	0.004231465922928624	0.004454174655714341
CARBOHYDRATE_PSEUDO	0.0011135436639285853	0.0013362523967143023	0.0015589611295000196	0.0017816698622857366	0.002004378595071454	0.0022270873278571707	0.0024497960606428876	0.0026725047934286045	0.0028952135262143215	0.0031179222590000393	0.003340630991785756	0.003563339724571473	0.00378604845735719	0.004008757190142908	0.004231465922928625	0.004454174655714341
CELL_WALL_PSEUDO	0.0011135436639285853	0.0013362523967143023	0.0015589611295000194	0.0017816698622857366	0.0020043785950714537	0.0022270873278571707	0.0024497960606428876	0.0026725047934286045	0.0028952135262143215	0.003117922259000039	0.0033406309917857553	0.003563339724571473	0.0037860484573571896	0.0040087571901429074	0.004231465922928624	0.004454174655714341
DNA_PSEUDO	0.0011135436639285853	0.0013362523967143023	0.0015589611295000194	0.0017816698622857366	0.0020043785950714537	0.0022270873278571707	0.0024497960606428876	0.0026725047934286045	0.0028952135262143215	0.003117922259000039	0.0033406309917857558	0.003563339724571473	0.00378604845735719	0.0040087571901429074	0.004231465922928624	0.004454174655714341
LIPID_PSEUDO	0.0011135436639285853	0.0013362523967143023	0.0015589611295000194	0.0017816698622857366	0.0020043785950714537	0.0022270873278571707	0.0024497960606428876	0.0026725047934286045	0.0028952135262143215	0.003117922259000039	0.0033406309917857558	0.003563339724571473	0.00378604845735719	0.0040087571901429074	0.004231465922928624	0.004454174655714341
MISC_PSEUDO	0.0011135436639285853	0.0013362523967143023	0.0015589611295000196	0.0017816698622857366	0.0020043785950714537	0.0022270873278571707	0.0024497960606428876	0.0026725047934286045	0.0028952135262143215	0.0031179222590000393	0.0033406309917857558	0.003563339724571473	0.00378604845735719	0.0040087571901429074	0.004231465922928624	0.004454174655714341
PROTEIN_PSEUDO	0	0	0	0	0	0	0	0	0	0	0	0	0	0	0	0
PROTEIN_PSEUDO_tRNA	0.0011135436639285853	0.0013362523967143023	0.0015589611295000196	0.0017816698622857366	0.0020043785950714537	0.0022270873278571707	0.002449796060642888	0.0026725047934286045	0.0028952135262143215	0.0031179222590000393	0.003340630991785756	0.003563339724571473	0.003786048457357191	0.0040087571901429074	0.004231465922928625	0.004454174655714341
RNA_PSEUDO	0.0011135436639285855	0.0013362523967143025	0.0015589611295000196	0.0017816698622857368	0.0020043785950714537	0.002227087327857171	0.0024497960606428876	0.0026725047934286045	0.0028952135262143215	0.0031179222590000393	0.003340630991785756	0.0035633397245714736	0.0037860484573571905	0.0040087571901429074	0.004231465922928624	0.004454174655714342
ATPM	2.64	2.64	2.64	2.64	2.64	2.64	2.64	2.64	2.64	2.64	2.64	2.64	2.64	2.64	2.64	2.64
PSEUDO_ACCEPTOR_NAD	0	0	0	0	0	0	0	0	0	0	0	0	0	0	0	0
PSEUDO_ACCEPTOR_NADP	0	0	0	0	0	0	0	0	0	0	0	0	0	0	0	0
PSEUDO_DONOR_NADH	0	0	0	0	0	0	0	0	0	0	0	0	0	0	0	0
PSEUDO_DONOR_NADPH	0	0	0	0	0	0	0	0	0	0	0	0	0	0	0	0
11OXPENT	0	0	0	0	0	0	0	0	0	0	0	0	0	0	0	0
1P4H2CDA	0	0	0	0	0	0	0	0	0	0	0	0	0	0	0	0
23DHBZS	0	0	0	0	0	0	0	0	0	0	0	0	0	0	0	0
23LGALAC	0	0	0	0	0	0	0	0	0	0	0	0	0	0	0	0
23PDE2e	0	0	0	0	0	0	0	0	0	0	0	0	0	0	0	0
23PDE4e	0	0	0	0	0	0	0	0	0	0	0	0	0	0	0	0
23PDE7e	0	0	0	0	0	0	0	0	0	0	0	0	0	0	0	0
23PDE9e	0	0	0	0	0	0	0	0	0	0	0	0	0	0	0	0
24DCLPMO	0	0	0	0	0	0	0	0	0	0	0	0	0	0	0	0
24DCOAR	0	0	0	0	0	0	0	0	0	0	0	0	0	0	0	0
24DHX5M6OI	0	0	0	0	0	0	0	0	0	0	0	0	0	0	0	0
25DBUT	0	0	0	0	0	0	0	0	0	0	0	0	0	0	0	0
2A3MUCSD	0	0	0	0	0	0	0	0	0	0	0	0	0	0	0	0
2ABZMOx	0	0	0	0	0	0	0	0	0	0	0	0	0	0	0	0
2ABZMOy	0	0	0	0	0	0	0	0	0	0	0	0	0	0	0	0
2AMUCSAD	0	0	0	0	0	0	0	0	0	0	0	0	0	0	0	0
2CLRED	0	0	0	0	0	0	0	0	0	0	0	0	0	0	0	0
2D3DGLUCDH	0	0	0	0	0	0	0	0	0	0	0	0	0	0	0	0
2DHGLCK	0	0	0	0	0	0	0	0	0	0	0	0	0	0	0	0
2FURAPS	0	0	0	0	0	0	0	0	0	0	0	0	0	0	0	0
2K3DRHAM	0	0	0	0	0	0	0	0	0	0	0	0	0	0	0	0
2MBCOATA	5.477187219765533e-05	6.572624663718637e-05	7.668062107671728e-05	8.763499551624857e-05	9.858936995577999e-05	0.00010954374439531072	0.00012049811883484216	0.00013145249327437282	0.00014240686771390356	0.00015336124215343543	0.00016431561659296633	0.0001752699910324965	0.00018622436547202843	0.00019717873991155962	0.00020813311435109104	0.00021908748879062248
2METBOD	0	0	0	0	0	0	0	0	0	0	0	0	0	0	0	0
2OGLUAH	0	0	0	0	0	0	0	0	0	0	0	0	0	0	0	0
2OH3EDISO	0	0	0	0	0	0	0	0	0	0	0	0	0	0	0	0
2OXOADOX	0	0	0	0	0	0	0	0	0	0	0	0	0	0	0	0
33BIFLAV	0	0	0	0	0	0	0	0	0	0	0	0	0	0	0	0
34HPPOR	0	0	0	0	0	0	0	0	0	0	0	0	0	0	0	0
36AHDGALC	0	0	0	0	0	0	0	0	0	0	0	0	0	0	0	0
38BIFLAVS	0	0	0	0	0	0	0	0	0	0	0	0	0	0	0	0
38DPCLOR	0	0	0	0	0	0	0	0	0	0	0	0	0	0	0	0
3AIBUTS	0	0	0	0	0	0	0	0	0	0	0	0	0	0	0	0
3CLBZADH	0	0	0	0	0	0	0	0	0	0	0	0	0	0	0	0
3CLBZDH	0	0	0	0	0	0	0	0	0	0	0	0	0	0	0	0
3CTHPPT	0	0	0	0	0	0	0	0	0	0	0	0	0	0	0	0
3DM4HXPPO	0	0	0	0	0	0	0	0	0	0	0	0	0	0	0	0
3DMA4HMO	0	0	0	0	0	0	0	0	0	0	0	0	0	0	0	0
3HAD100	4.058866655019692e-05	4.87063998602363e-05	5.682413317027569e-05	6.494186648031507e-05	7.305959979035445e-05	8.117733310039384e-05	8.929506641043321e-05	9.636517784144867e-05	0.00010553053303051201	0.00011364826634055139	0.00012176599965059076	0.00012988373296063017	0.00013800146627066954	0.00014611919958070887	0.0001542369328907483	0.0001623546662007877
3HAD110	1.646931078950377e-06	1.9763172947404528e-06	2.3057035105305277e-06	2.6350897263206026e-06	2.964475942110678e-06	3.293862157900753e-06	3.623248373690828e-06	3.3005434198843266e-06	3.575588704874687e-06	4.611407021061055e-06	4.94079323685113e-06	5.270179452641205e-06	5.59956566843128e-06	5.9289518842213575e-06	6.258338100011432e-06	6.5877243158015065e-06
3HAD120	3.283394847459826e-05	3.94007381695179e-05	4.596752786443756e-05	5.253431755935721e-05	5.9101107254276866e-05	6.566789694919652e-05	7.223468664411617e-05	7.775385446001182e-05	8.536826603395547e-05	9.193505572887515e-05	9.850184542379478e-05	0.00010506863511871445	0.00011163542481363408	0.0001182022145085537	0.0001247690042034734	0.00013133579389839307
3HAD121	7.754718075598666e-06	9.305661690718397e-06	1.0856605305838131e-05	1.2407548920957867e-05	1.3958492536077598e-05	1.550943615119733e-05	1.7060379766317056e-05	1.861132338143687e-05	2.016226699655653e-05	2.1713210611676255e-05	2.3264154226795986e-05	2.4815097841915727e-05	2.636604145703545e-05	2.7916985072155196e-05	2.946792868727492e-05	3.101887230239466e-05
3HAD130	1.646931078950377e-06	1.9763172947404528e-06	2.305703510530528e-06	2.635089726320603e-06	2.9644759421106788e-06	3.293862157900754e-06	3.62324837369083e-06	3.3005434198843266e-06	3.575588704874687e-06	4.611407021061057e-06	4.9407932368511315e-06	5.270179452641206e-06	5.5995656684312805e-06	5.928951884221359e-06	6.258338100011433e-06	6.587724315801508e-06
3HAD140	3.283394847459827e-05	3.940073816951791e-05	4.596752786443756e-05	5.253431755935722e-05	5.9101107254276866e-05	6.566789694919654e-05	7.223468664411619e-05	7.775385446001182e-05	8.536826603395547e-05	9.193505572887515e-05	9.850184542379478e-05	0.00010506863511871445	0.0001116354248136341	0.0001182022145085537	0.0001247690042034734	0.00013133579389839307
3HAD141	7.75471807559867e-06	9.305661690718399e-06	1.0856605305838134e-05	1.2407548920957869e-05	1.39584925360776e-05	1.5509436151197332e-05	1.706037976631706e-05	1.861132338143687e-05	2.016226699655653e-05	2.171321061167626e-05	2.3264154226795993e-05	2.4815097841915734e-05	2.6366041457035458e-05	2.79169850721552e-05	2.946792868727493e-05	3.1018872302394664e-05
3HAD150	1.6469310789503775e-06	1.9763172947404528e-06	2.3057035105305285e-06	2.6350897263206034e-06	2.96447594211068e-06	3.293862157900755e-06	3.623248373690831e-06	3.300543419884326e-06	3.5755887048746867e-06	4.611407021061058e-06	4.9407932368511315e-06	5.270179452641207e-06	5.599565668431282e-06	5.928951884221361e-06	6.2583381000114345e-06	6.587724315801511e-06
3HAD160	3.019262290375967e-05	3.623114748451159e-05	4.226967206526352e-05	4.830819664601546e-05	5.434672122676738e-05	6.038524580751932e-05	6.642377038827125e-05	7.246229496902316e-05	7.85008195497751e-05	8.453934413052706e-05	9.0577868711279e-05	9.661639329203094e-05	0.00010265491787278285	0.00010869344245353476	0.00011473196703428674	0.00012077049161503865
3HAD161	7.754718075598671e-06	9.3056616907184e-06	1.0856605305838138e-05	1.2407548920957872e-05	1.3958492536077603e-05	1.550943615119734e-05	1.7060379766317066e-05	1.861132338143687e-05	2.016226699655653e-05	2.1713210611676266e-05	2.3264154226796e-05	2.4815097841915737e-05	2.6366041457035465e-05	2.7916985072155206e-05	2.9467928687274937e-05	3.101887230239468e-05
3HAD170	0	0	0	0	0	0	0	0	0	0	0	0	0	0	0	0
3HAD180	0	0	0	0	0	0	0	0	0	0	0	0	0	0	0	0
3HAD181	0	0	0	0	0	0	0	0	0	0	0	0	0	0	0	0
3HAD40	0	0	0	0	0	0	0	0	0	0	0	0	0	0	0	0
3HAD50	1.6469310789503758e-06	1.976317294740451e-06	2.3057035105305264e-06	2.6350897263206013e-06	2.964475942110676e-06	3.2938621579007507e-06	3.623248373690827e-06	3.3005434198843266e-06	3.575588704874687e-06	4.611407021061054e-06	4.940793236851127e-06	5.270179452641203e-06	5.599565668431277e-06	5.928951884221355e-06	6.258338100011429e-06	6.587724315801504e-06
3HAD60	4.0588666550196905e-05	4.870639986023628e-05	5.682413317027568e-05	6.494186648031506e-05	7.314434690168886e-05	8.127149655743207e-05	8.939864621317526e-05	9.63651778414487e-05	0.00010553053303051204	0.00011378009518040492	0.00012190724483614812	0.00013003439449189134	0.00013816154414763454	0.0001462886938033777	0.00015441584345912097	0.00016254299311486417
3HAD70	1.6469310789503764e-06	1.976317294740452e-06	2.3057035105305273e-06	2.635089726320602e-06	2.964475942110677e-06	3.2938621579007515e-06	3.6232483736908273e-06	3.3005434198843266e-06	3.575588704874687e-06	4.6114070210610545e-06	4.940793236851128e-06	5.270179452641204e-06	5.599565668431278e-06	5.928951884221356e-06	6.25833810001143e-06	6.587724315801506e-06
3HAD80	4.058866655019692e-05	4.8706399860236296e-05	5.6824133170275686e-05	6.494186648031507e-05	7.314434690168887e-05	8.127149655743208e-05	8.939864621317528e-05	9.63651778414487e-05	0.00010553053303051204	0.00011378009518040498	0.00012190724483614815	0.0001300343944918914	0.00013816154414763457	0.00014628869380337774	0.00015441584345912102	0.0001625429931148642
3HAD90	1.6469310789503766e-06	1.9763172947404524e-06	2.3057035105305277e-06	2.6350897263206026e-06	2.9644759421106775e-06	3.293862157900753e-06	3.6232483736908273e-06	3.3005434198843266e-06	3.575588704874687e-06	4.611407021061055e-06	4.940793236851129e-06	5.270179452641204e-06	5.599565668431279e-06	5.928951884221357e-06	6.258338100011432e-06	6.5877243158015065e-06
3HADai110	5.4771872197655355e-05	6.572624663718641e-05	7.668062107671731e-05	8.763499551624861e-05	9.858936995578004e-05	0.00010954374439531078	0.0001204981188348422	0.0001314524932743728	0.00014240686771390358	0.0001533612421534355	0.0001643156165929664	0.0001752699910324966	0.0001862243654720285	0.00019717873991155968	0.0002081331143510911	0.00021908748879062264
3HADai130	5.477187219765536e-05	6.572624663718641e-05	7.668062107671732e-05	8.763499551624863e-05	9.858936995578004e-05	0.0001095437443953108	0.00012049811883484223	0.00013145249327437287	0.00014240686771390366	0.00015336124215343554	0.00016431561659296646	0.00017526999103249666	0.0001862243654720285	0.00019717873991155973	0.00020813311435109114	0.0002190874887906227
3HADai150	5.477187219765536e-05	6.572624663718641e-05	7.668062107671734e-05	8.763499551624863e-05	9.858936995578006e-05	0.0001095437443953108	0.00012049811883484223	0.0001314524932743728	0.00014240686771390356	0.00015336124215343557	0.00016431561659296652	0.00017526999103249669	0.00018622436547202853	0.00019717873991155973	0.00020813311435109114	0.00021908748879062275
3HADai170	2.6230634547501757e-05	3.147676145700211e-05	3.672288836650245e-05	4.1969015276002804e-05	4.721514218550316e-05	5.2461269095003514e-05	5.770739600450386e-05	6.295352291400416e-05	6.819964982350433e-05	7.34457767330049e-05	7.869190364250527e-05	8.393803055200562e-05	8.918415746150594e-05	9.443028437100632e-05	9.967641128050668e-05	0.00010492253819000703
3HADai70	5.477187219765534e-05	6.572624663718637e-05	7.668062107671728e-05	8.763499551624857e-05	9.858936995577999e-05	0.00010954374439531072	0.00012049811883484216	0.0001314524932743728	0.00014240686771390358	0.0001533612421534354	0.00016431561659296636	0.00017526999103249652	0.0001862243654720284	0.0001971787399115596	0.00020813311435109104	0.0002190874887906226
3HADai90	5.4771872197655355e-05	6.572624663718638e-05	7.668062107671728e-05	8.76349955162486e-05	9.858936995578001e-05	0.00010954374439531075	0.00012049811883484219	0.00013145249327437287	0.00014240686771390366	0.00015336124215343546	0.00016431561659296638	0.00017526999103249655	0.00018622436547202848	0.00019717873991155965	0.00020813311435109106	0.0002190874887906226
3HADi100	3.926132250279404e-05	4.711358700335284e-05	5.496585150391163e-05	6.281811600447044e-05	7.067038050502923e-05	7.852264500558808e-05	8.63749095061469e-05	9.422717400670578e-05	0.00010207943850726458	0.00010993170300782333	0.00011778396750838209	0.00012563623200894088	0.00013348849650949974	0.00014134076101005854	0.00014919302551061737	0.00015704529001117615
3HADi110	2.8701587937759277e-05	3.4441905525311125e-05	4.018222311286298e-05	4.592254070041484e-05	5.166285828796673e-05	5.740317587551858e-05	6.314349346307043e-05	6.888381105062343e-05	7.462412863817496e-05	8.036444622572589e-05	8.61047638132775e-05	9.184508140082938e-05	9.758539898838145e-05	0.00010332571657593343	0.00010906603416348533	0.00011480635175103701
3HADi120	3.9261322502794044e-05	4.711358700335284e-05	5.496585150391164e-05	6.281811600447045e-05	7.067038050502926e-05	7.852264500558808e-05	8.637490950614692e-05	9.422717400670578e-05	0.00010207943850726458	0.00010993170300782336	0.00011778396750838212	0.0001256362320089409	0.00013348849650949974	0.00014134076101005857	0.00014919302551061737	0.00015704529001117615
3HADi130	2.8701587937759277e-05	3.444190552531113e-05	4.0182223112862986e-05	4.5922540700414846e-05	5.1662858287966694e-05	5.740317587551855e-05	6.31434934630704e-05	6.888381105062343e-05	7.462412863817496e-05	8.036444622572592e-05	8.61047638132775e-05	9.18450814008294e-05	9.758539898838147e-05	0.00010332571657593346	0.00010906603416348536	0.00011480635175103704
3HADi140	3.9261322502794044e-05	4.711358700335285e-05	5.496585150391165e-05	6.281811600447047e-05	7.067038050502927e-05	7.852264500558809e-05	8.637490950614692e-05	9.422717400670578e-05	0.00010207943850726457	0.00010993170300782337	0.00011778396750838215	0.00012563623200894094	0.00013348849650949977	0.00014134076101005857	0.0001491930255106174	0.00015704529001117618
3HADi150	2.8701587937759284e-05	3.444190552531113e-05	4.0182223112862986e-05	4.592254070041485e-05	5.166285828796671e-05	5.740317587551857e-05	6.314349346307043e-05	6.888381105062341e-05	7.462412863817495e-05	8.036444622572592e-05	8.61047638132775e-05	9.184508140082941e-05	9.758539898838149e-05	0.00010332571657593348	0.00010906603416348536	0.00011480635175103707
3HADi160	3.3488712148988274e-05	4.0186454578785913e-05	4.688419700858358e-05	5.358193943838123e-05	6.02796818681789e-05	6.697742429797653e-05	7.36751667277742e-05	8.037290915757188e-05	8.707065158736953e-05	9.376839401716717e-05	0.0001004661364469648	0.00010716387887676247	0.00011386162130656014	0.00012055936373635777	0.00012725710616615546	0.0001339548485959531
3HADi170	1.2204438556657293e-05	1.4645326267988752e-05	1.708621397932021e-05	1.952710169065167e-05	2.1967989401983128e-05	2.4408877113314587e-05	2.6849764824646042e-05	2.929065253597863e-05	3.173154024730979e-05	3.417242795864042e-05	3.661331566997187e-05	3.905420338130334e-05	4.149509109263479e-05	4.3935978803966256e-05	4.637686651529772e-05	4.8817754226629174e-05
3HADi180	0	0	0	0	0	0	0	0	0	0	0	0	0	0	0	0
3HADi60	3.926132250279401e-05	4.711358700335281e-05	5.496585150391162e-05	6.281811600447041e-05	7.067038050502922e-05	7.852264500558803e-05	8.637490950614685e-05	9.422717400670579e-05	0.00010207943850726458	0.00010993170300782328	0.00011778396750838202	0.00012563623200894083	0.00013348849650949969	0.00014134076101005846	0.0001491930255106173	0.0001570452900111761
3HADi70	2.8701587937759274e-05	3.444190552531111e-05	4.0182223112862925e-05	4.592254070041481e-05	5.166285828796671e-05	5.740317587551855e-05	6.314349346307039e-05	6.888381105062343e-05	7.462412863817496e-05	8.036444622572585e-05	8.610476381327744e-05	9.184508140082934e-05	9.758539898838142e-05	0.0001033257165759333	0.0001090660341634853	0.0001148063517510369
3HADi80	3.9261322502794024e-05	4.711358700335283e-05	5.496585150391162e-05	6.281811600447043e-05	7.067038050502922e-05	7.852264500558806e-05	8.637490950614688e-05	9.422717400670579e-05	0.00010207943850726458	0.0001099317030078233	0.00011778396750838207	0.00012563623200894086	0.0001334884965094997	0.00014134076101005852	0.00014919302551061735	0.00015704529001117615
3HADi90	2.8701587937759274e-05	3.444190552531111e-05	4.0182223112862965e-05	4.5922540700414826e-05	5.1662858287966714e-05	5.740317587551857e-05	6.314349346307042e-05	6.888381105062343e-05	7.462412863817496e-05	8.036444622572588e-05	8.610476381327747e-05	9.184508140082935e-05	9.758539898838142e-05	0.00010332571657593341	0.0001090660341634853	0.000114806351751037
3HBCOADH	0	0	0	0	0	0	0	0	0	0	0	0	0	0	0	0
3HBCOAHL	1.646931078950363e-06	1.976317294740448e-06	2.3057035105304714e-06	2.6350897263205564e-06	2.9644759420957866e-06	3.2938621578666106e-06	3.6232483736446716e-06	3.3005434198843257e-06	3.5755887048746867e-06	4.611407021060943e-06	4.940793236851151e-06	5.270179452641113e-06	5.599565668421694e-06	5.928951884234286e-06	6.2583381000243975e-06	6.587724315858105e-06
3HCINNMH	0	0	0	0	0	0	0	0	0	0	0	0	0	0	0	0
3HPPPNH	0	0	0	0	0	0	0	0	0	0	0	0	0	0	0	0
3HXACOADH	0	0	0	0	0	0	0	0	0	0	0	0	0	0	0	0
3HXKYN	0	0	0	0	0	0	0	0	0	0	0	0	0	0	0	0
3K5AHC	0	0	0	0	0	0	0	0	0	0	0	0	0	0	0	0
3MBZALDH	0	0	0	0	0	0	0	0	0	0	0	0	0	0	0	0
3MBZDH	0	0	0	0	0	0	0	0	0	0	0	0	0	0	0	0
3NTD2e	0	0	0	0	0	0	0	0	0	0	0	0	0	0	0	0
3NTD4e	0	0	0	0	0	0	0	0	0	0	0	0	0	0	0	0
3NTD7e	0	0	0	0	0	0	0	0	0	0	0	0	0	0	0	0
3NTD9e	0	0	0	0	0	0	0	0	0	0	0	0	0	0	0	0
3OADPCOAT	0	0	0	0	0	0	0	0	0	0	0	0	0	0	0	0
3OAR100	4.058866655019692e-05	4.87063998602363e-05	5.682413317027569e-05	6.494186648031508e-05	7.305959979035445e-05	8.117733310039384e-05	8.929506641043321e-05	9.636517784144868e-05	0.00010553053303051202	0.00011364826634055139	0.00012176599965059076	0.0001298837329606302	0.00013800146627066954	0.00014611919958070887	0.00015423693289074833	0.00016235466620078773
3OAR110	1.646931078950377e-06	1.9763172947404524e-06	2.3057035105305277e-06	2.6350897263206026e-06	2.964475942110678e-06	3.293862157900753e-06	3.6232483736908277e-06	3.3005434198843266e-06	3.575588704874687e-06	4.611407021061055e-06	4.94079323685113e-06	5.270179452641205e-06	5.59956566843128e-06	5.9289518842213575e-06	6.258338100011431e-06	6.5877243158015065e-06
3OAR120	3.2833948474598255e-05	3.94007381695179e-05	4.5967527864437554e-05	5.253431755935721e-05	5.910110725427686e-05	6.566789694919651e-05	7.223468664411616e-05	7.775385446001182e-05	8.536826603395548e-05	9.193505572887513e-05	9.850184542379478e-05	0.00010506863511871443	0.00011163542481363406	0.00011820221450855369	0.0001247690042034734	0.00013133579389839305
3OAR121	7.754718075598666e-06	9.305661690718397e-06	1.0856605305838131e-05	1.2407548920957865e-05	1.3958492536077596e-05	1.5509436151197325e-05	1.7060379766317053e-05	1.861132338143687e-05	2.016226699655653e-05	2.1713210611676255e-05	2.3264154226795986e-05	2.4815097841915727e-05	2.636604145703545e-05	2.7916985072155192e-05	2.9467928687274916e-05	3.101887230239465e-05
3OAR130	1.646931078950377e-06	1.9763172947404528e-06	2.305703510530528e-06	2.635089726320603e-06	2.9644759421106788e-06	3.293862157900754e-06	3.6232483736908294e-06	3.3005434198843266e-06	3.575588704874687e-06	4.611407021061057e-06	4.940793236851131e-06	5.270179452641206e-06	5.5995656684312805e-06	5.928951884221358e-06	6.258338100011433e-06	6.587724315801508e-06
3OAR140	3.283394847459827e-05	3.940073816951791e-05	4.596752786443757e-05	5.253431755935722e-05	5.910110725427688e-05	6.566789694919654e-05	7.223468664411619e-05	7.775385446001182e-05	8.536826603395548e-05	9.193505572887516e-05	9.85018454237948e-05	0.00010506863511871446	0.0001116354248136341	0.00011820221450855373	0.00012476900420347342	0.00013133579389839307
3OAR141	7.754718075598668e-06	9.305661690718397e-06	1.0856605305838134e-05	1.2407548920957869e-05	1.39584925360776e-05	1.5509436151197332e-05	1.706037976631706e-05	1.861132338143687e-05	2.016226699655653e-05	2.171321061167626e-05	2.3264154226795993e-05	2.481509784191573e-05	2.6366041457035458e-05	2.79169850721552e-05	2.9467928687274927e-05	3.1018872302394664e-05
3OAR150	1.6469310789503773e-06	1.9763172947404528e-06	2.3057035105305285e-06	2.6350897263206034e-06	2.9644759421106796e-06	3.2938621579007545e-06	3.6232483736908307e-06	3.3005434198843266e-06	3.575588704874687e-06	4.611407021061058e-06	4.940793236851131e-06	5.270179452641207e-06	5.599565668431282e-06	5.92895188422136e-06	6.258338100011434e-06	6.587724315801511e-06
3OAR160	3.0192622903759665e-05	3.623114748451159e-05	4.226967206526352e-05	4.8308196646015456e-05	5.434672122676738e-05	6.038524580751932e-05	6.642377038827125e-05	7.246229496902318e-05	7.850081954977511e-05	8.453934413052706e-05	9.0577868711279e-05	9.661639329203094e-05	0.00010265491787278285	0.00010869344245353476	0.00011473196703428671	0.00012077049161503865
3OAR161	7.75471807559867e-06	9.3056616907184e-06	1.0856605305838136e-05	1.2407548920957872e-05	1.3958492536077601e-05	1.5509436151197335e-05	1.7060379766317066e-05	1.861132338143687e-05	2.016226699655653e-05	2.1713210611676262e-05	2.3264154226796e-05	2.4815097841915737e-05	2.636604145703546e-05	2.7916985072155202e-05	2.9467928687274933e-05	3.101887230239467e-05
3OAR170	0	0	0	0	0	0	0	0	0	0	0	0	0	0	0	0
3OAR180	0	0	0	0	0	0	0	0	0	0	0	0	0	0	0	0
3OAR181	0	0	0	0	0	0	0	0	0	0	0	0	0	0	0	0
3OAR40	0	0	0	0	0	0	0	0	0	0	0	0	0	0	0	0
3OAR50	1.6469310789503756e-06	1.976317294740451e-06	2.305703510530526e-06	2.6350897263206013e-06	2.964475942110676e-06	3.2938621579007507e-06	3.623248373690826e-06	3.3005434198843266e-06	3.575588704874687e-06	4.611407021061053e-06	4.940793236851127e-06	5.270179452641203e-06	5.599565668431277e-06	5.928951884221355e-06	6.258338100011429e-06	6.587724315801504e-06
3OAR60	4.0588666550196905e-05	4.870639986023628e-05	5.682413317027567e-05	6.494186648031506e-05	7.314434690168884e-05	8.127149655743206e-05	8.939864621317526e-05	9.63651778414487e-05	0.00010553053303051204	0.00011378009518040492	0.00012190724483614812	0.00013003439449189134	0.0001381615441476345	0.00014628869380337768	0.00015441584345912097	0.00016254299311486417
3OAR70	1.6469310789503764e-06	1.9763172947404515e-06	2.305703510530527e-06	2.6350897263206017e-06	2.9644759421106766e-06	3.293862157900751e-06	3.6232483736908264e-06	3.3005434198843266e-06	3.575588704874687e-06	4.611407021061054e-06	4.940793236851128e-06	5.2701794526412035e-06	5.599565668431278e-06	5.928951884221356e-06	6.25833810001143e-06	6.587724315801506e-06
3OAR80	4.058866655019691e-05	4.8706399860236296e-05	5.682413317027568e-05	6.494186648031506e-05	7.314434690168886e-05	8.127149655743208e-05	8.939864621317527e-05	9.63651778414487e-05	0.00010553053303051204	0.00011378009518040496	0.00012190724483614814	0.00013003439449189137	0.00013816154414763454	0.0001462886938033777	0.000154415843459121	0.0001625429931148642
3OAR90	1.6469310789503766e-06	1.976317294740452e-06	2.3057035105305273e-06	2.6350897263206026e-06	2.9644759421106775e-06	3.293862157900753e-06	3.6232483736908273e-06	3.3005434198843266e-06	3.575588704874687e-06	4.6114070210610545e-06	4.940793236851129e-06	5.2701794526412035e-06	5.599565668431279e-06	5.928951884221357e-06	6.258338100011431e-06	6.5877243158015065e-06
3OARai110	5.477187219765535e-05	6.57262466371864e-05	7.668062107671731e-05	8.76349955162486e-05	9.858936995578003e-05	0.00010954374439531076	0.0001204981188348422	0.0001314524932743728	0.00014240686771390358	0.00015336124215343548	0.0001643156165929664	0.0001752699910324966	0.0001862243654720285	0.00019717873991155968	0.0002081331143510911	0.00021908748879062264
3OARai130	5.477187219765536e-05	6.57262466371864e-05	7.668062107671732e-05	8.763499551624861e-05	9.858936995578003e-05	0.00010954374439531079	0.00012049811883484222	0.00013145249327437287	0.00014240686771390366	0.0001533612421534355	0.00016431561659296646	0.00017526999103249663	0.0001862243654720285	0.00019717873991155973	0.00020813311435109114	0.00021908748879062267
3OARai150	5.477187219765536e-05	6.572624663718641e-05	7.668062107671732e-05	8.763499551624863e-05	9.858936995578006e-05	0.00010954374439531079	0.00012049811883484222	0.0001314524932743728	0.00014240686771390358	0.00015336124215343554	0.0001643156165929665	0.00017526999103249669	0.00018622436547202853	0.00019717873991155973	0.00020813311435109114	0.00021908748879062272
3OARai170	2.62306345475018e-05	3.1476761457002136e-05	3.6722888366502334e-05	4.196901527600293e-05	4.7215142185503634e-05	5.246126909500368e-05	5.770739600450439e-05	6.295352291400416e-05	6.819964982350435e-05	7.344577673300554e-05	7.869190364250579e-05	8.393803055200522e-05	8.918415746150642e-05	9.443028437100687e-05	9.967641128050759e-05	0.00010492253819000842
3OARai70	5.477187219765533e-05	6.572624663718636e-05	7.668062107671728e-05	8.763499551624857e-05	9.858936995577999e-05	0.00010954374439531072	0.00012049811883484216	0.0001314524932743728	0.00014240686771390358	0.0001533612421534354	0.00016431561659296636	0.0001752699910324965	0.0001862243654720284	0.0001971787399115596	0.000208133114351091	0.00021908748879062256
3OARai90	5.477187219765535e-05	6.572624663718637e-05	7.668062107671728e-05	8.76349955162486e-05	9.858936995578001e-05	0.00010954374439531074	0.00012049811883484218	0.00013145249327437287	0.00014240686771390366	0.00015336124215343546	0.00016431561659296638	0.00017526999103249655	0.00018622436547202845	0.00019717873991155962	0.00020813311435109106	0.00021908748879062259
3OARi100	3.926132250279403e-05	4.7113587003352834e-05	5.4965851503911624e-05	6.281811600447043e-05	7.067038050502923e-05	7.852264500558808e-05	8.63749095061469e-05	9.422717400670578e-05	0.00010207943850726458	0.00010993170300782332	0.00011778396750838208	0.00012563623200894086	0.00013348849650949974	0.00014134076101005852	0.00014919302551061735	0.00015704529001117615
3OARi110	2.8701587937759277e-05	3.4441905525311125e-05	4.018222311286298e-05	4.592254070041484e-05	5.166285828796673e-05	5.7403175875518575e-05	6.314349346307042e-05	6.888381105062343e-05	7.462412863817496e-05	8.036444622572588e-05	8.610476381327749e-05	9.184508140082938e-05	9.758539898838145e-05	0.00010332571657593343	0.00010906603416348532	0.000114806351751037
3OARi120	3.926132250279404e-05	4.711358700335284e-05	5.496585150391164e-05	6.281811600447044e-05	7.067038050502926e-05	7.852264500558808e-05	8.63749095061469e-05	9.422717400670578e-05	0.00010207943850726458	0.00010993170300782333	0.0001177839675083821	0.00012563623200894088	0.00013348849650949974	0.00014134076101005854	0.00014919302551061735	0.00015704529001117615
3OARi130	2.8701587937759277e-05	3.4441905525311125e-05	4.0182223112862986e-05	4.592254070041484e-05	5.1662858287966694e-05	5.740317587551854e-05	6.314349346307039e-05	6.888381105062343e-05	7.462412863817496e-05	8.03644462257259e-05	8.610476381327749e-05	9.184508140082938e-05	9.758539898838146e-05	0.00010332571657593346	0.00010906603416348533	0.00011480635175103703
3OARi140	3.926132250279404e-05	4.711358700335285e-05	5.4965851503911645e-05	6.281811600447045e-05	7.067038050502926e-05	7.852264500558808e-05	8.637490950614692e-05	9.422717400670578e-05	0.00010207943850726458	0.00010993170300782336	0.00011778396750838212	0.0001256362320089409	0.00013348849650949977	0.00014134076101005854	0.00014919302551061737	0.00015704529001117615
3OARi150	2.870158793775928e-05	3.4441905525311125e-05	4.0182223112862986e-05	4.5922540700414846e-05	5.16628582879667e-05	5.740317587551856e-05	6.314349346307042e-05	6.888381105062343e-05	7.462412863817496e-05	8.036444622572592e-05	8.61047638132775e-05	9.18450814008294e-05	9.758539898838149e-05	0.00010332571657593347	0.00010906603416348536	0.00011480635175103704
3OARi160	3.348871214898827e-05	4.0186454578785913e-05	4.6884197008583574e-05	5.358193943838123e-05	6.0279681868178894e-05	6.697742429797653e-05	7.36751667277742e-05	8.03729091575719e-05	8.707065158736954e-05	9.376839401716716e-05	0.0001004661364469648	0.00010716387887676247	0.00011386162130656013	0.00012055936373635776	0.00012725710616615543	0.00013395484859595307
3OARi170	1.2204438556657292e-05	1.464532626798875e-05	1.7086213979320206e-05	1.952710169065167e-05	2.1967989401983128e-05	2.4408877113314583e-05	2.6849764824646042e-05	2.9290652535978633e-05	3.173154024730979e-05	3.417242795864041e-05	3.661331566997186e-05	3.905420338130334e-05	4.1495091092634786e-05	4.3935978803966256e-05	4.637686651529771e-05	4.881775422662917e-05
3OARi180	0	0	0	0	0	0	0	0	0	0	0	0	0	0	0	0
3OARi60	3.926132250279401e-05	4.711358700335281e-05	5.4965851503911604e-05	6.281811600447041e-05	7.06703805050292e-05	7.852264500558803e-05	8.637490950614685e-05	9.422717400670579e-05	0.00010207943850726458	0.00010993170300782328	0.00011778396750838201	0.00012563623200894083	0.00013348849650949969	0.00014134076101005846	0.0001491930255106173	0.00015704529001117607
3OARi70	2.870158793775927e-05	3.444190552531111e-05	4.0182223112862925e-05	4.592254070041481e-05	5.16628582879667e-05	5.740317587551854e-05	6.314349346307039e-05	6.888381105062343e-05	7.462412863817496e-05	8.036444622572585e-05	8.610476381327744e-05	9.184508140082934e-05	9.758539898838142e-05	0.0001033257165759333	0.00010906603416348529	0.00011480635175103688
3OARi80	3.926132250279402e-05	4.711358700335282e-05	5.496585150391162e-05	6.281811600447043e-05	7.067038050502922e-05	7.852264500558805e-05	8.637490950614688e-05	9.422717400670579e-05	0.00010207943850726458	0.00010993170300782329	0.00011778396750838205	0.00012563623200894086	0.0001334884965094997	0.00014134076101005852	0.00014919302551061732	0.00015704529001117612
3OARi90	2.8701587937759267e-05	3.444190552531111e-05	4.0182223112862965e-05	4.592254070041482e-05	5.1662858287966714e-05	5.740317587551856e-05	6.31434934630704e-05	6.888381105062343e-05	7.462412863817496e-05	8.036444622572586e-05	8.610476381327747e-05	9.184508140082935e-05	9.758539898838142e-05	0.0001033257165759334	0.00010906603416348529	0.00011480635175103697
3OAS100	4.0588666550196926e-05	4.870639986023631e-05	5.68241331702757e-05	6.494186648031508e-05	7.305959979035445e-05	8.117733310039385e-05	8.929506641043321e-05	9.63651778414487e-05	0.00010553053303051202	0.0001136482663405514	0.00012176599965059078	0.0001298837329606302	0.00013800146627066954	0.00014611919958070887	0.00015423693289074833	0.00016235466620078773
3OAS110	1.646931078950377e-06	1.9763172947404524e-06	2.3057035105305277e-06	2.635089726320603e-06	2.964475942110678e-06	3.293862157900753e-06	3.623248373690828e-06	3.300543419884326e-06	3.5755887048746867e-06	4.611407021061055e-06	4.94079323685113e-06	5.270179452641205e-06	5.59956566843128e-06	5.928951884221358e-06	6.258338100011432e-06	6.587724315801507e-06
3OAS120	3.283394847459826e-05	3.9400738169517904e-05	4.5967527864437554e-05	5.253431755935721e-05	5.910110725427685e-05	6.566789694919652e-05	7.223468664411616e-05	7.775385446001179e-05	8.536826603395546e-05	9.193505572887513e-05	9.85018454237948e-05	0.00010506863511871443	0.00011163542481363407	0.0001182022145085537	0.0001247690042034734	0.00013133579389839305
3OAS121	7.754718075598668e-06	9.305661690718397e-06	1.085660530583813e-05	1.2407548920957867e-05	1.3958492536077596e-05	1.550943615119733e-05	1.7060379766317053e-05	1.8611323381436868e-05	2.0162266996556535e-05	2.1713210611676255e-05	2.3264154226795986e-05	2.4815097841915727e-05	2.6366041457035455e-05	2.7916985072155192e-05	2.9467928687274923e-05	3.101887230239466e-05
3OAS130	1.6469310789503773e-06	1.9763172947404528e-06	2.305703510530528e-06	2.635089726320603e-06	2.9644759421106788e-06	3.2938621579007537e-06	3.623248373690829e-06	3.300543419884326e-06	3.5755887048746867e-06	4.611407021061057e-06	4.9407932368511315e-06	5.270179452641206e-06	5.5995656684312805e-06	5.928951884221358e-06	6.258338100011433e-06	6.587724315801509e-06
3OAS140	3.283394847459827e-05	3.940073816951791e-05	4.596752786443757e-05	5.2534317559357224e-05	5.910110725427688e-05	6.566789694919654e-05	7.223468664411619e-05	7.77538544600118e-05	8.536826603395547e-05	9.193505572887516e-05	9.850184542379481e-05	0.00010506863511871447	0.0001116354248136341	0.00011820221450855373	0.00012476900420347342	0.00013133579389839307
3OAS141	7.75471807559867e-06	9.305661690718399e-06	1.0856605305838134e-05	1.240754892095787e-05	1.39584925360776e-05	1.5509436151197332e-05	1.706037976631706e-05	1.8611323381436868e-05	2.016226699655653e-05	2.1713210611676262e-05	2.3264154226795993e-05	2.4815097841915734e-05	2.6366041457035458e-05	2.79169850721552e-05	2.9467928687274927e-05	3.1018872302394664e-05
3OAS150	1.6469310789503775e-06	1.9763172947404528e-06	2.3057035105305285e-06	2.6350897263206034e-06	2.9644759421106796e-06	3.293862157900755e-06	3.6232483736908307e-06	3.300543419884326e-06	3.5755887048746867e-06	4.611407021061058e-06	4.9407932368511315e-06	5.270179452641207e-06	5.599565668431282e-06	5.92895188422136e-06	6.2583381000114345e-06	6.587724315801511e-06
3OAS160	3.019262290375967e-05	3.623114748451159e-05	4.226967206526352e-05	4.8308196646015456e-05	5.434672122676738e-05	6.038524580751932e-05	6.642377038827125e-05	7.246229496902316e-05	7.85008195497751e-05	8.453934413052706e-05	9.0577868711279e-05	9.661639329203094e-05	0.00010265491787278286	0.00010869344245353476	0.00011473196703428671	0.00012077049161503865
3OAS161	7.75471807559867e-06	9.3056616907184e-06	1.0856605305838138e-05	1.2407548920957872e-05	1.3958492536077603e-05	1.550943615119734e-05	1.7060379766317066e-05	1.861132338143687e-05	2.016226699655653e-05	2.1713210611676266e-05	2.3264154226796e-05	2.481509784191574e-05	2.6366041457035465e-05	2.7916985072155206e-05	2.9467928687274933e-05	3.101887230239468e-05
3OAS170	0	0	0	0	0	0	0	0	0	0	0	0	0	0	0	0
3OAS180	0	0	0	0	0	0	0	0	0	0	0	0	0	0	0	0
3OAS181	0	0	0	0	0	0	0	0	0	0	0	0	0	0	0	0
3OAS50	1.6469310789503756e-06	1.976317294740451e-06	2.3057035105305264e-06	2.6350897263206013e-06	2.964475942110676e-06	3.2938621579007507e-06	3.623248373690826e-06	3.300543419884326e-06	3.5755887048746867e-06	4.611407021061054e-06	4.9407932368511265e-06	5.270179452641202e-06	5.599565668431278e-06	5.928951884221355e-06	6.258338100011429e-06	6.587724315801504e-06
3OAS60	4.058866655019691e-05	4.870639986023629e-05	5.682413317027566e-05	6.494186648031506e-05	7.314434690168884e-05	8.127149655743207e-05	8.939864621317526e-05	9.636517784144868e-05	0.00010553053303051201	0.00011378009518040494	0.00012190724483614812	0.00013003439449189134	0.0001381615441476345	0.00014628869380337768	0.00015441584345912097	0.00016254299311486417
3OAS70	1.6469310789503762e-06	1.9763172947404515e-06	2.305703510530527e-06	2.635089726320602e-06	2.9644759421106766e-06	3.2938621579007515e-06	3.623248373690827e-06	3.300543419884326e-06	3.5755887048746867e-06	4.611407021061054e-06	4.940793236851128e-06	5.270179452641204e-06	5.599565668431278e-06	5.928951884221357e-06	6.25833810001143e-06	6.587724315801506e-06
3OAS80	4.058866655019692e-05	4.8706399860236296e-05	5.6824133170275686e-05	6.494186648031507e-05	7.314434690168887e-05	8.127149655743208e-05	8.939864621317528e-05	9.63651778414487e-05	0.00010553053303051202	0.00011378009518040496	0.00012190724483614815	0.0001300343944918914	0.00013816154414763454	0.00014628869380337774	0.00015441584345912102	0.0001625429931148642
3OAS90	1.6469310789503768e-06	1.976317294740452e-06	2.3057035105305273e-06	2.6350897263206026e-06	2.9644759421106775e-06	3.2938621579007524e-06	3.6232483736908273e-06	3.300543419884326e-06	3.5755887048746867e-06	4.6114070210610545e-06	4.940793236851129e-06	5.270179452641204e-06	5.599565668431279e-06	5.9289518842213575e-06	6.258338100011431e-06	6.5877243158015065e-06
3OASai110	5.4771872197655355e-05	6.57262466371864e-05	7.668062107671731e-05	8.763499551624861e-05	9.858936995578003e-05	0.00010954374439531076	0.0001204981188348422	0.0001314524932743728	0.00014240686771390356	0.00015336124215343548	0.00016431561659296644	0.0001752699910324966	0.0001862243654720285	0.00019717873991155968	0.00020813311435109112	0.00021908748879062267
3OASai130	5.477187219765536e-05	6.57262466371864e-05	7.668062107671732e-05	8.763499551624863e-05	9.858936995578004e-05	0.00010954374439531078	0.00012049811883484223	0.00013145249327437287	0.00014240686771390364	0.0001533612421534355	0.00016431561659296646	0.00017526999103249663	0.00018622436547202853	0.0001971787399115597	0.00020813311435109114	0.0002190874887906227
3OASai150	5.477187219765537e-05	6.572624663718641e-05	7.668062107671734e-05	8.763499551624864e-05	9.858936995578006e-05	0.00010954374439531079	0.00012049811883484223	0.0001314524932743728	0.00014240686771390356	0.00015336124215343557	0.0001643156165929665	0.00017526999103249669	0.00018622436547202856	0.00019717873991155973	0.00020813311435109117	0.00021908748879062272
3OASai170	2.62306345475018e-05	3.1476761457002136e-05	3.6722888366502334e-05	4.196901527600293e-05	4.7215142185503634e-05	5.246126909500368e-05	5.77073960045044e-05	6.295352291400426e-05	6.819964982350443e-05	7.344577673300554e-05	7.869190364250579e-05	8.393803055200522e-05	8.918415746150642e-05	9.443028437100689e-05	9.967641128050759e-05	0.00010492253819000842
3OASai70	5.477187219765533e-05	6.572624663718637e-05	7.668062107671728e-05	8.763499551624857e-05	9.858936995577999e-05	0.00010954374439531072	0.00012049811883484216	0.00013145249327437285	0.00014240686771390356	0.00015336124215343543	0.00016431561659296633	0.0001752699910324965	0.00018622436547202843	0.00019717873991155962	0.00020813311435109104	0.00021908748879062248
3OASai90	5.477187219765535e-05	6.572624663718638e-05	7.66806210767173e-05	8.76349955162486e-05	9.858936995578001e-05	0.00010954374439531075	0.00012049811883484219	0.00013145249327437287	0.00014240686771390364	0.00015336124215343543	0.0001643156165929664	0.00017526999103249655	0.00018622436547202845	0.00019717873991155965	0.00020813311435109106	0.0002190874887906226
3OASi100	3.926132250279403e-05	4.7113587003352834e-05	5.496585150391163e-05	6.281811600447044e-05	7.067038050502924e-05	7.852264500558808e-05	8.63749095061469e-05	9.422717400670578e-05	0.00010207943850726457	0.00010993170300782332	0.00011778396750838208	0.00012563623200894088	0.00013348849650949974	0.00014134076101005852	0.00014919302551061737	0.00015704529001117615
3OASi110	2.8701587937759277e-05	3.4441905525311125e-05	4.018222311286298e-05	4.592254070041484e-05	5.1662858287966734e-05	5.7403175875518575e-05	6.314349346307042e-05	6.888381105062341e-05	7.462412863817495e-05	8.036444622572589e-05	8.610476381327749e-05	9.184508140082938e-05	9.758539898838145e-05	0.00010332571657593344	0.00010906603416348532	0.00011480635175103701
3OASi120	3.9261322502794044e-05	4.711358700335285e-05	5.4965851503911645e-05	6.281811600447045e-05	7.067038050502924e-05	7.852264500558808e-05	8.637490950614692e-05	9.422717400670576e-05	0.00010207943850726457	0.00010993170300782334	0.0001177839675083821	0.0001256362320089409	0.00013348849650949974	0.00014134076101005854	0.00014919302551061737	0.00015704529001117615
3OASi130	2.8701587937759277e-05	3.444190552531113e-05	4.0182223112862986e-05	4.5922540700414846e-05	5.166285828796674e-05	5.740317587551859e-05	6.314349346307043e-05	6.888381105062341e-05	7.462412863817495e-05	8.03644462257259e-05	8.610476381327749e-05	9.18450814008294e-05	9.758539898838147e-05	0.00010332571657593347	0.00010906603416348534	0.00011480635175103703
3OASi140	3.9261322502794044e-05	4.7113587003352855e-05	5.4965851503911645e-05	6.281811600447045e-05	7.067038050502926e-05	7.852264500558809e-05	8.637490950614693e-05	9.422717400670576e-05	0.00010207943850726457	0.00010993170300782336	0.00011778396750838213	0.0001256362320089409	0.00013348849650949977	0.00014134076101005854	0.0001491930255106174	0.00015704529001117618
3OASi150	2.8701587937759284e-05	3.444190552531113e-05	4.0182223112862986e-05	4.592254070041485e-05	5.166285828796671e-05	5.740317587551857e-05	6.314349346307042e-05	6.888381105062341e-05	7.462412863817495e-05	8.036444622572592e-05	8.61047638132775e-05	9.184508140082941e-05	9.758539898838147e-05	0.00010332571657593348	0.00010906603416348536	0.00011480635175103706
3OASi160	3.3488712148988274e-05	4.018645457878592e-05	4.6884197008583574e-05	5.3581939438381234e-05	6.0279681868178894e-05	6.697742429797653e-05	7.36751667277742e-05	8.03729091575719e-05	8.707065158736953e-05	9.376839401716716e-05	0.0001004661364469648	0.00010716387887676248	0.00011386162130656013	0.00012055936373635776	0.00012725710616615543	0.00013395484859595307
3OASi170	1.2204438556657292e-05	1.464532626798875e-05	1.7086213979320206e-05	1.952710169065167e-05	2.1967989401983128e-05	2.4408877113314583e-05	2.6849764824646042e-05	2.9290652535978633e-05	3.173154024730979e-05	3.417242795864041e-05	3.661331566997187e-05	3.905420338130334e-05	4.149509109263479e-05	4.3935978803966256e-05	4.637686651529771e-05	4.881775422662917e-05
3OASi180	0	0	0	0	0	0	0	0	0	0	0	0	0	0	0	0
3OASi60	3.926132250279401e-05	4.711358700335281e-05	5.4965851503911604e-05	6.281811600447041e-05	7.067038050502922e-05	7.852264500558803e-05	8.637490950614685e-05	9.422717400670578e-05	0.00010207943850726457	0.00010993170300782328	0.00011778396750838201	0.00012563623200894083	0.00013348849650949966	0.00014134076101005846	0.0001491930255106173	0.00015704529001117607
3OASi70	2.870158793775927e-05	3.444190552531111e-05	4.0182223112862925e-05	4.592254070041481e-05	5.16628582879667e-05	5.740317587551854e-05	6.314349346307037e-05	6.888381105062346e-05	7.462412863817491e-05	8.036444622572585e-05	8.610476381327744e-05	9.184508140082933e-05	9.758539898838142e-05	0.0001033257165759333	0.00010906603416348529	0.00011480635175103689
3OASi80	3.926132250279402e-05	4.711358700335282e-05	5.496585150391162e-05	6.281811600447043e-05	7.067038050502923e-05	7.852264500558805e-05	8.637490950614688e-05	9.422717400670578e-05	0.00010207943850726457	0.0001099317030078233	0.00011778396750838207	0.00012563623200894086	0.0001334884965094997	0.0001413407610100585	0.00014919302551061735	0.00015704529001117612
3OASi90	2.870158793775927e-05	3.444190552531113e-05	4.018222311286295e-05	4.592254070041481e-05	5.166285828796672e-05	5.740317587551857e-05	6.31434934630704e-05	6.888381105062341e-05	7.462412863817495e-05	8.036444622572588e-05	8.610476381327747e-05	9.184508140082935e-05	9.758539898838142e-05	0.0001033257165759334	0.00010906603416348529	0.00011480635175103699
3OCHOCDH	0	0	0	0	0	0	0	0	0	0	0	0	0	0	0	0
3OXCOADH	0	0	0	0	0	0	0	0	0	0	0	0	0	0	0	0
3OXCOAT	0	0	0	0	0	0	0	0	0	0	0	0	0	0	0	0
3OXOR	0	0	0	0	0	0	0	0	0	0	0	0	0	0	0	0
3T3LPROD	0	0	0	0	0	0	0	0	0	0	0	0	0	0	0	0
44DPCDH	0	0	0	0	0	0	0	0	0	0	0	0	0	0	0	0
45DOPA	0	0	0	0	0	0	0	0	0	0	0	0	0	0	0	0
45SDOPs	0	0	0	0	0	0	0	0	0	0	0	0	0	0	0	0
4C4HX2OA	0	0	0	0	0	0	0	0	0	0	0	0	0	0	0	0
4CMCOAS	0	0	0	0	0	0	0	0	0	0	0	0	0	0	0	0
4COXADH	0	0	0	0	0	0	0	0	0	0	0	0	0	0	0	0
4HBHYOX	0	0	0	0	0	0	0	0	0	0	0	0	0	0	0	0
4HDAPMO	0	0	0	0	0	0	0	0	0	0	0	0	0	0	0	0
4HGLSD	0	0	0	0	0	0	0	0	0	0	0	0	0	0	0	0
4HPROOR	0	0	0	0	0	0	0	0	0	0	0	0	0	0	0	0
4HTHRS	0	0	0	0	0	0	0	0	0	0	0	0	0	0	0	0
4HXBOPT	0	0	0	0	0	0	0	0	0	0	0	0	0	0	0	0
4HXPUHBT	0	0	0	0	0	0	0	0	0	0	0	0	0	0	0	0
4HYBUT	0	0	0	0	0	0	0	0	0	0	0	0	0	0	0	0
4HYDPRO	0	0	0	0	0	0	0	0	0	0	0	0	0	0	0	0
4IP7MO2H__R	0	0	0	0	0	0	0	0	0	0	0	0	0	0	0	0
4IP7MO2H__S	0	0	0	0	0	0	0	0	0	0	0	0	0	0	0	0
4IZPHYDs	0	0	0	0	0	0	0	0	0	0	0	0	0	0	0	0
4MBZALDH	0	0	0	0	0	0	0	0	0	0	0	0	0	0	0	0
4MBZDH	0	0	0	0	0	0	0	0	0	0	0	0	0	0	0	0
4NIPHOM	0	0	0	0	0	0	0	0	0	0	0	0	0	0	0	0
4NITROB	0	0	0	0	0	0	0	0	0	0	0	0	0	0	0	0
4OT	0	0	0	0	0	0	0	0	0	0	0	0	0	0	0	0
4PCP	0	0	0	0	0	0	0	0	0	0	0	0	0	0	0	0
4SBZADH	0	0	0	0	0	0	0	0	0	0	0	0	0	0	0	0
4SULFADH	0	0	0	0	0	0	0	0	0	0	0	0	0	0	0	0
5CM2HMUCI	0	0	0	0	0	0	0	0	0	0	0	0	0	0	0	0
5DGLCNR	0	0	0	0	0	0	0	0	0	0	0	0	0	0	0	0
5DOAN	3.0133360109965385e-07	3.616003213195847e-07	4.2186704153951543e-07	4.821337617594462e-07	7.118947046482372e-07	7.909941162758193e-07	8.700935279034013e-07	9.491929395309829e-07	1.0282923511585648e-06	1.107391762786147e-06	1.186491174413729e-06	1.2655905860413108e-06	1.3446899976688929e-06	1.4237894092964745e-06	1.5028888209240568e-06	1.5819882325516386e-06
5METDA	0	0	0	0	0	0	0	0	0	0	0	0	0	0	0	0
5OP3TCCL	0	0	0	0	0	0	0	0	0	0	0	0	0	0	0	0
6ADOFUT	0	0	0	0	0	0	0	0	0	0	0	0	0	0	0	0
6HEXHYD	0	0	0	0	0	0	0	0	0	0	0	0	0	0	0	0
6PHBG	0	0	0	0	0	0	0	0	0	0	0	0	0	0	0	0
AAAHYD	0	0	0	0	0	0	0	0	0	0	0	0	0	0	0	0
AACOATi	0	0	0	0	0	0	0	0	0	0	0	0	0	0	0	0
AAMYLe	0	0	0	0	0	0	0	0	0	0	0	0	0	0	0	0
AATA	0	0	0	0	0	0	0	0	0	0	0	0	0	0	0	0
AATC	0	0	0	0	0	0	0	0	0	0	0	0	0	0	0	0
ABTA	0	0	0	0	0	0	0	0	0	0	0	0	0	0	0	0
ABTDG	0	0	0	0	0	0	0	0	0	0	0	0	0	0	0	0
ABUTD	0	0	0	0	0	0	0	0	0	0	0	0	0	0	0	0
AC1MO	0	0	0	0	0	0	0	0	0	0	0	0	0	0	0	0
ACACT1r	1.6068175606467118e-05	1.9281810727752924e-05	2.2495445849011153e-05	2.570908097030115e-05	2.8753221868889797e-05	3.1948024298757694e-05	3.514282672861316e-05	3.745954697479579e-05	4.05811758893624e-05	4.472723401818664e-05	4.792203644804973e-05	5.1116838877919776e-05	5.4311641307815475e-05	5.750644373768962e-05	6.0701246167550815e-05	6.389604859744802e-05
ACACT2r	0	0	0	0	0	0	0	-1.12996e-07	-1.22412e-07	0	0	0	0	0	0	0
ACACT3r	0	0	0	0	0	0	0	-1.12996e-07	-1.22412e-07	0	0	0	0	0	0	0
ACACT4r	0	0	0	0	0	0	0	0	0	0	0	0	0	0	0	0
ACACT5r	0	0	0	0	0	0	0	0	0	0	0	0	0	0	0	0
ACACT6r	0	0	0	0	0	0	0	0	0	0	0	0	0	0	0	0
ACACT7r	0	0	0	0	0	0	0	0	0	0	0	0	0	0	0	0
ACACT8r	0	0	0	0	0	0	0	0	0	0	0	0	0	0	0	0
ACBIPGT	0	0	0	0	0	0	0	2.0262273907596495e-08	2.1950796733229538e-08	0	0	0	0	0	0	0
ACCAHh	0	0	0	0	0	0	0	0	0	0	0	0	0	0	0	0
ACCOAC	0.0010306887314650256	0.0012368264777580305	0.0014429642240510352	0.0016491019703440415	0.0018554092108597172	0.002061565789844128	0.0022677223688285435	0.0024641438872406185	0.002675163829688712	0.0028859281674267134	0.003092065893671476	0.0032982036199162364	0.003504341346161007	0.003710479072405772	0.003916616798650538	0.004122754524895305
ACCOAC_1	0	0	0	0	0	0	0	0	0	0	0	0	0	0	0	0
ACCS	0	0	0	0	0	0	0	0	0	0	0	0	0	0	0	0
ACETDH	0	0	0	0	0	0	0	0	0	0	0	0	0	0	0	0
ACGAMK	0	0	0	0	0	0	0	0	0	0	0	0	0	0	0	0
ACGK	0	0	0	3.5212312100836324e-20	0	0	-6.19955e-20	0	0	0	0	7.042462420167264e-20	7.042462420167264e-20	0	0	0
ACGS	0	0	0	0	0	0	0	0	0	0	0	0	0	0	0	0
ACHBS	0.00033127589938579274	0.00039753107926337864	0.00046378625914090095	0.0005300414390184781	0.0005962966188972872	0.0006625517987748551	0.0007288069786524306	0.0007950621585306295	0.0008613173384081816	0.0009275725182855725	0.000993827698163107	0.001060082878040658	0.0011263380579185748	0.00119259323779612	0.0012588484176735927	0.0013251035975511364
ACITRULD	0	0	0	0	0	0	0	0	0	0	0	0	0	0	0	0
ACKr	-0.0039648	-0.00475776	-0.00555072	-0.00634367	-0.0071371	-0.00793011	-0.00872312	-0.00950517	-0.0103039	-0.0111023	-0.0118953	-0.0126883	-0.0134813	-0.0142743	-0.0150673	-0.0158604
ACLS	0.0004999242234341942	0.0005999090681210413	0.0006998939128079149	0.0007998787574947567	0.0009001178435156179	0.0010001309372395688	0.0011001440309635383	0.0011993354938226177	0.0013004150420101097	0.001400183312135467	0.0015001964058594377	0.001600209499583404	0.0017002225933073888	0.001800235687031374	0.0019002487807553486	0.0020002618744793315
ACM6PH	0	0	0	0	0	0	0	0	0	0	0	0	0	0	0	0
ACNMS	0	0	0	0	0	0	0	0	0	0	0	0	0	0	0	0
ACOAD1f	1.6068175606467115e-05	1.928181072775292e-05	2.249544584901115e-05	2.5709080970301147e-05	2.875322186888979e-05	3.1948024298757694e-05	3.514282672861316e-05	3.7459546974795794e-05	4.0581175889362404e-05	4.472723401818664e-05	4.792203644804973e-05	5.111683887791977e-05	5.4311641307815475e-05	5.750644373768961e-05	6.070124616755081e-05	6.389604859744802e-05
ACOAD2f	0	0	0	0	0	0	0	1.1299614844590691e-07	1.2241249414973247e-07	0	0	0	0	0	0	0
ACOAD3f	0	0	0	0	0	0	0	1.1299614844590687e-07	1.2241249414973244e-07	0	0	0	0	0	0	0
ACOAD4f	0	0	0	0	0	0	0	0	0	0	0	0	0	0	0	0
ACOAD5f	0	0	0	0	0	0	0	0	0	0	0	0	0	0	0	0
ACOAD6f	0	0	0	0	0	0	0	0	0	0	0	0	0	0	0	0
ACOAD7f	0	0	0	0	0	0	0	0	0	0	0	0	0	0	0	0
ACOAD8f	0	0	0	0	0	0	0	0	0	0	0	0	0	0	0	0
ACOAD9	1.6469310789503633e-06	1.9763172947404486e-06	2.3057035105304718e-06	2.6350897263205564e-06	2.964475942095787e-06	3.2938621578666115e-06	3.623248373644672e-06	3.3005434198843257e-06	3.5755887048746863e-06	4.6114070210609436e-06	4.940793236851152e-06	5.270179452641113e-06	5.599565668421695e-06	5.928951884234287e-06	6.258338100024398e-06	6.587724315858106e-06
ACOADH1	6.10512648247883e-17	6.399665004683243e-17	4.215898504251931e-17	5.201982230696033e-17	4.1524877147601854e-17	5.892608437986567e-17	5.120651000695751e-17	0	0	-4.42129e-17	-4.82841e-17	-5.60496e-17	1.3394258289975518e-16	5.898857923195559e-17	1.3979536847656138e-16	1.484425172734589e-16
ACOATA	0	0	0	0	0	0	0	0	0	0	0	0	0	0	0	0
ACODA	3.099774189744544e-20	0	0	-4.21457e-21	0	0	0	0	0	0	0	-8.42914e-21	-7.04246e-20	0	-1.23991e-19	0
ACON6LAT	0	0	0	0	0	0	0	0	0	0	0	0	0	0	0	0
ACONIs	0	0	0	0	0	0	0	0	0	0	0	0	0	0	0	0
ACONMT	0	0	0	0	0	0	0	0	0	0	0	0	0	0	0	0
ACONTa	0.0020830776710199237	0.0024996932052238512	0.002916308739427792	0.003332924273631807	0.003749539807835388	0.004166155342039479	0.004582770876243229	0.004998486401035355	0.005415026934454962	0.005831429756257501	0.006247960453132982	0.006664491150008514	0.007081021846883741	0.007497552543759136	0.007914083240634749	0.008330613937510285
ACONTb	0.0020830776710199232	0.002499693205223851	0.002916308739427791	0.003332924273631807	0.0037495398078353876	0.004166155342039479	0.004582770876243228	0.004998486401035355	0.005415026934454962	0.005831429756257499	0.006247960453132982	0.006664491150008513	0.00708102184688374	0.007497552543759134	0.007914083240634747	0.008330613937510285
ACOTA	0	0	0	0	0	0	0	0	0	0	0	0	0	0	0	0
ACPPAT120	0	0	0	0	0	0	0	0	0	0	0	0	0	0	0	0
ACPPAT140	1.1179978385842996e-06	1.3415974063011593e-06	1.5651969740180199e-06	1.78879654173488e-06	2.0123961094517398e-06	2.2359956771686004e-06	2.45959524488546e-06	2.1593838730903122e-06	2.9067943803191787e-06	3.1303939480360398e-06	3.3539935157528995e-06	3.57759308346976e-06	3.80119265118662e-06	4.024792218903475e-06	4.24839178662034e-06	4.471991354337195e-06
ACPPAT141	0	0	0	0	0	0	0	0	0	0	0	0	0	0	0	0
ACPPAT150	6.970783336192942e-07	8.36494000343153e-07	9.759096670670118e-07	1.1153253337908705e-06	1.2547410005147297e-06	1.3941566672385886e-06	1.5335723339624477e-06	1.3469424158880164e-06	1.459187617212018e-06	1.9518193341340245e-06	2.0912350008578825e-06	2.2306506675817413e-06	2.3700663343056e-06	2.5094820010294595e-06	2.648897667753318e-06	2.788313334477177e-06
ACPPAT160	1.2780140630908379e-05	1.533616875709005e-05	1.7892196883271728e-05	2.04482250094534e-05	2.300425313563507e-05	2.5560281261816757e-05	2.8116309387998426e-05	3.067233751418009e-05	3.3228365640361766e-05	3.578439376654346e-05	3.834042189272513e-05	4.089645001890681e-05	4.345247814508849e-05	4.600850627127014e-05	4.856453439745183e-05	5.1120562523633514e-05
ACPPAT161	3.282726721261471e-06	3.939272065513763e-06	4.5958174097660575e-06	5.2523627540183545e-06	5.908908098270647e-06	6.565453442522939e-06	7.2219987867752335e-06	7.878544131027638e-06	8.535089475279818e-06	9.191634819532115e-06	9.84818016378441e-06	1.0504725508036706e-05	1.1161270852288994e-05	1.1817816196541294e-05	1.2474361540793585e-05	1.3130906885045878e-05
ACPPAT170	0	0	0	0	0	0	0	0	0	0	0	0	0	0	0	0
ACPPAT180	0	0	0	0	0	0	0	0	0	0	0	0	0	0	0	0
ACPPAT181	0	0	0	0	0	0	0	0	0	0	0	0	0	0	0	0
ACPPATai150	1.2080835209961228e-05	1.4497002251953468e-05	1.6913169293945716e-05	1.9329336335937963e-05	2.1745503377930203e-05	2.416167041992245e-05	2.6577837461914696e-05	2.8994004503906932e-05	3.1410171545899175e-05	3.382633858789143e-05	3.6242505629883675e-05	3.8658672671875925e-05	4.107483971386817e-05	4.349100675586041e-05	4.5907173797852655e-05	4.832334083984491e-05
ACPPATai170	1.1103143873031924e-05	1.332377264763831e-05	1.5544401422244693e-05	1.776503019685108e-05	1.9985658971457465e-05	2.2206287746063847e-05	2.442691652067023e-05	2.6647545295276622e-05	2.8868174069882994e-05	3.108880284448939e-05	3.330943161909578e-05	3.553006039370216e-05	3.7750689168308544e-05	3.997131794291493e-05	4.2191946717521316e-05	4.4412575492127695e-05
ACPPATi140	2.4431147986593165e-06	2.931737758391179e-06	3.420360718123042e-06	3.908983677854906e-06	4.397606637586757e-06	4.8862295973186254e-06	5.374852557050498e-06	5.863475516782359e-06	6.352098476514221e-06	6.840721436246095e-06	7.329344395977939e-06	7.817967355709802e-06	8.306590315441675e-06	8.79521327517354e-06	9.283836234905402e-06	9.772459194637266e-06
ACPPATi150	6.983032316496159e-06	8.379638779795388e-06	9.77624524309462e-06	1.1172851706393854e-05	1.2569458169693087e-05	1.3966064632992317e-05	1.5362671096291548e-05	1.6759277559590783e-05	1.8155884022890008e-05	1.9552490486189182e-05	2.0949096949488374e-05	2.2345703412787612e-05	2.374230987608694e-05	2.5138916339386174e-05	2.6535522802685403e-05	2.7932129265984635e-05
ACPPATi160	1.4175410841810893e-05	1.7010493010173072e-05	1.984557517853525e-05	2.268065734689743e-05	2.5515739515259612e-05	2.8350821683621786e-05	3.118590385198396e-05	3.402098602034615e-05	3.685606818870832e-05	3.96911503570705e-05	4.252623252543268e-05	4.536131469379486e-05	4.819639686215704e-05	5.1031479030519204e-05	5.3866561198881395e-05	5.670164336724357e-05
ACPPATi170	5.165729056964708e-06	6.198874868357649e-06	7.232020679750591e-06	8.265166491143532e-06	9.298312302536474e-06	1.0331458113929415e-05	1.1364603925322354e-05	1.2397749736715297e-05	1.3430895548108237e-05	1.4464041359501182e-05	1.5497187170894117e-05	1.6530332982287064e-05	1.7563478793680004e-05	1.8596624605072947e-05	1.962977041646589e-05	2.066291622785883e-05
ACPPATi180	0	0	0	0	0	0	0	0	0	0	0	0	0	0	0	0
ACPS1	0	0	0	0	0	0	0	0	0	0	0	0	0	0	0	0
ACPSact	0	0	0	0	0	0	0	0	0	0	0	0	0	0	0	0
ACPScda	0	0	0	0	0	0	0	0	0	0	0	0	0	0	0	0
ACPScpk	0	0	0	0	0	0	0	0	0	0	0	0	0	0	0	0
ACPSpdscpk	0	0	0	0	0	0	0	0	0	0	0	0	0	0	0	0
ACPSredL	0	0	0	0	0	0	0	0	0	0	0	0	0	0	0	0
ACPSredN	0	0	0	0	0	0	0	0	0	0	0	0	0	0	0	0
ACPSredQ	0	0	0	0	0	0	0	0	0	0	0	0	0	0	0	0
ACPpds	0	0	0	0	0	0	0	0	0	0	0	0	0	0	0	0
ACPpdsact	0	0	0	0	0	0	0	0	0	0	0	0	0	0	0	0
ACPpdscda	0	0	0	0	0	0	0	0	0	0	0	0	0	0	0	0
ACPpdsredL	0	0	0	0	0	0	0	0	0	0	0	0	0	0	0	0
ACPpdsredN	0	0	0	0	0	0	0	0	0	0	0	0	0	0	0	0
ACPpdsredQ	0	0	0	0	0	0	0	0	0	0	0	0	0	0	0	0
ACRCOAR	0	0	0	0	0	0	0	0	0	0	0	0	0	0	0	0
ACS	0	0	0	0	0	0	0	0	0	0	0	0	0	0	0	0
ACS2	0	0	0	0	0	0	0	0	0	0	0	0	0	0	0	0
ACTCOALIG	-0.412016	-0.413188	-0.414361	-0.415533	-0.416705	-0.417877	-0.41905	-0.420235	-0.421402	-0.422569	-0.423741	-0.424914	-0.426086	-0.427259	-0.428431	-0.429604
ACTCOAT	0	0	0	0	0	0	0	0	0	0	0	0	0	0	0	0
ACTCOAT2	0	0	0	0	0	0	0	0	0	0	0	0	0	0	0	0
ACTS1	0	0	0	0	0	0	0	0	0	0	0	0	0	0	0	0
ACTS10	0	0	0	0	0	0	0	0	0	0	0	0	0	0	0	0
ACTS11	0	0	0	0	0	0	0	0	0	0	0	0	0	0	0	0
ACTS12	0	0	0	0	0	0	0	0	0	0	0	0	0	0	0	0
ACTS13	0	0	0	0	0	0	0	0	0	0	0	0	0	0	0	0
ACTS14	0	0	0	0	0	0	0	0	0	0	0	0	0	0	0	0
ACTS15	0	0	0	0	0	0	0	0	0	0	0	0	0	0	0	0
ACTS16	0	0	0	0	0	0	0	0	0	0	0	0	0	0	0	0
ACTS16b	0	0	0	0	0	0	0	0	0	0	0	0	0	0	0	0
ACTS17	0	0	0	0	0	0	0	0	0	0	0	0	0	0	0	0
ACTS18	0	0	0	0	0	0	0	0	0	0	0	0	0	0	0	0
ACTS19	0	0	0	0	0	0	0	0	0	0	0	0	0	0	0	0
ACTS2	0	0	0	0	0	0	0	0	0	0	0	0	0	0	0	0
ACTS3	0	0	0	0	0	0	0	0	0	0	0	0	0	0	0	0
ACTS4	0	0	0	0	0	0	0	0	0	0	0	0	0	0	0	0
ACTS5	0	0	0	0	0	0	0	0	0	0	0	0	0	0	0	0
ACTS6	0	0	0	0	0	0	0	0	0	0	0	0	0	0	0	0
ACTS7	0	0	0	0	0	0	0	0	0	0	0	0	0	0	0	0
ACTS8	0	0	0	0	0	0	0	0	0	0	0	0	0	0	0	0
ACTS9	0	0	0	0	0	0	0	0	0	0	0	0	0	0	0	0
ADA	0	0	0	0	0	0	0	0	0	0	0	0	0	0	0	0
ADAPAT	0	0	0	0	0	0	0	0	0	0	0	0	0	0	0	0
ADCL	2.297598575567529e-05	2.7571182906810402e-05	3.216638005794523e-05	3.676157720908039e-05	4.135677436021464e-05	4.595197151134946e-05	5.054716866248494e-05	5.514236581362336e-05	5.973756296475563e-05	6.433276011588964e-05	6.892795726702375e-05	7.352315441815913e-05	7.811835156929593e-05	8.271354872042991e-05	8.730874587156586e-05	9.190394302270114e-05
ADCPS1	0	0	0	0	0	0	0	0	0	0	0	0	0	0	0	0
ADCPS2	0	0	0	0	0	0	0	2.0262273907596495e-08	2.1950796733229538e-08	0	0	0	0	0	0	0
ADCS	2.297598575567529e-05	2.7571182906810402e-05	3.216638005794523e-05	3.6761577209080394e-05	4.135677436021464e-05	4.5951971511349464e-05	5.054716866248495e-05	5.5142365813623223e-05	5.973756296475563e-05	6.433276011588964e-05	6.892795726702373e-05	7.352315441815913e-05	7.811835156929593e-05	8.271354872042991e-05	8.730874587156586e-05	9.190394302270114e-05
ADCYRS	0	0	0	0	0	0	0	2.0262273907596495e-08	2.1950796733229538e-08	0	0	0	0	0	0	0
ADK1	0	0	0	0	0	0	0	0	0	0	0	0	0	0	0	0
ADK2	0	0	0	0	0	0	0	0	0	0	0	0	0	0	0	0
ADK3	0	0	0	0	0	0	0	0	0	0	0	0	0	0	0	0
ADK4	0	0	0	0	0	0	0	0	0	0	0	0	0	0	0	0
ADMDC	4.3136343989748105e-05	5.176361278769771e-05	6.039088158564735e-05	6.901815038359696e-05	7.764541918154659e-05	8.627268797949621e-05	9.489995677744583e-05	0.00010352722557539544	0.00011215449437334506	0.0001207817631712947	0.0001294090319692443	0.0001380363007671939	0.00014666356956514353	0.00015529083836309318	0.00016391810716104283	0.00017254537595899242
ADNCYC	0	0	0	0	0	0	0	0	0	0	0	0	0	0	0	0
ADNK1	0.00025670371256979565	0.00030804445508375474	0.0003593851975977139	0.00041072594011167294	0.0004620666826256322	0.0005134074251395915	0.0005647481676535508	0.0006156413665070112	0.0006669448137159286	0.0007181105493077554	0.0007694041599725951	0.0008206977706374345	0.0008719913813022744	0.0009232849919671138	0.0009745786026319541	0.001025872213296794
ADNUC	0	0	0	0	0	0	0	0	0	0	0	0	0	0	0	0
ADOCBIK	0	0	0	0	0	0	0	0	0	0	0	0	0	0	0	0
ADOCBLS	0	0	0	0	0	0	0	2.0262273907596495e-08	2.1950796733229538e-08	0	0	0	0	0	0	0
ADOXFUTS	0	0	0	0	0	0	0	0	0	0	0	0	0	0	0	0
ADPRDP	0	0	0	0	0	0	0	0	0	0	0	0	0	0	0	0
ADPT	4.3437677590847754e-05	5.21252131090173e-05	6.081274862718685e-05	6.950028414535641e-05	7.835731388619482e-05	8.706368209577201e-05	9.577005030534921e-05	0.00010447641851492642	0.00011318278672450362	0.00012188915493408082	0.000130595523143658	0.00013930189135323524	0.00014800825956281242	0.00015671462777238965	0.00016542099598196687	0.00017412736419154402
ADPT2	0	0	0	0	0	0	0	0	0	0	0	0	0	0	0	0
ADSK	0.00028358458060013755	0.0003403014967201758	0.0003970184128402128	0.00045373532896024997	0.0005106217393030071	0.0005673574881144541	0.0006240932369259006	0.0006807849235094136	0.0007375170004685305	0.0007943004833601844	0.0008510362321716276	0.0009077719809830731	0.000964507729794572	0.0010212434786060181	0.0010779792274174629	0.0011347149762289087
ADSL1r	0.0002553363329357376	0.000306403599520836	0.0003574708661097568	0.00040853813269692545	0.00045960539928323926	0.0005106726658683909	0.0005617399324561744	0.0006127631393824262	0.0006638267343296149	0.0007149417322161735	0.000766008998805812	0.0008170762653910936	0.0008681435319762097	0.0009192107985652521	0.0009702780651516851	0.0010213453317372521
ADSL2r	0.00032647350708754473	0.0003917682085030045	0.0004570629099222866	0.0005223576113398168	0.0005876523127564914	0.0006529470141720042	0.000718241715590149	0.0007834923573467658	0.0008487833871243131	0.0009141258198412316	0.0009794205212612305	0.0010447152226768742	0.0011100099240923542	0.0011753046255117573	0.0012405993269285522	0.0013058940283444814
ADSS	0.0002553363329357376	0.00030640359952083604	0.00035747086610975686	0.00040853813269692545	0.0004596053992832393	0.0005106726658683909	0.0005617399324561744	0.0006127631393824261	0.0006638267343296148	0.0007149417322161735	0.0007660089988058121	0.0008170762653910936	0.0008681435319762098	0.0009192107985652521	0.0009702780651516852	0.0010213453317372521
ADXFUTNS	0	0	0	0	0	0	0	0	0	0	0	0	0	0	0	0
AGDC	0	0	0	0	0	0	0	0	0	0	0	0	0	0	0	0
AGM4PCP	0	0	0	0	0	0	0	0	0	0	0	0	0	0	0	0
AGMDA	0	0	0	0	0	0	0	0	0	0	0	0	0	0	0	0
AGMT	0	0	0	0	0	0	0	0	0	0	0	0	0	0	0	0
AGPAT120	0	0	0	0	0	0	0	0	0	0	0	0	0	0	0	0
AGPAT140	1.1179978385842993e-06	1.3415974063011593e-06	1.5651969740180197e-06	1.7887965417348796e-06	2.0123961094517398e-06	2.2359956771685995e-06	2.4595952448854597e-06	2.1593838730903126e-06	2.9067943803191787e-06	3.1303939480360393e-06	3.353993515752899e-06	3.5775930834697592e-06	3.801192651186619e-06	4.024792218903475e-06	4.24839178662034e-06	4.471991354337195e-06
AGPAT141	0	0	0	0	0	0	0	0	0	0	0	0	0	0	0	0
AGPAT150	6.970783336192944e-07	8.364940003431532e-07	9.75909667067012e-07	1.1153253337908709e-06	1.2547410005147302e-06	1.3941566672385888e-06	1.5335723339624477e-06	1.3469424158880168e-06	1.459187617212018e-06	1.9518193341340245e-06	2.091235000857883e-06	2.230650667581742e-06	2.3700663343056006e-06	2.5094820010294595e-06	2.6488976677533184e-06	2.7883133344771776e-06
AGPAT160	1.2780140630908377e-05	1.5336168757090045e-05	1.7892196883271724e-05	2.0448225009453396e-05	2.3004253135635068e-05	2.5560281261816754e-05	2.8116309387998422e-05	3.067233751418009e-05	3.3228365640361766e-05	3.5784393766543455e-05	3.8340421892725124e-05	4.089645001890681e-05	4.345247814508848e-05	4.6008506271270136e-05	4.8564534397451825e-05	5.112056252363351e-05
AGPAT161	3.28272672126147e-06	3.939272065513763e-06	4.595817409766057e-06	5.252362754018354e-06	5.908908098270646e-06	6.565453442522939e-06	7.221998786775232e-06	7.878544131027484e-06	8.535089475279818e-06	9.191634819532113e-06	9.848180163784407e-06	1.0504725508036704e-05	1.1161270852288994e-05	1.1817816196541293e-05	1.2474361540793586e-05	1.3130906885045878e-05
AGPAT170	0	0	0	0	0	0	0	0	0	0	0	0	0	0	0	0
AGPAT180	0	0	0	0	0	0	0	0	0	0	0	0	0	0	0	0
AGPAT181	0	0	0	0	0	0	0	0	0	0	0	0	0	0	0	0
AGPATai150	1.2080835209961226e-05	1.4497002251953468e-05	1.6913169293945713e-05	1.932933633593796e-05	2.1745503377930206e-05	2.4161670419922442e-05	2.6577837461914692e-05	2.8994004503906932e-05	3.1410171545899175e-05	3.3826338587891425e-05	3.624250562988367e-05	3.865867267187592e-05	4.107483971386816e-05	4.349100675586041e-05	4.5907173797852655e-05	4.8323340839844905e-05
AGPATai170	1.1103143873031924e-05	1.3323772647638308e-05	1.5544401422244693e-05	1.776503019685108e-05	1.9985658971457465e-05	2.2206287746063847e-05	2.4426916520670233e-05	2.6647545295276622e-05	2.8868174069883e-05	3.108880284448939e-05	3.330943161909578e-05	3.553006039370216e-05	3.7750689168308544e-05	3.997131794291493e-05	4.219194671752132e-05	4.4412575492127695e-05
AGPATi140	2.4431147986593165e-06	2.931737758391179e-06	3.4203607181230425e-06	3.908983677854906e-06	4.397606637586757e-06	4.886229597318624e-06	5.374852557050498e-06	5.86347551678236e-06	6.3520984765142215e-06	6.840721436246096e-06	7.329344395977939e-06	7.8179673557098e-06	8.306590315441673e-06	8.79521327517354e-06	9.283836234905402e-06	9.772459194637266e-06
AGPATi150	6.9830323164961595e-06	8.379638779795388e-06	9.77624524309462e-06	1.1172851706393854e-05	1.2569458169693087e-05	1.3966064632992319e-05	1.536267109629155e-05	1.6759277559590783e-05	1.815588402289001e-05	1.955249048618919e-05	2.0949096949488377e-05	2.2345703412787616e-05	2.3742309876086936e-05	2.5138916339386174e-05	2.6535522802685406e-05	2.7932129265984638e-05
AGPATi160	1.4175410841810891e-05	1.7010493010173066e-05	1.9845575178535247e-05	2.2680657346897428e-05	2.551573951525961e-05	2.8350821683621783e-05	3.118590385198396e-05	3.402098602034615e-05	3.685606818870832e-05	3.969115035707049e-05	4.252623252543268e-05	4.536131469379486e-05	4.819639686215704e-05	5.10314790305192e-05	5.386656119888139e-05	5.6701643367243566e-05
AGPATi170	5.165729056964708e-06	6.198874868357649e-06	7.232020679750591e-06	8.265166491143532e-06	9.298312302536475e-06	1.0331458113929415e-05	1.1364603925322355e-05	1.2397749736715299e-05	1.3430895548108239e-05	1.4464041359501182e-05	1.549718717089412e-05	1.6530332982287064e-05	1.7563478793680007e-05	1.859662460507295e-05	1.9629770416465888e-05	2.066291622785883e-05
AGPATi180	0	0	0	0	0	0	0	0	0	0	0	0	0	0	0	0
AGPR	-2.12876e-20	0	0	-4.25751e-20	0	0	6.199548379489088e-20	0	0	0	0	-8.51503e-20	0	8.515026089837877e-20	0	8.515026089837877e-20
AGT	-0.00109393	-0.00131271	-0.0015315	-0.00175028	-0.00196907	-0.00218786	-0.00240664	-0.00262545	-0.00284423	-0.00306313	-0.00328192	-0.00350072	-0.00371951	-0.00393831	-0.0041571	-0.0043759
AHCi	0.0002567037125697956	0.00030804445508375474	0.00035938519759771395	0.0004107259401116729	0.00046206668262563225	0.0005134074251395914	0.0005647481676535507	0.0006156413665070112	0.0006669448137159286	0.0007181105493077553	0.0007694041599725949	0.0008206977706374343	0.0008719913813022743	0.0009232849919671138	0.000974578602631954	0.0010258722132967938
AHLGAL	0	0	0	0	0	0	0	0	0	0	0	0	0	0	0	0
AHLGALb	0	0	0	0	0	0	0	0	0	0	0	0	0	0	0	0
AHMMPS	0	0	0	0	0	0	0	0	0	0	0	0	0	0	0	0
AHOPS	0	0	0	0	0	0	0	0	0	0	0	0	0	0	0	0
AHSERL2	0	0	0	0	0	0	0	0	0	0	0	0	0	0	0	0
AICART	0.00041545678127207793	0.0004985481375244443	0.0005816394937806331	0.0006647308500350699	0.0007478222062886511	0.0008309135625410707	0.000914004918796122	0.0009970522153896458	0.0010801399000040992	0.001163278987557925	0.0012463703438148307	0.001329461700067381	0.0014125530563197672	0.001495644412576077	0.0015787357688297787	0.0016618271250826145
AIRCr	0.00032647350708754473	0.00039176820850300454	0.0004570629099222866	0.0005223576113398166	0.0005876523127564913	0.0006529470141720042	0.000718241715590149	0.0007834923573467658	0.0008487833871243132	0.0009141258198412316	0.0009794205212612307	0.0010447152226768744	0.0011100099240923542	0.0011753046255117573	0.0012405993269285524	0.0013058940283444814
AKGDH	0.0008700405280999617	0.0010440486337199538	0.0012180567393399466	0.0013920648449599383	0.001566072950579931	0.0017400810561999226	0.0019140891618199159	0.002087197258027861	0.002261130362863516	0.002434925756082082	0.0026088490243736592	0.0027827722926652364	0.0029566955609568128	0.0031306188292483904	0.003304542097539968	0.003478465365831545
AKGDH2	0	0	0	0	0	0	0	0	0	0	0	0	0	0	0	0
AKP1	2.2975985755675447e-05	2.757118290681059e-05	3.216638005794545e-05	3.6761577209080645e-05	4.135677436021517e-05	4.595197151135006e-05	5.05471686624856e-05	5.51423658133859e-05	5.973756296475568e-05	6.433276011589048e-05	6.892795726702463e-05	7.35231544181601e-05	7.811835156929672e-05	8.271354872043075e-05	8.730874587156675e-05	9.190394302270207e-05
ALAALAD	0	0	0	0	0	0	0	0	0	0	0	0	0	0	0	0
ALAALAr	0.00013357178957556164	0.00016028614749067396	0.00018700050540578633	0.00021371486332089868	0.00024042922123601102	0.0002671435791511233	0.0002938579370662356	0.00032057229498134803	0.0003472866528964603	0.00037400101081157267	0.0004007153687266848	0.00042742972664179735	0.0004541440845569095	0.00048085844247202204	0.0005075728003871343	0.0005342871583022466
ALAD_L	0	0	0	0	0	0	0	0	0	0	0	0	0	0	0	0
ALALAC	0	0	0	0	0	0	0	0	0	0	0	0	0	0	0	0
ALAR	0.00023200904946684857	0.0002784108593602183	0.0003248126692535881	0.0003712144791469578	0.0004176162890403276	0.00046401809893369713	0.0005104199088270669	0.0005568217187204366	0.0006032235286138063	0.0006496253385071762	0.0006960271484005458	0.0007424289582939156	0.0007888307681872852	0.0008352325780806551	0.0008816343879740246	0.0009280361978673943
ALAS	2.424614904387318e-05	2.9095378852647813e-05	3.394460866142246e-05	3.8793838470197095e-05	4.364306827897172e-05	4.849229808774636e-05	5.3341527896520994e-05	5.835285589655642e-05	6.32155938879361e-05	6.788921732284491e-05	7.273844713161954e-05	7.758767694039419e-05	8.243690674916883e-05	8.728613655794344e-05	9.213536636671812e-05	9.698459617549273e-05
ALATA_D2	0	0	0	0	0	0	0	0	0	0	0	0	0	0	0	0
ALATA_L	0	0	0	0	0	0	0	0	0	0	0	0	0	0	0	0
ALATA_L2	0	0	0	0	0	0	0	0	0	0	0	0	0	0	0	0
ALATRS	0.0006790166553903728	0.0008148199864684472	0.000950623317546522	0.0010864266486245965	0.001222229979702671	0.0013580333107807456	0.0014938366418588201	0.0016296399729368945	0.0017654433040149688	0.001901246635093044	0.0020370499661711183	0.002172853297249193	0.0023086566283272675	0.002444459959405342	0.0025802632904834166	0.002716066621561491
ALBFLOLR	0	0	0	0	0	0	0	0	0	0	0	0	0	0	0	0
ALBFLOLS	0	0	0	0	0	0	0	0	0	0	0	0	0	0	0	0
ALBFLONR	0	0	0	0	0	0	0	0	0	0	0	0	0	0	0	0
ALBFLONS	0	0	0	0	0	0	0	0	0	0	0	0	0	0	0	0
ALCD19	0	0	0	0	0	0	0	0	0	0	0	0	0	0	0	0
ALCD19y	6.791502806300441e-06	8.14980336756053e-06	9.508103928820619e-06	1.086640449008071e-05	1.2224705051340793e-05	1.358300561260089e-05	1.4941306173860977e-05	1.587467847296587e-05	1.7481299271282077e-05	1.9016207857641264e-05	2.0374508418901338e-05	2.1732808980161415e-05	2.3091109541421506e-05	2.4449410102681587e-05	2.580771066394169e-05	2.716601122520178e-05
ALCD2s	0	0	0	0	0	0	0	0	0	0	0	0	0	0	0	0
ALCD2x	0	0	0	0	0	0	0	0	0	0	0	0	0	0	0	0
ALCD2y	0	0	0	0	0	0	0	0	0	0	0	0	0	0	0	0
ALDD1	0	0	0	0	0	0	0	0	0	0	0	0	0	0	0	0
ALDD19xr	0	0	0	0	0	0	0	0	0	0	0	0	0	0	0	0
ALDD2x	0	0	0	0	0	0	0	0	0	0	0	0	0	0	0	0
ALDH	0	0	0	0	0	0	0	0	0	0	0	0	0	0	0	0
ALLTAMH2	0	0	0	0	0	0	0	0	0	0	0	0	0	0	0	0
ALLTN	0	0	0	0	0	0	0	0	0	0	0	0	0	0	0	0
ALPHNH	0	0	0	0	0	0	0	0	0	0	0	0	0	0	0	0
AM4PCP	0	0	0	0	0	0	0	0	0	0	0	0	0	0	0	0
AMALT1	0	0	0	0	0	0	0	0	0	0	0	0	0	0	0	0
AMALT2	0	0	0	0	0	0	0	0	0	0	0	0	0	0	0	0
AMALT3	0	0	0	0	0	0	0	0	0	0	0	0	0	0	0	0
AMALT4	0	0	0	0	0	0	0	0	0	0	0	0	0	0	0	0
AMAOTr	1.8358192635752562e-08	2.2029831162903072e-08	2.5701469690053592e-08	2.9373108217204102e-08	3.3044746744354615e-08	3.6716385271505125e-08	4.0388023798655635e-08	0	0	5.1402939380107184e-08	5.507457790725769e-08	5.8746216434408204e-08	6.241785496155872e-08	6.608949348870923e-08	6.976113201585974e-08	7.343277054301025e-08
AMBACS	0	0	0	0	0	0	0	0	0	0	0	0	0	0	0	0
AMBCOAL	0	0	0	0	0	0	0	0	0	0	0	0	0	0	0	0
AMID	0	0	0	0	0	0	0	0	0	0	0	0	0	0	0	0
AMID3	0	0	0	0	0	0	0	0	0	0	0	0	0	0	0	0
AMID5	0	0	0	0	0	0	0	0	0	0	0	0	0	0	0	0
AMMQLT9	1.5247546927448792e-05	1.8297056312938553e-05	2.1346565698428316e-05	2.4396075083918068e-05	2.7445584469408007e-05	3.049509385489788e-05	3.354460324038776e-05	3.659411262587761e-05	3.9643622011367346e-05	4.269313139685663e-05	4.574264078234638e-05	4.8792150167836136e-05	5.184165955332638e-05	5.489116893881608e-05	5.794067832430616e-05	6.099018770979568e-05
AMMQT9	0	0	0	0	0	0	0	0	0	0	0	0	0	0	0	0
AMPTASECG	0	0	0	0	0	0	0	0	0	0	0	0	0	0	0	0
AMPTASEPG	0	0	0	0	0	0	0	0	0	0	0	0	0	0	0	0
ANHMK	0	0	0	0	0	0	0	0	0	0	0	0	0	0	0	0
ANPRT	3.6468554993661173e-05	4.3762265992393413e-05	5.1055976991125654e-05	5.8349687989857894e-05	6.564339898859011e-05	7.293710998732235e-05	8.023082098605461e-05	8.752453198478679e-05	9.481824298351905e-05	0.00010211195398225131	0.00010940566498098354	0.00011669937597971579	0.00012399308697844802	0.00013128679797718023	0.0001385805089759125	0.0001458742199746447
ANS	0	0	0	0	0	0	0	0	0	0	0	0	0	0	0	0
ANTDIOx	0	0	0	0	0	0	0	0	0	0	0	0	0	0	0	0
ANTDIOy	0	0	0	0	0	0	0	0	0	0	0	0	0	0	0	0
AOBUTDs	0	0	0	0	0	0	0	0	0	0	0	0	0	0	0	0
AOXSr2	1.835819263575256e-08	2.2029831162903072e-08	2.5701469690053592e-08	2.9373108217204102e-08	3.3044746744354615e-08	3.671638527150512e-08	4.0388023798655635e-08	0	0	5.1402939380107184e-08	5.507457790725769e-08	5.8746216434408204e-08	6.241785496155871e-08	6.608949348870923e-08	6.976113201585974e-08	7.343277054301024e-08
AP2EISOs	0	0	0	0	0	0	0	0	0	0	0	0	0	0	0	0
APAT2r	0	0	0	0	0	0	0	0	0	0	0	0	0	0	0	0
APATT	0	0	0	0	0	0	0	0	0	0	0	0	0	0	0	0
APATc	0	0	0	0	0	0	0	0	0	0	0	0	0	0	0	0
APATr	0	0	0	0	0	0	0	0	0	0	0	0	5.50797087433867e-17	5.939996899639346e-17	5.411794884497973e-17	5.3637068895775516e-17
APCS	0	0	0	0	0	0	0	0	0	0	0	0	0	0	0	0
APG3PAT120	0	0	0	0	0	0	0	0	0	0	0	0	0	0	0	0
APG3PAT140	1.1179978385842996e-06	1.341597406301159e-06	1.5651969740180197e-06	1.7887965417348796e-06	2.0123961094517398e-06	2.2359956771686e-06	2.4595952448854597e-06	2.1593838730903126e-06	2.9067943803191787e-06	3.1303939480360393e-06	3.3539935157528987e-06	3.5775930834697592e-06	3.801192651186619e-06	4.024792218903475e-06	4.24839178662034e-06	4.471991354337195e-06
APG3PAT141	0	0	0	0	0	0	0	0	0	0	0	0	0	0	0	0
APG3PAT150	6.970783336192943e-07	8.364940003431531e-07	9.75909667067012e-07	1.1153253337908707e-06	1.25474100051473e-06	1.3941566672385886e-06	1.5335723339624475e-06	1.3469424158880164e-06	1.459187617212018e-06	1.9518193341340245e-06	2.0912350008578825e-06	2.2306506675817418e-06	2.3700663343056e-06	2.5094820010294595e-06	2.648897667753318e-06	2.788313334477177e-06
APG3PAT160	1.2780140630908377e-05	1.5336168757090045e-05	1.7892196883271728e-05	2.04482250094534e-05	2.300425313563507e-05	2.5560281261816754e-05	2.811630938799842e-05	3.067233751418009e-05	3.3228365640361766e-05	3.5784393766543455e-05	3.834042189272513e-05	4.089645001890681e-05	4.345247814508849e-05	4.600850627127014e-05	4.8564534397451825e-05	5.112056252363351e-05
APG3PAT161	3.282726721261471e-06	3.939272065513763e-06	4.595817409766057e-06	5.252362754018354e-06	5.908908098270646e-06	6.565453442522939e-06	7.221998786775232e-06	7.87854413102764e-06	8.535089475279818e-06	9.191634819532113e-06	9.848180163784409e-06	1.0504725508036706e-05	1.1161270852288996e-05	1.1817816196541293e-05	1.2474361540793586e-05	1.3130906885045878e-05
APG3PAT170	0	0	0	0	0	0	0	0	0	0	0	0	0	0	0	0
APG3PAT180	0	0	0	0	0	0	0	0	0	0	0	0	0	0	0	0
APG3PAT181	0	0	0	0	0	0	0	0	0	0	0	0	0	0	0	0
APG3PATai150	1.2080835209961226e-05	1.449700225195347e-05	1.6913169293945716e-05	1.9329336335937963e-05	2.174550337793021e-05	2.416167041992245e-05	2.6577837461914692e-05	2.8994004503906932e-05	3.1410171545899175e-05	3.382633858789143e-05	3.6242505629883675e-05	3.8658672671875925e-05	4.107483971386817e-05	4.349100675586042e-05	4.590717379785266e-05	4.8323340839844905e-05
APG3PATai170	1.1103143873031924e-05	1.3323772647638308e-05	1.554440142224469e-05	1.776503019685108e-05	1.9985658971457465e-05	2.220628774606385e-05	2.4426916520670233e-05	2.6647545295276622e-05	2.8868174069882998e-05	3.108880284448938e-05	3.330943161909577e-05	3.5530060393702165e-05	3.775068916830854e-05	3.997131794291493e-05	4.219194671752132e-05	4.44125754921277e-05
APG3PATi140	2.443114798659316e-06	2.9317377583911786e-06	3.4203607181230425e-06	3.908983677854906e-06	4.397606637586756e-06	4.886229597318624e-06	5.374852557050498e-06	5.863475516782359e-06	6.3520984765142215e-06	6.840721436246095e-06	7.329344395977939e-06	7.8179673557098e-06	8.306590315441673e-06	8.795213275173538e-06	9.2838362349054e-06	9.772459194637264e-06
APG3PATi150	6.983032316496159e-06	8.379638779795388e-06	9.77624524309462e-06	1.1172851706393852e-05	1.2569458169693085e-05	1.3966064632992317e-05	1.5362671096291548e-05	1.6759277559590783e-05	1.8155884022890008e-05	1.9552490486189182e-05	2.094909694948837e-05	2.234570341278761e-05	2.374230987608694e-05	2.513891633938617e-05	2.65355228026854e-05	2.7932129265984635e-05
APG3PATi160	1.4175410841810893e-05	1.701049301017307e-05	1.984557517853525e-05	2.2680657346897428e-05	2.5515739515259612e-05	2.8350821683621783e-05	3.118590385198396e-05	3.402098602034615e-05	3.685606818870832e-05	3.969115035707049e-05	4.252623252543268e-05	4.536131469379486e-05	4.8196396862157046e-05	5.1031479030519204e-05	5.3866561198881395e-05	5.670164336724357e-05
APG3PATi170	5.165729056964708e-06	6.198874868357648e-06	7.232020679750591e-06	8.265166491143532e-06	9.298312302536475e-06	1.0331458113929415e-05	1.1364603925322355e-05	1.2397749736715297e-05	1.3430895548108239e-05	1.4464041359501182e-05	1.5497187170894117e-05	1.6530332982287064e-05	1.7563478793680004e-05	1.859662460507295e-05	1.9629770416465888e-05	2.066291622785883e-05
APG3PATi180	0	0	0	0	0	0	0	0	0	0	0	0	0	0	0	0
APH120	0	0	0	0	0	0	0	0	0	0	0	0	0	0	0	0
APH140	0	0	0	0	0	0	0	0	0	0	0	0	0	0	0	0
APH141	0	0	0	0	0	0	0	0	0	0	0	0	0	0	0	0
APH150	0	0	0	0	0	0	0	0	0	0	0	0	0	0	0	0
APH160	0	0	0	0	0	0	0	0	0	0	0	0	0	0	0	0
APH161	0	0	0	0	0	0	0	0	0	0	0	0	0	0	0	0
APH170	0	0	0	0	0	0	0	0	0	0	0	0	0	0	0	0
APH180	0	0	0	0	0	0	0	0	0	0	0	0	0	0	0	0
APH181	0	0	0	0	0	0	0	0	0	0	0	0	0	0	0	0
APHai150	0	0	0	0	0	0	0	0	0	0	0	0	0	0	0	0
APHai170	0	0	0	0	0	0	0	0	0	0	0	0	0	0	0	0
APHi140	0	0	0	0	0	0	0	0	0	0	0	0	0	0	0	0
APHi150	0	0	0	0	0	0	0	0	0	0	0	0	0	0	0	0
APHi160	0	0	0	0	0	0	0	0	0	0	0	0	0	0	0	0
APHi170	0	0	0	0	0	0	0	0	0	0	0	0	0	0	0	0
APHi180	0	0	0	0	0	0	0	0	0	0	0	0	0	0	0	0
APPLDHr	0	0	0	0	0	0	0	0	0	0	0	0	0	0	0	0
APRAUR	7.187994863202158e-06	8.62559383584259e-06	1.006319280848302e-05	1.1500791781123452e-05	1.2938390753763883e-05	1.4375989726404316e-05	1.5813588699044746e-05	1.7251187671685184e-05	1.868878664432561e-05	2.012638561696604e-05	2.156398458960647e-05	2.3001583562246905e-05	2.4439182534887675e-05	2.587678150752829e-05	2.7314380480168306e-05	2.875197945280921e-05
APTNAT	0	0	0	0	0	0	0	0	0	0	0	0	0	0	0	0
ARABDH	0	0	0	0	0	0	0	0	0	0	0	0	0	0	0	0
ARABISOs	0	0	0	0	0	0	0	0	0	0	0	0	0	0	0	0
ARABLAC	0	0	0	0	0	0	0	0	0	0	0	0	0	0	0	0
ARAI	0	0	0	0	0	0	0	0	0	0	0	0	0	0	0	0
ARAT	0	0	0	0	0	0	0	0	0	0	0	0	0	0	0	0
ARGDr	0	0	0	0	0	0	0	0	0	0	0	0	0	0	0	0
ARGSL	0.00011352577653751929	0.00013623093184502312	0.00015893608715252701	0.00018164124246003086	0.00020434639776753473	0.00022705155307503857	0.0002497567083825424	0.00027246186369004623	0.00029516701899755005	0.00031787217430505403	0.00034057732961255784	0.0003632824849200617	0.0003859876402275656	0.00040869279553506946	0.00043139795084257333	0.00045410310615007714
ARGSS	0.00011352577653751929	0.00013623093184502314	0.00015893608715252701	0.00018164124246003086	0.00020434639776753473	0.00022705155307503857	0.0002497567083825424	0.0002724618636900463	0.0002951670189975501	0.00031787217430505403	0.00034057732961255784	0.0003632824849200617	0.0003859876402275656	0.00040869279553506946	0.00043139795084257333	0.00045410310615007714
ARGTRS	0.00011352577653751929	0.00013623093184502312	0.00015893608715252701	0.00018164124246003086	0.00020434639776753473	0.00022705155307503857	0.0002497567083825424	0.00027246186369004623	0.00029516701899755005	0.00031787217430505403	0.00034057732961255784	0.0003632824849200617	0.0003859876402275656	0.00040869279553506946	0.00043139795084257333	0.00045410310615007714
ARUH	0	0	0	0	0	0	0	0	0	0	0	0	0	0	0	0
ASAD	-0.000718824	-0.000862588	-0.00100635	-0.00115012	-0.00129388	-0.00143765	-0.00158141	-0.00172515	-0.00186892	-0.00201271	-0.00215647	-0.00230024	-0.002444	-0.00258777	-0.00273153	-0.00287529
ASCISOs	0	0	0	0	0	0	0	0	0	0	0	0	0	0	0	0
ASCOROX	0	0	0	0	0	0	0	0	0	0	0	0	0	0	0	0
ASCORPO	0	0	0	0	0	0	0	0	0	0	0	0	0	0	0	0
ASNN	0	0	0	0	0	0	0	0	0	0	0	0	0	0	0	0
ASNS1	0.00020425731427442043	0.00024510877712930455	0.00028596023998418864	0.0003268117028390728	0.0003676631656939569	0.00040851462854884086	0.00044936609140372506	0.000490217554258609	0.000531069017113493	0.0005719204799683773	0.0006127719428232614	0.0006536234056781456	0.0006944748685330296	0.0007353263313879138	0.0007761777942427978	0.0008170292570976817
ASNTRS	0.00020425731427442046	0.0002451087771293045	0.0002859602399841886	0.00032681170283907273	0.0003676631656939568	0.0004085146285488409	0.000449366091403725	0.000490217554258609	0.000531069017113493	0.0005719204799683772	0.0006127719428232613	0.0006536234056781455	0.0006944748685330296	0.0007353263313879137	0.0007761777942427977	0.0008170292570976818
ASP1DC	3.4371588835939026e-06	4.12459066032325e-06	4.812022437051631e-06	5.499454213780067e-06	6.186885990559347e-06	6.874317767290473e-06	7.561749544020226e-06	8.249181320747601e-06	8.93661309747535e-06	9.624044874154917e-06	1.0311476650881813e-05	1.0998908427610725e-05	1.1686340204393194e-05	1.2373771981123119e-05	1.3061203757851104e-05	1.3748635534581028e-05
ASPCT	0.00038988058887665995	0.00046785670665199235	0.000545832824427324	0.0006238089422026558	0.0007017850599779878	0.0007797611777533199	0.0008577372955286516	0.0009357134133039823	0.0010136895310793113	0.001091797618032182	0.0011697831621773384	0.0012477687063224938	0.0013257542504676496	0.001403739794612807	0.0014817253387579621	0.0015597108829031175
ASPK	0.0007188236763202949	0.0008625884115843541	0.0010063531468484132	0.0011501178821124722	0.001293882617376531	0.0014376473526405897	0.001581412087904649	0.0017251530257802892	0.001868915777928647	0.0020127062936968264	0.0021564710289608854	0.0023002357642249445	0.0024440004994890035	0.002587765234753062	0.0027315299700171216	0.00287529470528118
ASPO	1.500461990860511e-05	1.800554389032777e-05	2.1006467872047696e-05	2.400739185376763e-05	2.7008315835490278e-05	3.0009239817207485e-05	3.3010163798930146e-05	3.601108778065138e-05	3.9012011762372616e-05	4.201293574409537e-05	4.5013859725809855e-05	4.801478370753524e-05	5.101570768909816e-05	5.401663167087232e-05	5.701755565249937e-05	6.0018479634191976e-05
ASPO1	0	0	0	0	0	0	0	0	0	0	0	0	0	0	0	0
ASPO3	0	0	0	0	0	0	0	0	0	0	0	0	0	0	0	0
ASPO5	0	0	0	0	0	0	0	0	0	0	0	0	0	0	0	0
ASPO6	0	0	0	0	0	0	0	0	0	0	0	0	0	0	0	0
ASPO6_2	0	0	0	0	0	0	0	0	0	0	0	0	0	0	0	0
ASPT	-0.00223385	-0.00268062	-0.00312739	-0.00357416	-0.00402092	-0.00446769	-0.00491446	-0.00536112	-0.00580788	-0.0062549	-0.00670168	-0.00714846	-0.00759524	-0.00804202	-0.0084888	-0.00893558
ASPTA	0	0	0	0	0	0	0	0	0	0	0	0	0	0	0	0
ASPTRS	0.0002071079860540776	0.0002485295832648931	0.00028995118047570864	0.00033137277768652414	0.00037279437489733965	0.0004142159721081552	0.0004556375693189707	0.0004970591665297862	0.0005384807637406016	0.0005799023609514173	0.0006213239581622328	0.0006627455553730483	0.0007041671525838638	0.0007455887497946793	0.000787010347005495	0.0008284319442163104
ASR	0	0	0	0	0	0	0	0	0	0	0	0	0	0	0	0
ATAH	0	0	0	0	0	0	0	0	0	0	0	0	0	0	0	0
ATNS_nh4	3.646855499366117e-05	4.37622659923934e-05	5.105597699112565e-05	5.834968798985788e-05	6.564339898859011e-05	7.293710998732233e-05	8.023082098605458e-05	8.75245319847868e-05	9.481824298351903e-05	0.0001021119539822513	0.00010940566498098353	0.00011669937597971576	0.00012399308697844802	0.00013128679797718023	0.00013858050897591246	0.00014587421997464467
ATPHs	0	0	0	0	0	0	0	0	0	0	0	0	0	0	0	0
ATPPRT	8.89832741845333e-05	0.00010677992902143995	0.00012457658385834662	0.00014237323869525326	0.0001601698935321599	0.0001779665483690666	0.00019576320320597324	0.0002135598580428798	0.00023135651287978636	0.00024915316771669324	0.0002669498225535999	0.0002847464773905065	0.00030254313222741316	0.0003203397870643198	0.00033813644190122644	0.0003559330967381332
BACCL	0	0	0	0	0	0	0	0	0	0	0	0	0	0	0	0
BACCL2	0	0	0	0	0	0	0	0	0	0	0	0	0	0	0	0
BALDHs	0	0	0	0	0	0	0	0	0	0	0	0	0	0	0	0
BCOADH	0	0	0	0	0	0	0	0	0	0	0	0	0	0	0	0
BCOATA	4.058866655019691e-05	4.870639986023629e-05	5.6824133170275666e-05	6.494186648031506e-05	7.314434690168884e-05	8.127149655743207e-05	8.939864621317526e-05	9.63651778414487e-05	0.00010553053303051201	0.00011378009518040495	0.00012190724483614814	0.00013003439449189134	0.00013816154414763454	0.00014628869380337768	0.00015441584345912097	0.00016254299311486417
BDH	0	0	0	0	0	0	0	0	0	0	0	0	0	0	0	0
BETALDHx	0	0	0	0	0	0	0	0	0	0	0	0	0	0	0	0
BETALDHy	0	0	0	0	0	0	0	0	0	0	0	0	0	0	0	0
BFORCL	0	0	0	0	0	0	0	0	0	0	0	0	0	0	0	0
BFORMDC	0	0	0	0	0	0	0	0	0	0	0	0	0	0	0	0
BGLA	0	0	0	0	0	0	0	0	0	0	0	0	0	0	0	0
BMMCOAL	0	0	0	0	0	0	0	0	0	0	0	0	0	0	0	0
BMOCOS	0	0	0	0	0	0	0	0	0	0	0	0	0	0	0	0
BMOGDS1	0	0	0	0	0	0	0	0	0	0	0	0	0	0	0	0
BMOGDS2	0	0	0	0	0	0	0	0	0	0	0	0	0	0	0	0
BPNT	0.0002835845806001375	0.00034030149672017583	0.0003970184128402128	0.00045373532896024997	0.0005106217393030072	0.0005673574881144542	0.0006240932369259006	0.0006807849235094137	0.0007375170004685306	0.0007943004833601845	0.0008510362321716277	0.0009077719809830733	0.0009645077297945722	0.0010212434786060181	0.001077979227417463	0.0011347149762289087
BSUZCOAD	0	0	0	0	0	0	0	0	0	0	0	0	0	0	0	0
BTAOR	0	0	0	0	0	0	0	0	0	0	0	0	0	0	0	0
BTCOAR	0	0	0	0	0	0	0	0	0	0	0	0	0	0	0	0
BTNC	0	0	0	2.4655659095975127e-19	-2.46557e-19	2.4655659095975127e-19	-4.93113e-19	0	0	0	0	0	-4.93113e-19	0	4.931131819195025e-19	0
BTS5	1.835819263575256e-08	2.202983116290307e-08	2.5701469690053585e-08	2.9373108217204095e-08	3.304474674435461e-08	3.671638527150512e-08	4.0388023798655635e-08	4.405966232580614e-08	4.773130085295665e-08	5.140293938010717e-08	5.507457790725768e-08	5.874621643440819e-08	6.241785496155871e-08	6.608949348870922e-08	6.976113201585974e-08	7.343277054301024e-08
BUPN	0	0	0	0	0	0	0	0	0	0	0	0	0	0	0	0
BUTCOAL	0	0	0	0	0	0	0	0	0	0	0	0	0	0	0	0
BWCOGDS1	0	0	0	0	0	0	0	0	0	0	0	0	0	0	0	0
BWCOGDS2	0	0	0	0	0	0	0	0	0	0	0	0	0	0	0	0
BWCOS	0	0	0	0	0	0	0	0	0	0	0	0	0	0	0	0
BZALDH	0	0	0	0	0	0	0	0	0	0	0	0	0	0	0	0
BZDH	0	0	0	0	0	0	0	0	0	0	0	0	0	0	0	0
BZSCT	0	0	0	0	0	0	0	0	0	0	0	0	0	0	0	0
C7AHXDH	0	0	0	0	0	0	0	0	0	0	0	0	0	0	0	0
CADHX	0	0	0	0	0	0	0	0	0	0	0	0	0	0	0	0
CAFFCOA	0	0	0	0	0	0	0	0	0	0	0	0	0	0	0	0
CARBMODH	0	0	0	0	0	0	0	0	0	0	0	0	0	0	0	0
CARBPHOL	0	0	0	0	0	0	0	0	0	0	0	0	0	0	0	0
CARNMOx	0	0	0	0	0	0	0	0	0	0	0	0	0	0	0	0
CARNMOy	0	0	0	0	0	0	0	0	0	0	0	0	0	0	0	0
CARNOX	0	0	0	0	0	0	0	0	0	0	0	0	0	0	0	0
CAT	0	0	0	0	0	0	0	0	0	0	0	0	0	0	0	0
CAT23DOX	0	0	0	0	0	0	0	0	0	0	0	0	0	0	0	0
CBIAT	0	0	0	0	0	0	0	0	0	0	0	0	0	0	0	0
CBLAT	8.442614128165208e-09	1.013113695379825e-08	1.1819659779431292e-08	1.3508182605064332e-08	1.5196705430697373e-08	1.6885228256330416e-08	1.8573751081963456e-08	0	0	2.3639319558862584e-08	2.532784238449562e-08	2.7016365210128664e-08	2.87048880357617e-08	3.0393410861394746e-08	3.208193368702779e-08	3.377045651266083e-08
CBMD	0	0	0	0	0	0	0	0	0	0	0	0	0	0	0	0
CBPS	0.0005034063654141792	0.0006040876384970154	0.0007047689115798509	0.0008054501846626866	0.0009061314577455225	0.0010068127308283585	0.001107494003911194	0.0012081752769940285	0.0013088565500768614	0.0014096697923372356	0.001510360491789896	0.0016110511912425555	0.0017117418906952145	0.0018124325901478756	0.0019131232896005353	0.002013813989053194
CCCR	0	0	0	0	0	0	0	0	0	0	0	0	0	0	0	0
CDAS1	0	0	0	0	0	0	0	0	0	0	0	0	0	0	0	0
CDAS10	0	0	0	0	0	0	0	0	0	0	0	0	0	0	0	0
CDAS11	0	0	0	0	0	0	0	0	0	0	0	0	0	0	0	0
CDAS12	0	0	0	0	0	0	0	0	0	0	0	0	0	0	0	0
CDAS13	0	0	0	0	0	0	0	0	0	0	0	0	0	0	0	0
CDAS14a	0	0	0	0	0	0	0	0	0	0	0	0	0	0	0	0
CDAS14b	0	0	0	0	0	0	0	0	0	0	0	0	0	0	0	0
CDAS15	0	0	0	0	0	0	0	0	0	0	0	0	0	0	0	0
CDAS16	0	0	0	0	0	0	0	0	0	0	0	0	0	0	0	0
CDAS17	0	0	0	0	0	0	0	0	0	0	0	0	0	0	0	0
CDAS18	0	0	0	0	0	0	0	0	0	0	0	0	0	0	0	0
CDAS19	0	0	0	0	0	0	0	0	0	0	0	0	0	0	0	0
CDAS2	0	0	0	0	0	0	0	0	0	0	0	0	0	0	0	0
CDAS3	0	0	0	0	0	0	0	0	0	0	0	0	0	0	0	0
CDAS4	0	0	0	0	0	0	0	0	0	0	0	0	0	0	0	0
CDAS5x	0	0	0	0	0	0	0	0	0	0	0	0	0	0	0	0
CDAS5y	0	0	0	0	0	0	0	0	0	0	0	0	0	0	0	0
CDAS6	0	0	0	0	0	0	0	0	0	0	0	0	0	0	0	0
CDAS7	0	0	0	0	0	0	0	0	0	0	0	0	0	0	0	0
CDAS8	0	0	0	0	0	0	0	0	0	0	0	0	0	0	0	0
CDAS9x	0	0	0	0	0	0	0	0	0	0	0	0	0	0	0	0
CDAS9y	0	0	0	0	0	0	0	0	0	0	0	0	0	0	0	0
CDP4DGNOx	0	0	0	0	0	0	0	0	0	0	0	0	0	0	0	0
CDP4DGNOy	0	0	0	0	0	0	0	0	0	0	0	0	0	0	0	0
CDPMEK	0.00030600795125716507	0.0003672095415085983	0.0004284111317600314	0.0004896127220114647	0.0005508143122628992	0.0006120159025143328	0.0006732174927657674	0.0007344190830172016	0.0007956206732686341	0.0008568222635200628	0.0009180238537714955	0.0009792254440229293	0.0010404270342743666	0.0011016286245257988	0.0011628302147772339	0.0012240318050286648
CEPSPORDA	0	0	0	0	0	0	0	0	0	0	0	0	0	0	0	0
CHIRAISO	0	0	0	0	0	0	0	0	0	0	0	0	0	0	0	0
CHO43OR	0	0	0	0	0	0	0	0	0	0	0	0	0	0	0	0
CHOLD	0	0	0	0	0	0	0	0	0	0	0	0	0	0	0	0
CHOLD2	0	0	0	0	0	0	0	0	0	0	0	0	0	0	0	0
CHOLOX	0	0	0	0	0	0	0	0	0	0	0	0	0	0	0	0
CHORDH	0	0	0	0	0	0	0	0	0	0	0	0	0	0	0	0
CHORM	0.00022337685898407428	0.0002680522307808891	0.000312727602577704	0.0003574029743745188	0.0004020783461713336	0.00044675371796814857	0.0004914290897649633	0.0005361044615617781	0.0005807798333585928	0.000625455205155408	0.0006701305769522229	0.0007148059487490376	0.0007594813205458527	0.0008041566923426672	0.0008488320641394822	0.0008935074359362971
CHORS	0.0003133164935883085	0.0003759797923059702	0.0004386430910236317	0.0005013063897412935	0.0005639696884589546	0.0006266329871766163	0.0006892962858942784	0.0007519595846119435	0.000814622883329602	0.0008772861820472628	0.0009399494807649235	0.0010026127794825854	0.0010652760782002496	0.0011279393769179098	0.001190602675635573	0.0012532659743532345
CIGAMS	5.407710499268888e-06	6.489252599122823e-06	7.570794698976561e-06	8.6523367988303e-06	9.733878898684234e-06	1.0815420998537776e-05	1.189696309839171e-05	1.2978505198245559e-05	1.4060047298099244e-05	1.5141589397953122e-05	1.6223131497806862e-05	1.7304673597660796e-05	1.8386215697514533e-05	1.946775779736827e-05	2.0549299897222106e-05	2.1630841997075847e-05
CINNCOAL	0	0	0	0	0	0	0	0	0	0	0	0	0	0	0	0
CINNDOX	0	0	0	0	0	0	0	0	0	0	0	0	0	0	0	0
CITCIa2	0.0003312758993857927	0.00039753107926337864	0.00046378625914090095	0.000530041439018478	0.0005962966188972872	0.0006625517987748552	0.0007288069786524305	0.0007950621585306296	0.0008613173384081816	0.0009275725182855727	0.000993827698163107	0.001060082878040658	0.001126338057918575	0.00119259323779612	0.0012588484176735929	0.0013251035975511366
CITCIb	0.0003312758993857927	0.0003975310792633787	0.000463786259140901	0.0005300414390184781	0.0005962966188972872	0.0006625517987748552	0.0007288069786524305	0.0007950621585306296	0.0008613173384081816	0.0009275725182855728	0.000993827698163107	0.001060082878040658	0.001126338057918575	0.00119259323779612	0.0012588484176735929	0.0013251035975511366
CITL	0	0	0	0	0	0	0	0	0	0	0	0	0	0	0	0
CITMS	0.0003312758993857927	0.00039753107926337864	0.00046378625914090095	0.000530041439018478	0.0005962966188972872	0.0006625517987748551	0.0007288069786524305	0.0007950621585306296	0.0008613173384081817	0.0009275725182855725	0.000993827698163107	0.001060082878040658	0.0011263380579185748	0.00119259323779612	0.0012588484176735927	0.0013251035975511364
CLADHAL	0	0	0	0	0	0	0	0	0	0	0	0	0	0	0	0
CLPNS120	0	0	0	0	0	0	0	0	0	0	0	0	0	0	0	0
CLPNS140	-1.09127e-07	-1.30953e-07	-1.52778e-07	-1.74604e-07	-1.96429e-07	-2.18255e-07	-2.4008e-07	0	-2.83731e-07	-3.05556e-07	-3.27382e-07	-3.49207e-07	-3.71033e-07	-3.92858e-07	-4.14684e-07	-4.36509e-07
CLPNS141	0	0	0	0	0	0	0	0	0	0	0	0	0	0	0	0
CLPNS150	-6.79262e-08	-8.15114e-08	-9.50966e-08	-1.08682e-07	-1.22267e-07	-1.35852e-07	-1.49438e-07	0	0	-1.90193e-07	-2.03778e-07	-2.17364e-07	-2.30949e-07	-2.44534e-07	-2.58119e-07	-2.71705e-07
CLPNS160	-1.24271e-06	-1.49126e-06	-1.7398e-06	-1.98834e-06	-2.23689e-06	-2.48543e-06	-2.73397e-06	-2.98252e-06	-3.23106e-06	-3.4796e-06	-3.72814e-06	-3.97669e-06	-4.22523e-06	-4.47377e-06	-4.72232e-06	-4.97086e-06
CLPNS161	-3.19587e-07	-3.83504e-07	-4.47422e-07	-5.11339e-07	-5.75257e-07	-6.39174e-07	-7.03091e-07	-7.67009e-07	-8.30926e-07	-8.94844e-07	-9.58761e-07	-1.02268e-06	-1.0866e-06	-1.15051e-06	-1.21443e-06	-1.27835e-06
CLPNS170	0	0	0	0	0	0	0	0	0	0	0	0	0	0	0	0
CLPNS180	0	0	0	0	0	0	0	0	0	0	0	0	0	0	0	0
CLPNS181	0	0	0	0	0	0	0	0	0	0	0	0	0	0	0	0
CLPNSII120	0	0	0	0	0	0	0	0	0	0	0	0	0	0	0	0
CLPNSII140	2.1825455813000265e-07	2.619054697560029e-07	3.0555638138200375e-07	3.4920729300800453e-07	3.9285820463400494e-07	4.365091162600055e-07	4.80160027886006e-07	0	5.67461851138007e-07	6.111127627640075e-07	6.54763674390008e-07	6.984145860160091e-07	7.420654976420093e-07	7.857164092680099e-07	8.293673208940104e-07	8.73018232520011e-07
CLPNSII141	0	0	0	0	0	0	0	0	0	0	0	0	0	0	0	0
CLPNSII150	1.3585232699928734e-07	1.6302279239914498e-07	1.9019325779900241e-07	2.1736372319885966e-07	2.4453418859871754e-07	2.717046539985752e-07	2.9887511939843235e-07	0	0	3.803865155980053e-07	4.075569809978622e-07	4.3472744639771985e-07	4.618979117975767e-07	4.890683771974349e-07	5.162388425972917e-07	5.434093079971502e-07
CLPNSII160	2.4854294578886045e-06	2.9825153494663208e-06	3.479601241044048e-06	3.976687132621764e-06	4.473773024199481e-06	4.970858915777205e-06	5.467944807354926e-06	5.965030698932645e-06	6.4621165905103684e-06	6.959202482088096e-06	7.456288373665813e-06	7.953374265243529e-06	8.450460156821254e-06	8.947546048398962e-06	9.444631939976693e-06	9.94171783155441e-06
CLPNSII161	6.39174063095008e-07	7.670088757140098e-07	8.948436883330116e-07	1.0226785009520145e-06	1.1505133135710145e-06	1.278348126190016e-06	1.4061829388090176e-06	1.5340177514280178e-06	1.6618525640470197e-06	1.7896873766660222e-06	1.917522189285024e-06	2.0453570019040257e-06	2.1731918145230267e-06	2.301026627142029e-06	2.4288614397610313e-06	2.5566962523800336e-06
CLPNSII170	0	0	0	0	0	0	0	0	0	0	0	0	0	0	0	0
CLPNSII180	0	0	0	0	0	0	0	0	0	0	0	0	0	0	0	0
CLPNSII181	0	0	0	0	0	0	0	0	0	0	0	0	0	0	0	0
CLPNSIIai150	2.349577130889315e-06	2.8194925570671776e-06	3.2894079832450403e-06	3.759323409422904e-06	4.229238835600768e-06	4.699154261778628e-06	5.169069687956493e-06	5.638985114134355e-06	6.108900540312218e-06	6.578815966490081e-06	7.048731392667943e-06	7.518646818845808e-06	7.988562245023671e-06	8.458477671201534e-06	8.928393097379397e-06	9.39830852355726e-06
CLPNSIIai170	2.160274708021455e-06	2.592329649625746e-06	3.024384591230037e-06	3.456439532834328e-06	3.88849447443862e-06	4.32054941604291e-06	4.7526043576472006e-06	5.1846592992515e-06	5.616714240855786e-06	6.048769182460073e-06	6.480824124064368e-06	6.912879065668655e-06	7.344934007272947e-06	7.77698894887724e-06	8.20904389048153e-06	8.64109883208582e-06
CLPNSIIi140	4.7436960083357736e-07	5.692435210002928e-07	6.641174411670083e-07	7.589913613337237e-07	8.53865281500428e-07	9.487392016671476e-07	1.0436131218338727e-06	1.1384870420005868e-06	1.233360962167301e-06	1.3282348823340316e-06	1.4231088025007186e-06	1.5179827226674384e-06	1.612856642834163e-06	1.7077305630008786e-06	1.802604483167594e-06	1.8974784033343095e-06
CLPNSIIi150	1.3585232699928745e-06	1.6302279239914487e-06	1.901932577990021e-06	2.173637231988597e-06	2.4453418859871736e-06	2.717046539985748e-06	2.9887511939843225e-06	3.260455847982899e-06	3.5321605019814723e-06	3.803865155980097e-06	4.075569809978574e-06	4.34727446397716e-06	4.6189791179757715e-06	4.890683771974347e-06	5.162388425972921e-06	5.434093079971496e-06
CLPNSIIi160	2.7571341118871772e-06	3.308560934264612e-06	3.859987756642048e-06	4.411414579019484e-06	4.9628414013969195e-06	5.5142682237743545e-06	6.065695046151789e-06	6.6171218685292345e-06	7.168548690906668e-06	7.719975513284096e-06	8.27140233566153e-06	8.822829158038967e-06	9.374255980416411e-06	9.925682802793834e-06	1.047710962517128e-05	1.1028536447548726e-05
CLPNSIIi170	1.0044163848635842e-06	1.2052996618363007e-06	1.4061829388090176e-06	1.6070662157817345e-06	1.8079494927544517e-06	2.0088327697271684e-06	2.209716046699885e-06	2.410599323672602e-06	2.6114826006453196e-06	2.812365877618035e-06	3.0132491545907517e-06	3.214132431563469e-06	3.4150157085361856e-06	3.6158989855089033e-06	3.816782262481619e-06	4.017665539454337e-06
CLPNSIIi180	0	0	0	0	0	0	0	0	0	0	0	0	0	0	0	0
CLPNSai150	-1.17479e-06	-1.40975e-06	-1.6447e-06	-1.87966e-06	-2.11462e-06	-2.34958e-06	-2.58453e-06	-2.81949e-06	-3.05445e-06	-3.28941e-06	-3.52437e-06	-3.75932e-06	-3.99428e-06	-4.22924e-06	-4.4642e-06	-4.69915e-06
CLPNSai170	-1.08014e-06	-1.29616e-06	-1.51219e-06	-1.72822e-06	-1.94425e-06	-2.16027e-06	-2.3763e-06	-2.59233e-06	-2.80836e-06	-3.02438e-06	-3.24041e-06	-3.45644e-06	-3.67247e-06	-3.88849e-06	-4.10452e-06	-4.32055e-06
CLPNSi140	-2.37185e-07	-2.84622e-07	-3.32059e-07	-3.79496e-07	-4.26933e-07	-4.7437e-07	-5.21807e-07	-5.69244e-07	-6.1668e-07	-6.64117e-07	-7.11554e-07	-7.58991e-07	-8.06428e-07	-8.53865e-07	-9.01302e-07	-9.48739e-07
CLPNSi150	-6.79262e-07	-8.15114e-07	-9.50966e-07	-1.08682e-06	-1.22267e-06	-1.35852e-06	-1.49438e-06	-1.63023e-06	-1.76608e-06	-1.90193e-06	-2.03778e-06	-2.17364e-06	-2.30949e-06	-2.44534e-06	-2.58119e-06	-2.71705e-06
CLPNSi160	-1.37857e-06	-1.65428e-06	-1.92999e-06	-2.20571e-06	-2.48142e-06	-2.75713e-06	-3.03285e-06	-3.30856e-06	-3.58427e-06	-3.85999e-06	-4.1357e-06	-4.41141e-06	-4.68713e-06	-4.96284e-06	-5.23855e-06	-5.51427e-06
CLPNSi170	-5.02208e-07	-6.0265e-07	-7.03091e-07	-8.03533e-07	-9.03975e-07	-1.00442e-06	-1.10486e-06	-1.2053e-06	-1.30574e-06	-1.40618e-06	-1.50662e-06	-1.60707e-06	-1.70751e-06	-1.80795e-06	-1.90839e-06	-2.00883e-06
CLPNSi180	0	0	0	0	0	0	0	0	0	0	0	0	0	0	0	0
CMCMSAD	0	0	0	0	0	0	0	0	0	0	0	0	0	0	0	0
CMLDC	0	0	0	0	0	0	0	0	0	0	0	0	0	0	0	0
CMPA	0	0	0	0	0	0	0	0	0	0	0	0	0	0	0	0
COBP3DH	0	0	0	0	0	0	0	0	0	0	0	0	0	0	0	0
COCHL	0	0	0	0	0	0	0	2.0262273907596495e-08	2.1950796733229538e-08	0	0	0	0	0	0	0
CODSCL5BMT	0	0	0	0	0	0	0	0	0	0	0	0	0	0	0	0
CODSCL5DA	0	0	0	0	0	0	0	0	0	0	0	0	0	0	0	0
COELICHELINR1	0	0	0	0	0	0	0	0	0	0	0	0	0	0	0	0
COELICHELINR2	0	0	0	0	0	0	0	0	0	0	0	0	0	0	0	0
COELICHELINR3	0	0	0	0	0	0	0	0	0	0	0	0	0	0	0	0
COELICHELINexs	0	0	0	0	0	0	0	0	0	0	0	0	0	0	0	0
COSPERDH	0	0	0	0	0	0	0	0	0	0	0	0	0	0	0	0
CPC2MT	0	0	0	0	0	0	0	0	0	0	0	0	0	0	0	0
CPC3MT	0	0	0	0	0	0	0	0	0	0	0	0	0	0	0	0
CPC6R	0	0	0	0	0	0	0	0	0	0	0	0	0	0	0	0
CPC8MM	0	0	0	0	0	0	0	0	0	0	0	0	0	0	0	0
CPKS1	0	0	0	0	0	0	0	0	0	0	0	0	0	0	0	0
CPKS2	0	0	0	0	0	0	0	0	0	0	0	0	0	0	0	0
CPKS3	0	0	0	0	0	0	0	0	0	0	0	0	0	0	0	0
CPKS4a	0	0	0	0	0	0	0	0	0	0	0	0	0	0	0	0
CPKS4b	0	0	0	0	0	0	0	0	0	0	0	0	0	0	0	0
CPKS5	0	0	0	0	0	0	0	0	0	0	0	0	0	0	0	0
CPMPS	3.246997559260657e-08	3.896397071112788e-08	4.5457965829649205e-08	5.195196094817052e-08	5.8445956066691826e-08	6.493995118521314e-08	7.143394630373447e-08	7.792794142225576e-08	8.442193654077707e-08	9.091593165929841e-08	9.740992677781971e-08	1.0390392189634104e-07	1.1039791701486235e-07	1.1689191213338365e-07	1.23385907251905e-07	1.2987990237042629e-07
CPPPGO2	1.4148770423195064e-07	1.6978524507834078e-07	1.980827859247309e-07	2.2638032677112104e-07	2.5467786761751115e-07	2.829754084639013e-07	3.112729493102914e-07	3.395704901566815e-07	3.6786803100307163e-07	3.961655718494618e-07	4.2446311269585196e-07	4.527606535422421e-07	4.810581943886322e-07	5.093557352350223e-07	5.376532760814124e-07	5.659508169278026e-07
CREATA	0	0	0	0	0	0	0	0	0	0	0	0	0	0	0	0
CREATDA	0	0	0	0	0	0	0	0	0	0	0	0	0	0	0	0
CS	0.0020830776710199232	0.0024996932052238512	0.002916308739427792	0.003332924273631807	0.0037495398078353876	0.004166155342039479	0.004582770876243229	0.004998486401035357	0.005415026934454963	0.005831429756257501	0.006247960453132981	0.006664491150008513	0.00708102184688374	0.007497552543759135	0.007914083240634749	0.008330613937510285
CSND	0	0	0	0	0	0	0	0	0	0	0	0	0	0	0	0
CSPMDDH	0	0	0	0	0	0	0	0	0	0	0	0	0	0	0	0
CTECOAI6	0	0	0	0	0	0	0	0	0	0	0	0	0	0	0	0
CTECOAI7	0	0	0	0	0	0	0	0	0	0	0	0	0	0	0	0
CTECOAI8	0	0	0	0	0	0	0	0	0	0	0	0	0	0	0	0
CTPGNAC	0	0	0	0	0	0	0	0	0	0	0	0	0	0	0	0
CTPS1	0.00019440913411063613	0.0002332909609327634	0.0002721727877548906	0.0003110546145770176	0.0003499364413991449	0.0003888182682212721	0.0004277000950433991	0.00046658192186552574	0.0005054637486876498	0.0005443455755097809	0.0005832274023319084	0.0006221092291540348	0.0006609910559761622	0.0006998728827982901	0.0007387547096204172	0.0007776365364425445
CTPS2	0	0	0	0	0	0	0	0	0	0	0	0	0	0	0	0
CU1O	0	0	0	0	0	0	0	0	0	0	0	0	0	0	0	0
CUMALDH	0	0	0	0	0	0	0	0	0	0	0	0	0	0	0	0
CYANST	0	0	0	0	0	0	0	0	0	0	0	0	0	0	0	0
CYC1CCDH	0	0	0	0	0	0	0	0	0	0	0	0	0	0	0	0
CYCHEXDH	0	0	0	0	0	0	0	0	0	0	0	0	0	0	0	0
CYCHEXMO	0	0	0	0	0	0	0	0	0	0	0	0	0	0	0	0
CYCHEX_2	0	0	0	0	0	0	0	0	0	0	0	0	0	0	0	0
CYCOADH	0	0	0	0	0	0	0	0	0	0	0	0	0	0	0	0
CYO1ab	0	0	0	0	0	0	0	0	0	0	0	0	0	0	0	0
CYO2b	0.84581918160815	0.85252147946823	0.8592237773283291	0.8659260751884205	0.8726288358981134	0.879331185185928	0.8860335344737569	0.8927301802201467	0.8994342149329683	0.9061393134028279	0.9128415720524952	0.919543830702139	0.926246089351783	0.9329483480014473	0.9396506066510972	0.9463528653007431
CYRDAAT	0	0	0	0	0	0	0	2.0262273907596495e-08	2.1950796733229538e-08	0	0	0	0	0	0	0
CYRDAR	0	0	0	0	0	0	0	1.0131136953798248e-08	1.0975398366614769e-08	0	0	0	0	0	0	0
CYRDAS	0	0	0	0	0	0	0	0	0	0	0	0	0	0	0	0
CYSBLY	0	0	0	0	0	0	0	0	0	0	0	0	0	0	0	0
CYSDS	0	0	0	0	0	0	0	0	0	0	0	0	0	0	0	0
CYSS	9.95769889908701e-05	0.0001194923867890548	0.00013940778458723841	0.00015932318238542204	0.0001794080744063256	0.00019934230489591933	0.00021927653538551215	0.00023921076330949784	0.0002591449935852884	0.0002790792268542356	0.0002990134573438253	0.00031894768783341727	0.00033888191832306274	0.0003588161488126555	0.0003787503793022465	0.0003986846097918388
CYSTGL	0	0	0	0	0	0	0	0	0	0	0	0	0	0	0	0
CYSTL	0	0	0	0	0	0	0	0	0	0	0	0	0	0	0	0
CYSTRS	8.985183824239755e-05	0.00010782220589087706	0.00012579257353935658	0.00014376294118783608	0.0001617333088363156	0.0001797036764847951	0.00019767404413327462	0.0002156444117817541	0.0002336147794302336	0.00025158514707871317	0.00026955551472719266	0.00028752588237567216	0.0003054962500241517	0.0003234666176726312	0.00034143698532111076	0.0003594073529695902
CYSTS	0	0	0	0	0	0	0	0	0	0	0	0	0	0	0	0
CYT5MONP	0	0	0	0	0	0	0	0	0	0	0	0	0	0	0	0
CYTD	0	0	0	0	0	0	0	0	0	0	0	0	0	0	0	0
CYTDH	0	0	0	0	0	0	0	0	0	0	0	0	0	0	0	0
CYTDK1	0	0	0	0	0	0	0	0	0	0	0	0	0	0	0	0
CYTDK2	0	0	0	0	0	0	0	0	0	0	0	0	0	0	0	0
CYTK1	0.0006411044189558664	0.0007693253027470396	0.0008975461865382131	0.0010257670703293868	0.0011539879541205614	0.0012822088379117354	0.00141042972170291	0.0015378007489697748	0.0016665182732350581	0.0017950923730764262	0.0019233132568675989	0.0020515341406587735	0.002179755024449951	0.002307975908241123	0.0024361967920322985	0.00256441767582347
CYTK2	0	0	0	0	0	0	0	0	0	0	0	0	0	0	0	0
D4DGCD	0	0	0	0	0	0	0	0	0	0	0	0	0	0	0	0
D5KGK	0	0	0	0	0	0	0	0	0	0	0	0	0	0	0	0
D5KGPA	0	0	0	0	0	0	0	0	0	0	0	0	0	0	0	0
DABAACT	0	0	0	0	0	0	0	0	0	0	0	0	0	0	0	0
DABAAT	0	0	0	0	0	0	0	0	0	0	0	0	0	0	0	0
DACGKIN	0	0	0	0	0	0	0	0	0	0	0	0	0	0	0	0
DADA	0	0	0	0	0	0	0	0	0	0	0	0	0	0	0	0
DADK	0	0	0	0	0	0	0	0	0	0	0	0	0	0	0	0
DAPAT	0	0	0	0	0	0	0	0	0	0	0	0	0	0	0	0
DAPDC	0.00010402835579628711	0.00012483402695554453	0.00014563969811480195	0.0001664453692740594	0.0001872510404333168	0.00020805671159257423	0.0002288623827518317	0.00024966805391108906	0.00027047372507034645	0.0002912793962296039	0.0003120850673888613	0.0003328907385481188	0.0003536964097073762	0.0003745020808666336	0.0003953077520258911	0.00041611342318514846
DAPE	0.0002376001453718488	0.0002851201744462185	0.00033264020352058834	0.00038016023259495815	0.0004276802616693279	0.0004752002907436976	0.0005227203198180674	0.0005702403488924369	0.0006177603779668067	0.0006652804070411767	0.0007128004361155462	0.0007603204651899163	0.0008078404942642858	0.0008553605233386558	0.0009028805524130255	0.0009504005814873952
DARGO	0	0	0	0	0	0	0	0	0	0	0	0	0	0	0	0
DASYN120	0	0	0	0	0	0	0	0	0	0	0	0	0	0	0	0
DASYN140	6.369469757671505e-07	7.643363709205806e-07	8.917257660740112e-07	1.0191151612274412e-06	1.1465045563808717e-06	1.2738939515343018e-06	1.401283346687732e-06	1.0048618023291553e-06	1.6560621369945918e-06	1.7834515321480225e-06	1.910840927301452e-06	2.0382303224548824e-06	2.1656197176083127e-06	2.2930091127617388e-06	2.4203985079151737e-06	2.5477879030685993e-06
DASYN141	0	0	0	0	0	0	0	0	0	0	0	0	0	0	0	0
DASYN150	3.97535088022505e-07	4.77042105627006e-07	5.56549123231507e-07	6.360561408360078e-07	7.155631584405092e-07	7.950701760450101e-07	8.745771936495111e-07	6.280386264557221e-07	6.803751786603656e-07	1.1130982464630144e-06	1.192605264067515e-06	1.272112281672016e-06	1.3516192992765164e-06	1.4311263168810181e-06	1.5106333344855184e-06	1.59014035209002e-06
DASYN160	7.281462018429022e-06	8.737754422114821e-06	1.0194046825800628e-05	1.1650339229486432e-05	1.3106631633172231e-05	1.4562924036858042e-05	1.6019216440543846e-05	1.7475508844229645e-05	1.893180124791545e-05	2.038809365160127e-05	2.184438605528706e-05	2.330067845897287e-05	2.4756970862658674e-05	2.6213263266344463e-05	2.7669555670030275e-05	2.9125848073716084e-05
DASYN161	1.8707533554000243e-06	2.244904026480028e-06	2.6190546975600323e-06	2.993205368640039e-06	3.3673560397200433e-06	3.741506710800047e-06	4.115657381880051e-06	4.489808052960034e-06	4.863958724040059e-06	5.2381093951200646e-06	5.612260066200069e-06	5.986410737280075e-06	6.360561408360078e-06	6.7347120794400865e-06	7.10886275052009e-06	7.483013421600094e-06
DASYN170	0	0	0	0	0	0	0	0	0	0	0	0	0	0	0	0
DASYN180	0	0	0	0	0	0	0	0	0	0	0	0	0	0	0	0
DASYN181	0	0	0	0	0	0	0	0	0	0	0	0	0	0	0	0
DASYNai150	6.8828133867425875e-06	8.259376064091104e-06	9.635938741439622e-06	1.1012501418788139e-05	1.238906409613666e-05	1.3765626773485172e-05	1.5142189450833691e-05	1.6518752128182205e-05	1.789531480553072e-05	1.9271877482879244e-05	2.0648440160227757e-05	2.2025002837576277e-05	2.3401565514924794e-05	2.477812819227331e-05	2.6154690869621833e-05	2.753125354697035e-05
DASYNai170	6.326041554778294e-06	7.591249865733952e-06	8.85645817668961e-06	1.012166648764527e-05	1.1386874798600931e-05	1.2652083109556589e-05	1.3917291420512244e-05	1.518249973146791e-05	1.644770804242356e-05	1.7712916353379216e-05	1.8978124664334882e-05	2.024333297529054e-05	2.15085412862462e-05	2.2773749597201863e-05	2.403895790815752e-05	2.5304166219113177e-05
DASYNi140	1.3908160362468032e-06	1.6689792434961638e-06	1.9471424507455245e-06	2.2253056579948853e-06	2.503468865244233e-06	2.7816320724935983e-06	3.0597952797429697e-06	3.337958486992328e-06	3.616121694241688e-06	3.89428490149106e-06	4.1724481087404005e-06	4.4506113159897596e-06	4.7287745232391305e-06	5.006937730488493e-06	5.285100937737852e-06	5.563264144987213e-06
DASYNi150	3.978691511216835e-06	4.7744298134602015e-06	5.5701681157035685e-06	6.3659064179469365e-06	7.161644720190304e-06	7.957383022433672e-06	8.75312132467704e-06	9.548859626920406e-06	1.0344597929163772e-05	1.1140336231407083e-05	1.1936074533650406e-05	1.273181283589378e-05	1.352755113813724e-05	1.4323289440380609e-05	1.511902774262398e-05	1.5914766044867345e-05
DASYNi160	8.076532194474029e-06	9.691838633368835e-06	1.1307145072263644e-05	1.2922451511158449e-05	1.4537757950053256e-05	1.6153064388948057e-05	1.7768370827842866e-05	1.938367726673768e-05	2.0998983705632483e-05	2.2614290144527288e-05	2.4229596583422086e-05	2.5844903022316898e-05	2.746020946121171e-05	2.907551590010649e-05	3.069082233900132e-05	3.230612877789613e-05
DASYNi170	2.943095903763252e-06	3.5317150845159016e-06	4.120334265268552e-06	4.708953446021202e-06	5.297572626773854e-06	5.886191807526504e-06	6.474810988279153e-06	7.063430169031803e-06	7.652049349784454e-06	8.240668530537104e-06	8.829287711289753e-06	9.417906892042404e-06	1.0006526072795054e-05	1.0595145253547708e-05	1.1183764434300354e-05	1.1772383615053008e-05
DASYNi180	0	0	0	0	0	0	0	0	0	0	0	0	0	0	0	0
DATPHs	0	0	0	0	0	0	0	0	0	0	0	0	0	0	0	0
DB4PS	1.4375989726404318e-05	1.7251187671685177e-05	2.012638561696604e-05	2.3001583562246908e-05	2.5876781507527767e-05	2.8751979452808636e-05	3.16271773980895e-05	3.450237534337036e-05	3.737757328865122e-05	4.025277123393208e-05	4.3127969179212954e-05	4.6003167124493816e-05	4.887836506977535e-05	5.175356301505657e-05	5.462876096033661e-05	5.7503958905618424e-05
DBTS	1.8358192635752562e-08	2.2029831162903072e-08	2.570146969005359e-08	2.9373108217204095e-08	3.3044746744354615e-08	3.6716385271505125e-08	4.0388023798655635e-08	4.4059662325806145e-08	4.7731300852956654e-08	5.140293938010718e-08	5.507457790725769e-08	5.874621643440819e-08	6.241785496155871e-08	6.608949348870923e-08	6.976113201585974e-08	7.343277054301025e-08
DCH	0	0	0	0	0	0	0	0	0	0	0	0	0	0	0	0
DCPEPFU	0	0	0	0	0	0	0	0	0	0	0	0	0	0	0	0
DCTPD	0	0	0	0	0	0	0	0	0	0	0	0	0	0	0	0
DCTPD2	0	0	0	0	0	0	0	0	0	0	0	0	0	0	0	0
DCYCHEX	0	0	0	0	0	0	0	0	0	0	0	0	0	0	0	0
DCYTD	0	0	0	0	0	0	0	0	0	0	0	0	0	0	0	0
DDALLO	0	0	0	0	0	0	0	0	0	0	0	0	0	0	0	0
DDGALK	0	0	0	0	0	0	0	0	0	0	0	0	0	0	0	0
DDGLK	0	0	0	0	0	0	0	0	0	0	0	0	0	0	0	0
DDPA	0.0003133164935883085	0.0003759797923059702	0.00043864309102363173	0.0005013063897412934	0.0005639696884589546	0.0006266329871766163	0.0006892962858942782	0.0007519595846119435	0.0008146228833296019	0.0008772861820472627	0.0009399494807649234	0.0010026127794825852	0.0010652760782002494	0.00112793937691791	0.001190602675635573	0.0012532659743532345
DDPGA	0	0	0	0	0	0	0	0	0	0	0	0	0	0	0	0
DGALACYC	0	0	0	0	0	0	0	0	0	0	0	0	0	0	0	0
DGC2D	0	0	0	0	0	0	0	0	0	0	0	0	0	0	0	0
DGI	0	0	0	0	0	0	0	0	0	0	0	0	0	0	0	0
DGK1	0	0	0	0	0	0	0	0	0	0	0	0	0	0	0	0
DGLUC4KR	0	0	0	0	0	0	0	0	0	0	0	0	0	0	0	0
DGLUCMT	0	0	0	0	0	0	0	0	0	0	0	0	0	0	0	0
DGLUCYC	0	0	0	0	0	0	0	0	0	0	0	0	0	0	0	0
DGLYHRED	0	0	0	0	0	0	0	0	0	0	0	0	0	0	0	0
DHACOAH	0	0	0	0	0	0	0	0	0	0	0	0	0	0	0	0
DHAD1	0.0004999242234341942	0.0005999090681210412	0.0006998939128079149	0.0007998787574947567	0.0009001178435156179	0.0010001309372395688	0.001100144030963538	0.0011993354938226177	0.0013004150420101099	0.001400183312135467	0.001500196405859438	0.001600209499583404	0.001700222593307389	0.001800235687031374	0.0019002487807553486	0.0020002618744793315
DHAD2	0.0003312758993857928	0.0003975310792633787	0.00046378625914090106	0.000530041439018478	0.0005962966188972872	0.0006625517987748552	0.0007288069786524306	0.0007950621585306295	0.0008613173384081817	0.0009275725182855727	0.000993827698163107	0.001060082878040658	0.001126338057918575	0.0011925932377961203	0.001258848417673593	0.0013251035975511368
DHAK	0	0	0	0	0	0	0	0	0	0	0	0	0	0	0	0
DHAPT	0	0	0	0	0	0	0	0	0	0	0	0	0	0	0	0
DHBD	0	0	0	0	0	0	0	0	0	0	0	0	0	0	0	0
DHBS	0	0	0	0	0	0	0	0	0	0	0	0	0	0	0	0
DHDPRy	0.0002376001453718488	0.0002851201744462186	0.0003326402035205884	0.00038016023259495815	0.00042768026166932797	0.0004752002907436976	0.0005227203198180674	0.000570240348892437	0.0006177603779668067	0.0006652804070411768	0.0007128004361155464	0.0007603204651899163	0.000807840494264286	0.0008553605233386559	0.0009028805524130257	0.0009504005814873952
DHDPS	0.0002376001453718488	0.00028512017444621863	0.0003326402035205884	0.00038016023259495815	0.0004276802616693279	0.0004752002907436976	0.0005227203198180673	0.000570240348892437	0.0006177603779668067	0.0006652804070411768	0.0007128004361155464	0.0007603204651899163	0.0008078404942642858	0.0008553605233386558	0.0009028805524130259	0.0009504005814873952
DHFR	2.2975985755675294e-05	2.7571182906810406e-05	3.2166380057945235e-05	3.6761577209080394e-05	4.1356774360214644e-05	4.595197151134947e-05	5.0547168662484955e-05	5.514236581362324e-05	5.973756296475562e-05	6.433276011588966e-05	6.892795726702375e-05	7.352315441815915e-05	7.811835156929595e-05	8.271354872042993e-05	8.730874587156586e-05	9.190394302270114e-05
DHFS	2.297598575567529e-05	2.7571182906810406e-05	3.216638005794523e-05	3.676157720908039e-05	4.135677436021463e-05	4.5951971511349464e-05	5.054716866248494e-05	5.5142365813623366e-05	5.9737562964755624e-05	6.433276011588966e-05	6.892795726702373e-05	7.352315441815915e-05	7.811835156929595e-05	8.271354872042991e-05	8.730874587156584e-05	9.190394302270112e-05
DHICONF	0	0	0	0	0	0	0	0	0	0	0	0	0	0	0	0
DHNAI	0	0	0	0	0	0	0	0	0	0	0	0	0	0	0	0
DHNANT4	3.0495093854897777e-05	3.6594112625877336e-05	4.2693131396856895e-05	4.8792150167836434e-05	5.489116893881617e-05	6.099018770979585e-05	6.708920648077555e-05	7.318822525175515e-05	7.928724402273487e-05	8.538626279371379e-05	9.148528156469332e-05	9.758430033567287e-05	0.00010368331910665292	0.00010978233787763242	0.00011588135664861229	0.0001219803754195916
DHNAOT9	0	0	0	0	0	0	0	0	0	0	0	0	0	0	0	0
DHNAS	0	0	0	0	0	0	0	0	0	0	0	0	0	0	0	0
DHNPA2r	2.2975985755675288e-05	2.7571182906810402e-05	3.216638005794523e-05	3.676157720908039e-05	4.135677436021463e-05	4.595197151134946e-05	5.054716866248494e-05	5.5142365813623766e-05	5.973756296475562e-05	6.433276011588964e-05	6.892795726702373e-05	7.352315441815912e-05	7.811835156929593e-05	8.27135487204299e-05	8.730874587156584e-05	9.190394302270111e-05
DHNPTE	0	0	0	0	0	0	0	0	0	0	0	0	0	0	0	0
DHORD4	0	0	0	0	0	0	0	0	0	0	0	0	0	0	0	0
DHORD5	0.00038988058887665995	0.0004678567066519923	0.000545832824427324	0.0006238089422026558	0.0007017850599779878	0.0007797611777533199	0.0008577372955286517	0.0009357134133039823	0.0010136895310793113	0.0010917976180321821	0.0011697831621773384	0.001247768706322494	0.0013257542504676494	0.0014037397946128065	0.001481725338757962	0.0015597108829031175
DHORTS	-0.000389881	-0.000467857	-0.000545833	-0.000623809	-0.000701785	-0.000779761	-0.000857737	-0.000935713	-0.00101369	-0.0010918	-0.00116978	-0.00124777	-0.00132575	-0.00140374	-0.00148173	-0.00155971
DHPD	0	0	0	0	0	0	0	0	0	0	0	0	0	0	0	0
DHPPDA2	7.187994863202158e-06	8.625593835842592e-06	1.006319280848302e-05	1.1500791781123452e-05	1.2938390753763885e-05	1.4375989726404316e-05	1.581358869904475e-05	1.725118767168518e-05	1.868878664432561e-05	2.012638561696604e-05	2.1563984589606473e-05	2.3001583562246905e-05	2.4439182534887675e-05	2.5876781507528285e-05	2.7314380480168306e-05	2.875197945280921e-05
DHPS	2.2975985755675288e-05	2.7571182906810402e-05	3.216638005794523e-05	3.676157720908038e-05	4.135677436021463e-05	4.595197151134946e-05	5.0547168662484934e-05	5.514236581362356e-05	5.973756296475562e-05	6.433276011588964e-05	6.892795726702373e-05	7.352315441815913e-05	7.811835156929593e-05	8.27135487204299e-05	8.730874587156583e-05	9.190394302270112e-05
DHPS2	0	0	0	0	0	0	0	0	0	0	0	0	0	0	0	0
DHQS	0.0003133164935883085	0.00037597979230597015	0.0004386430910236317	0.0005013063897412934	0.0005639696884589546	0.0006266329871766163	0.0006892962858942784	0.0007519595846119435	0.000814622883329602	0.0008772861820472625	0.0009399494807649234	0.0010026127794825852	0.0010652760782002494	0.0011279393769179095	0.0011906026756355727	0.0012532659743532345
DHQTi	0.0003133164935883085	0.00037597979230597015	0.0004386430910236317	0.0005013063897412934	0.0005639696884589546	0.0006266329871766163	0.0006892962858942782	0.0007519595846119435	0.000814622883329602	0.0008772861820472626	0.0009399494807649234	0.0010026127794825852	0.0010652760782002494	0.0011279393769179095	0.0011906026756355727	0.0012532659743532343
DHYDTHYM	0	0	0	0	0	0	0	0	0	0	0	0	0	0	0	0
DIFRNLY	0	0	0	0	0	0	0	0	0	0	0	0	0	0	0	0
DIOP5OR	0	0	0	0	0	0	0	0	0	0	0	0	0	0	0	0
DMATT	3.343865295863061e-05	4.012638355035675e-05	4.681411414208287e-05	5.350184473380903e-05	6.018957532553531e-05	6.687730591726152e-05	7.35650365089878e-05	8.025276710071406e-05	8.694049769244012e-05	9.362822828416575e-05	0.00010031595887589186	0.00010700368946761805	0.00011369142005934465	0.0001203791506510707	0.00012706688124279703	0.0001337546118345229
DMBZIDS	0	0	0	0	0	0	0	0	0	0	0	0	0	0	0	0
DMETMO	0	0	0	0	0	0	0	0	0	0	0	0	0	0	0	0
DMPPS	3.3438652958630606e-05	4.0126383550356746e-05	4.6814114142082866e-05	5.350184473380901e-05	6.018957532553531e-05	6.687730591726151e-05	7.35650365089878e-05	8.025276710071406e-05	8.694049769244004e-05	9.362822828416573e-05	0.00010031595887589183	0.00010700368946761803	0.00011369142005934461	0.00012037915065107069	0.00012706688124279703	0.00013375461183452294
DMT	0	0	0	0	0	0	0	0	0	0	0	0	0	0	0	0
DNADDP	0	0	0	0	0	0	0	0	0	0	0	0	0	0	0	0
DNMPPA	-1.58828e-19	-1.87417e-19	-2.22359e-19	-2.54124e-19	-5.40014e-19	-5.97192e-19	-6.60723e-19	0	0	-8.51317e-19	-9.02142e-19	-9.65673e-19	-8.00492e-19	-8.64023e-19	-9.27554e-19	-9.78379e-19
DNTPPA_1	0	0	0	0	0	0	0	2.37576004599849e-16	-6.4319e-20	0	0	0	0	0	0	0
DORNO	0	0	0	0	0	0	0	0	0	0	0	0	0	0	0	0
DPCOAK	3.437158883593883e-06	4.124590660323213e-06	4.812022437051648e-06	5.499454213780044e-06	6.186885990559353e-06	6.874317767290447e-06	7.5617495440201646e-06	8.2491813207476e-06	8.936613097475314e-06	9.624044874154908e-06	1.0311476650881774e-05	1.0998908427610715e-05	1.1686340204393194e-05	1.2373771981123117e-05	1.3061203757851104e-05	1.374863553458103e-05
DPCOX	0	0	0	0	0	0	0	0	0	0	0	0	0	0	0	0
DPMSYN	0	0	0	0	0	0	0	0	0	0	0	0	0	0	0	0
DPR	3.4371588835939043e-06	4.1245906603232395e-06	4.8120224370516375e-06	5.4994542137800575e-06	6.186885990559333e-06	6.874317767290457e-06	7.561749544020218e-06	8.2491813207476e-06	8.93661309747535e-06	9.624044874154919e-06	1.0311476650881786e-05	1.0998908427610695e-05	1.1686340204393195e-05	1.2373771981123122e-05	1.3061203757851104e-05	1.3748635534581031e-05
DPROLORED	0	0	0	0	0	0	0	0	0	0	0	0	0	0	0	0
DRBK	0	0	0	0	0	0	0	0	0	0	0	0	0	0	0	0
DRIB2FUR	0	0	0	0	0	0	0	0	0	0	0	0	0	0	0	0
DRIBPA	0	0	0	0	0	0	0	0	0	0	0	0	0	0	0	0
DRPA	2.1552087763685278e-20	2.1552087763685278e-20	2.1552087763685278e-20	2.1552087763685278e-20	2.1552087763685278e-20	4.3104175527370557e-20	0	0	0	0	0	0	0	0	0	0
DTARTD	0	0	0	0	0	0	0	0	0	0	0	0	0	0	0	0
DTDP26DGR	0	0	0	0	0	0	0	0	0	0	0	0	0	0	0	0
DTDPG4E	0	0	0	0	0	0	0	0	0	0	0	0	0	0	0	0
DTMPK	-2.15521e-20	-2.15521e-20	-2.15521e-20	-2.15521e-20	-2.15521e-20	-4.31042e-20	0	0	0	1.3196917753447733e-07	1.413955473582639e-07	1.5082191718222285e-07	1.6024828700618183e-07	1.696746568301408e-07	1.7910102665388423e-07	1.8852739647767082e-07
DURIK1	0	0	0	0	0	0	0	0	0	0	0	0	0	0	0	0
DURIPP	0	0	0	0	0	0	0	0	0	0	0	0	0	0	0	0
DUTPDP	0	0	0	0	0	0	0	0	0	1.3196917753447733e-07	1.4139554735826386e-07	1.5082191718222288e-07	1.6024828700618183e-07	1.6967465683014082e-07	1.7910102665388426e-07	1.8852739647767082e-07
DX5PGLYCPL	0.0036514800074048037	0.004381776008888848	0.005112072010368103	0.005842368011849544	0.006573130122445638	0.007303477913830761	0.0080338257052128	0.00875320651633215	0.009489308069445443	0.010224968056246215	0.010955322917403205	0.011685677778565448	0.012416032639728491	0.01314638750088599	0.013876742362047036	0.014607097223209173
DXFUTOR	0	0	0	0	0	0	0	0	0	0	0	0	0	0	0	0
DXPRIi	0.00030600795125716507	0.0003672095415085983	0.00042841113176003134	0.0004896127220114647	0.0005508143122628993	0.000612015902514333	0.0006732174927657674	0.0007344190830172016	0.0007956206732686327	0.0008568222635200627	0.0009180238537714956	0.0009792254440229293	0.0010404270342743666	0.0011016286245257992	0.0011628302147772339	0.0012240318050286648
DXPS	0.0003060079512571652	0.00036720954150859834	0.0004284111317600314	0.0004896127220114647	0.0005508143122628992	0.0006120159025143328	0.0006732174927657675	0.0007344190830172017	0.0007956206732686324	0.0008568222635200628	0.0009180238537714956	0.0009792254440229293	0.0010404270342743668	0.001101628624525799	0.001162830214777234	0.0012240318050286648
DXYLDH	0	0	0	0	0	0	0	0	0	0	0	0	0	0	0	0
DXYLK	0	0	0	0	0	0	0	0	0	0	0	0	0	0	0	0
E4PD	0	0	0	0	0	0	0	0	0	0	0	0	0	0	0	0
EAR100x	0	0	0	0	0	0	0	0	0	0	0	0	0	0	0	0
EAR100y	3.283394847459826e-05	3.9400738169517904e-05	4.5967527864437554e-05	5.253431755935721e-05	5.910110725427686e-05	6.566789694919651e-05	7.223468664411616e-05	7.775385446001182e-05	8.536826603395547e-05	9.193505572887515e-05	9.850184542379478e-05	0.00010506863511871446	0.00011163542481363407	0.00011820221450855372	0.0001247690042034734	0.00013133579389839305
EAR110x	0	0	0	0	0	0	0	0	0	0	0	0	0	0	0	0
EAR110y	1.646931078950377e-06	1.9763172947404528e-06	2.3057035105305277e-06	2.635089726320603e-06	2.9644759421106783e-06	3.2938621579007532e-06	3.6232483736908294e-06	3.3005434198843266e-06	3.575588704874687e-06	4.611407021061056e-06	4.940793236851131e-06	5.270179452641206e-06	5.5995656684312805e-06	5.928951884221358e-06	6.258338100011433e-06	6.587724315801508e-06
EAR120x	0	0	0	0	0	0	0	0	0	0	0	0	0	0	0	0
EAR120y	3.283394847459827e-05	3.940073816951791e-05	4.596752786443757e-05	5.253431755935722e-05	5.910110725427688e-05	6.566789694919654e-05	7.223468664411617e-05	7.775385446001182e-05	8.536826603395547e-05	9.193505572887516e-05	9.85018454237948e-05	0.00010506863511871446	0.00011163542481363407	0.00011820221450855373	0.00012476900420347342	0.0001313357938983931
EAR121x	0	0	0	0	0	0	0	0	0	0	0	0	0	0	0	0
EAR121y	7.754718075598668e-06	9.305661690718399e-06	1.0856605305838133e-05	1.2407548920957869e-05	1.3958492536077601e-05	1.5509436151197332e-05	1.706037976631706e-05	1.861132338143687e-05	2.0162266996556535e-05	2.1713210611676262e-05	2.326415422679599e-05	2.481509784191573e-05	2.6366041457035458e-05	2.7916985072155202e-05	2.9467928687274927e-05	3.1018872302394664e-05
EAR130x	0	0	0	0	0	0	0	0	0	0	0	0	0	0	0	0
EAR130y	1.6469310789503773e-06	1.9763172947404528e-06	2.305703510530528e-06	2.6350897263206034e-06	2.964475942110679e-06	3.2938621579007545e-06	3.62324837369083e-06	3.3005434198843266e-06	3.575588704874687e-06	4.611407021061057e-06	4.9407932368511315e-06	5.270179452641207e-06	5.599565668431281e-06	5.92895188422136e-06	6.258338100011434e-06	6.587724315801509e-06
EAR140x	0	0	0	0	0	0	0	0	0	0	0	0	0	0	0	0
EAR140y	3.283394847459827e-05	3.940073816951791e-05	4.596752786443757e-05	5.253431755935722e-05	5.910110725427688e-05	6.566789694919654e-05	7.223468664411619e-05	7.775385446001182e-05	8.536826603395547e-05	9.193505572887516e-05	9.85018454237948e-05	0.00010506863511871446	0.00011163542481363407	0.00011820221450855372	0.00012476900420347342	0.00013133579389839307
EAR141x	0	0	0	0	0	0	0	0	0	0	0	0	0	0	0	0
EAR141y	7.75471807559867e-06	9.3056616907184e-06	1.0856605305838138e-05	1.2407548920957872e-05	1.3958492536077601e-05	1.5509436151197335e-05	1.7060379766317066e-05	1.861132338143687e-05	2.016226699655653e-05	2.1713210611676262e-05	2.3264154226796e-05	2.4815097841915737e-05	2.636604145703546e-05	2.7916985072155202e-05	2.946792868727494e-05	3.101887230239467e-05
EAR150x	0	0	0	0	0	0	0	0	0	0	0	0	0	0	0	0
EAR150y	1.6469310789503775e-06	1.9763172947404528e-06	2.305703510530528e-06	2.6350897263206034e-06	2.964475942110679e-06	3.293862157900755e-06	3.6232483736908302e-06	3.300543419884326e-06	3.5755887048746867e-06	4.611407021061057e-06	4.940793236851131e-06	5.270179452641207e-06	5.599565668431282e-06	5.92895188422136e-06	6.258338100011433e-06	6.58772431580151e-06
EAR160x	0	0	0	0	0	0	0	0	0	0	0	0	0	0	0	0
EAR160y	3.0192622903759675e-05	3.6231147484511595e-05	4.2269672065263526e-05	4.830819664601547e-05	5.43467212267674e-05	6.0385245807519344e-05	6.642377038827127e-05	7.246229496902318e-05	7.85008195497751e-05	8.453934413052709e-05	9.057786871127902e-05	9.661639329203097e-05	0.00010265491787278286	0.0001086934424535348	0.00011473196703428674	0.00012077049161503869
EAR161x	0	0	0	0	0	0	0	0	0	0	0	0	0	0	0	0
EAR161y	7.754718075598671e-06	9.305661690718402e-06	1.085660530583814e-05	1.2407548920957874e-05	1.3958492536077605e-05	1.5509436151197335e-05	1.7060379766317066e-05	1.861132338143687e-05	2.016226699655653e-05	2.1713210611676266e-05	2.3264154226796003e-05	2.4815097841915744e-05	2.6366041457035468e-05	2.791698507215521e-05	2.946792868727494e-05	3.101887230239467e-05
EAR170x	0	0	0	0	0	0	0	0	0	0	0	0	0	0	0	0
EAR170y	0	0	0	0	0	0	0	0	0	0	0	0	0	0	0	0
EAR180x	0	0	0	0	0	0	0	0	0	0	0	0	0	0	0	0
EAR180y	0	0	0	0	0	0	0	0	0	0	0	0	0	0	0	0
EAR181x	0	0	0	0	0	0	0	0	0	0	0	0	0	0	0	0
EAR181y	0	0	0	0	0	0	0	0	0	0	0	0	0	0	0	0
EAR40x	0	0	0	0	0	0	0	0	0	0	0	0	0	0	0	0
EAR40y	0	0	0	0	0	0	0	0	0	0	0	0	0	0	0	0
EAR50x	0	0	0	0	0	0	0	0	0	0	0	0	0	0	0	0
EAR50y	1.646931078950376e-06	1.9763172947404515e-06	2.305703510530527e-06	2.6350897263206017e-06	2.9644759421106762e-06	3.293862157900751e-06	3.6232483736908264e-06	3.3005434198843266e-06	3.575588704874687e-06	4.6114070210610545e-06	4.940793236851128e-06	5.2701794526412035e-06	5.599565668431278e-06	5.928951884221357e-06	6.25833810001143e-06	6.587724315801506e-06
EAR60x	0	0	0	0	0	0	0	0	0	0	0	0	0	0	0	0
EAR60y	4.058866655019691e-05	4.8706399860236296e-05	5.682413317027568e-05	6.494186648031506e-05	7.314434690168886e-05	8.127149655743208e-05	8.939864621317527e-05	9.636517784144871e-05	0.00010553053303051204	0.00011378009518040494	0.00012190724483614816	0.00013003439449189137	0.00013816154414763454	0.0001462886938033777	0.000154415843459121	0.0001625429931148642
EAR70x	0	0	0	0	0	0	0	0	0	0	0	0	0	0	0	0
EAR70y	1.6469310789503766e-06	1.976317294740452e-06	2.3057035105305277e-06	2.6350897263206026e-06	2.9644759421106775e-06	3.293862157900752e-06	3.6232483736908273e-06	3.3005434198843266e-06	3.575588704874687e-06	4.611407021061055e-06	4.940793236851129e-06	5.2701794526412035e-06	5.599565668431279e-06	5.9289518842213575e-06	6.258338100011431e-06	6.5877243158015065e-06
EAR80x	0	0	0	0	0	0	0	0	0	0	0	0	0	0	0	0
EAR80y	4.0588666550196926e-05	4.87063998602363e-05	5.682413317027569e-05	6.494186648031507e-05	7.314434690168887e-05	8.12714965574321e-05	8.93986462131753e-05	9.636517784144871e-05	0.00010553053303051204	0.00011378009518040494	0.00012190724483614816	0.00013003439449189137	0.00013816154414763454	0.0001462886938033777	0.00015441584345912102	0.00016254299311486422
EAR90x	0	0	0	0	0	0	0	0	0	0	0	0	0	0	0	0
EAR90y	1.646931078950377e-06	1.9763172947404524e-06	2.3057035105305277e-06	2.6350897263206026e-06	2.964475942110678e-06	3.293862157900753e-06	3.6232483736908286e-06	3.3005434198843266e-06	3.575588704874687e-06	4.611407021061055e-06	4.940793236851129e-06	5.270179452641205e-06	5.59956566843128e-06	5.928951884221358e-06	6.258338100011433e-06	6.5877243158015065e-06
EARai110x	0	0	0	0	0	0	0	0	0	0	0	0	0	0	0	0
EARai110y	5.477187219765535e-05	6.57262466371864e-05	7.668062107671731e-05	8.763499551624863e-05	9.858936995578006e-05	0.00010954374439531079	0.00012049811883484222	0.0001314524932743729	0.0001424068677139037	0.0001533612421534355	0.00016431561659296646	0.0001752699910324966	0.00018622436547202853	0.00019717873991155973	0.00020813311435109114	0.00021908748879062267
EARai130x	0	0	0	0	0	0	0	0	0	0	0	0	0	0	0	0
EARai130y	5.477187219765537e-05	6.572624663718641e-05	7.668062107671732e-05	8.763499551624863e-05	9.858936995578006e-05	0.00010954374439531079	0.00012049811883484225	0.00013145249327437282	0.0001424068677139036	0.00015336124215343554	0.0001643156165929665	0.00017526999103249669	0.00018622436547202856	0.00019717873991155973	0.00020813311435109117	0.00021908748879062272
EARai150x	0	0	0	0	0	0	0	0	0	0	0	0	0	0	0	0
EARai150y	5.477187219765538e-05	6.572624663718641e-05	7.668062107671735e-05	8.763499551624864e-05	9.858936995578007e-05	0.00010954374439531083	0.00012049811883484226	0.0001314524932743729	0.00014240686771390372	0.00015336124215343557	0.0001643156165929665	0.00017526999103249669	0.0001862243654720286	0.00019717873991155976	0.00020813311435109117	0.00021908748879062272
EARai170x	0	0	0	0	0	0	0	0	0	0	0	0	0	0	0	0
EARai170y	2.6230634547501757e-05	3.147676145700211e-05	3.672288836650245e-05	4.1969015276002804e-05	4.721514218550316e-05	5.2461269095003514e-05	5.7707396004503855e-05	6.295352291400426e-05	6.819964982350443e-05	7.34457767330049e-05	7.869190364250527e-05	8.393803055200562e-05	8.918415746150596e-05	9.443028437100632e-05	9.96764112805067e-05	0.00010492253819000703
EARai70x	0	0	0	0	0	0	0	0	0	0	0	0	0	0	0	0
EARai70y	5.477187219765534e-05	6.572624663718638e-05	7.66806210767173e-05	8.76349955162486e-05	9.858936995578001e-05	0.00010954374439531076	0.00012049811883484218	0.0001314524932743729	0.00014240686771390353	0.00015336124215343543	0.00016431561659296638	0.00017526999103249655	0.00018622436547202843	0.00019717873991155962	0.00020813311435109106	0.00021908748879062264
EARai90x	0	0	0	0	0	0	0	0	0	0	0	0	0	0	0	0
EARai90y	5.477187219765535e-05	6.572624663718638e-05	7.66806210767173e-05	8.763499551624861e-05	9.858936995578003e-05	0.00010954374439531076	0.00012049811883484222	0.00013145249327437282	0.0001424068677139036	0.00015336124215343548	0.00016431561659296644	0.0001752699910324966	0.0001862243654720285	0.00019717873991155968	0.0002081331143510911	0.00021908748879062267
EARi100x	0	0	0	0	0	0	0	0	0	0	0	0	0	0	0	0
EARi100y	3.926132250279404e-05	4.711358700335284e-05	5.4965851503911645e-05	6.281811600447044e-05	7.067038050502924e-05	7.852264500558808e-05	8.63749095061469e-05	9.422717400670578e-05	0.00010207943850726458	0.00010993170300782333	0.0001177839675083821	0.00012563623200894088	0.00013348849650949974	0.00014134076101005854	0.00014919302551061737	0.00015704529001117615
EARi110x	0	0	0	0	0	0	0	0	0	0	0	0	0	0	0	0
EARi110y	2.870158793775928e-05	3.4441905525311125e-05	4.018222311286298e-05	4.592254070041484e-05	5.1662858287966734e-05	5.740317587551859e-05	6.314349346307043e-05	6.888381105062343e-05	7.462412863817494e-05	8.03644462257259e-05	8.610476381327749e-05	9.184508140082938e-05	9.758539898838146e-05	0.00010332571657593346	0.00010906603416348533	0.00011480635175103703
EARi120x	0	0	0	0	0	0	0	0	0	0	0	0	0	0	0	0
EARi120y	3.9261322502794044e-05	4.711358700335285e-05	5.4965851503911645e-05	6.281811600447045e-05	7.067038050502926e-05	7.852264500558809e-05	8.637490950614692e-05	9.422717400670578e-05	0.00010207943850726458	0.00010993170300782336	0.00011778396750838212	0.0001256362320089409	0.00013348849650949974	0.00014134076101005857	0.00014919302551061737	0.00015704529001117618
EARi130x	0	0	0	0	0	0	0	0	0	0	0	0	0	0	0	0
EARi130y	2.870158793775928e-05	3.4441905525311125e-05	4.0182223112862986e-05	4.592254070041484e-05	5.16628582879667e-05	5.740317587551856e-05	6.314349346307042e-05	6.888381105062343e-05	7.462412863817494e-05	8.036444622572592e-05	8.61047638132775e-05	9.18450814008294e-05	9.758539898838149e-05	0.00010332571657593347	0.00010906603416348536	0.00011480635175103704
EARi140x	0	0	0	0	0	0	0	0	0	0	0	0	0	0	0	0
EARi140y	3.926132250279405e-05	4.711358700335286e-05	5.496585150391166e-05	6.281811600447047e-05	7.067038050502927e-05	7.852264500558809e-05	8.637490950614693e-05	9.422717400670578e-05	0.00010207943850726457	0.00010993170300782338	0.00011778396750838215	0.00012563623200894094	0.0001334884965094998	0.0001413407610100586	0.00014919302551061743	0.0001570452900111762
EARi150x	0	0	0	0	0	0	0	0	0	0	0	0	0	0	0	0
EARi150y	2.8701587937759287e-05	3.444190552531113e-05	4.018222311286299e-05	4.5922540700414846e-05	5.1662858287966714e-05	5.740317587551856e-05	6.314349346307042e-05	6.888381105062341e-05	7.462412863817494e-05	8.036444622572592e-05	8.610476381327752e-05	9.184508140082941e-05	9.758539898838149e-05	0.00010332571657593347	0.00010906603416348536	0.00011480635175103704
EARi160x	0	0	0	0	0	0	0	0	0	0	0	0	0	0	0	0
EARi160y	3.3488712148988274e-05	4.018645457878592e-05	4.6884197008583594e-05	5.3581939438381234e-05	6.02796818681789e-05	6.697742429797653e-05	7.367516672777421e-05	8.037290915757188e-05	8.707065158736953e-05	9.37683940171672e-05	0.00010046613644696481	0.0001071638788767625	0.00011386162130656017	0.0001205593637363578	0.00012725710616615546	0.0001339548485959531
EARi170x	0	0	0	0	0	0	0	0	0	0	0	0	0	0	0	0
EARi170y	1.2204438556657295e-05	1.4645326267988752e-05	1.708621397932021e-05	1.9527101690651672e-05	2.1967989401983135e-05	2.440887711331459e-05	2.6849764824646046e-05	2.929065253597751e-05	3.1731540247308964e-05	3.417242795864042e-05	3.6613315669971875e-05	3.9054203381303344e-05	4.14950910926348e-05	4.393597880396627e-05	4.637686651529772e-05	4.881775422662918e-05
EARi180x	0	0	0	0	0	0	0	0	0	0	0	0	0	0	0	0
EARi180y	0	0	0	0	0	0	0	0	0	0	0	0	0	0	0	0
EARi60x	0	0	0	0	0	0	0	0	0	0	0	0	0	0	0	0
EARi60y	3.926132250279402e-05	4.7113587003352814e-05	5.496585150391162e-05	6.281811600447043e-05	7.067038050502923e-05	7.852264500558805e-05	8.637490950614687e-05	9.422717400670579e-05	0.00010207943850726458	0.00010993170300782332	0.00011778396750838205	0.00012563623200894086	0.00013348849650949969	0.0001413407610100585	0.00014919302551061732	0.00015704529001117612
EARi70x	0	0	0	0	0	0	0	0	0	0	0	0	0	0	0	0
EARi70y	2.870158793775926e-05	3.444190552531114e-05	4.0182223112862945e-05	4.592254070041477e-05	5.1662858287966714e-05	5.740317587551856e-05	6.31434934630704e-05	6.888381105062343e-05	7.462412863817494e-05	8.036444622572586e-05	8.610476381327747e-05	9.184508140082937e-05	9.758539898838138e-05	0.00010332571657593339	0.00010906603416348532	0.00011480635175103696
EARi80x	0	0	0	0	0	0	0	0	0	0	0	0	0	0	0	0
EARi80y	3.926132250279403e-05	4.711358700335284e-05	5.496585150391164e-05	6.281811600447044e-05	7.067038050502923e-05	7.852264500558808e-05	8.637490950614689e-05	9.422717400670579e-05	0.00010207943850726458	0.00010993170300782332	0.0001177839675083821	0.00012563623200894088	0.0001334884965094997	0.00014134076101005852	0.00014919302551061735	0.00015704529001117615
EARi90x	0	0	0	0	0	0	0	0	0	0	0	0	0	0	0	0
EARi90y	2.870158793775927e-05	3.4441905525311125e-05	4.018222311286298e-05	4.592254070041483e-05	5.166285828796673e-05	5.740317587551859e-05	6.314349346307043e-05	6.888381105062343e-05	7.462412863817494e-05	8.036444622572589e-05	8.610476381327748e-05	9.184508140082938e-05	9.758539898838145e-05	0.00010332571657593343	0.00010906603416348532	0.000114806351751037
ECOAH1	1.6068175606467115e-05	1.928181072775292e-05	2.2495445849011147e-05	2.5709080970301147e-05	2.8753221868889787e-05	3.1948024298757694e-05	3.5142826728613157e-05	3.7459546974795794e-05	4.05811758893624e-05	4.472723401818664e-05	4.7922036448049724e-05	5.111683887791976e-05	5.431164130781547e-05	5.75064437376896e-05	6.07012461675508e-05	6.3896048597448e-05
ECOAH12	1.6469310789503633e-06	1.9763172947404486e-06	2.3057035105304718e-06	2.6350897263205564e-06	2.9644759420957866e-06	3.293862157866611e-06	3.623248373644672e-06	3.3005434198843257e-06	3.5755887048746863e-06	4.6114070210609436e-06	4.940793236851152e-06	5.270179452641113e-06	5.599565668421695e-06	5.928951884234286e-06	6.258338100024398e-06	6.587724315858106e-06
ECOAH2	0	0	0	0	0	0	0	1.1299614844590691e-07	1.2241249414973247e-07	0	0	0	0	0	0	0
ECOAH3	0	0	0	0	0	0	0	1.1299614844590689e-07	1.2241249414973244e-07	0	0	0	0	0	0	0
ECOAH4	0	0	0	0	0	0	0	0	0	0	0	0	0	0	0	0
ECOAH5	0	0	0	0	0	0	0	0	0	0	0	0	0	0	0	0
ECOAH6	0	0	0	0	0	0	0	0	0	0	0	0	0	0	0	0
ECOAH7	0	0	0	0	0	0	0	0	0	0	0	0	0	0	0	0
ECOAH8	0	0	0	0	0	0	0	0	0	0	0	0	0	0	0	0
ECOAH9ir	-8.51448e-20	0	0	0	-6.85282e-16	-6.69518e-16	-6.47052e-16	0	0	-1.7029e-19	1.7028963533150275e-19	0	1.8249301470290232e-16	1.7534998003650082e-16	9.516365539431648e-17	8.594683646992748e-17
ECTH	0	0	0	0	0	0	0	0	0	0	0	0	0	0	0	0
ECTS	0	0	0	0	0	0	0	0	0	0	0	0	0	0	0	0
EDA	0	0	0	0	0	0	0	0	0	0	0	0	0	0	0	0
EGMEACPR	1.8358192635752556e-08	2.202983116290307e-08	2.5701469690053585e-08	2.9373108217204092e-08	3.304474674435461e-08	3.671638527150511e-08	4.038802379865563e-08	0	0	5.140293938010717e-08	5.507457790725767e-08	5.8746216434408184e-08	6.241785496155871e-08	6.608949348870922e-08	6.976113201585973e-08	7.343277054301022e-08
EHGLAT	0	0	0	0	0	0	0	0	0	0	0	0	0	0	0	0
EIZOO	0	0	0	0	0	0	0	0	0	0	0	0	0	0	0	0
EMCCCM	0	0	0	0	0	0	0	0	0	0	0	0	0	0	0	0
EME	0	0	0	0	0	0	0	0	0	0	0	0	0	0	0	0
EN6LNOR	0	0	0	0	0	0	0	0	0	0	0	0	0	0	0	0
ENO	0.4232911637893493	0.4267186273164471	0.4301460908435484	0.4335735543706489	0.4370009950812162	0.4404284560731444	0.44385591706507527	0.4472812821335586	0.4507102162871135	0.45413789651972536	0.4575653286887196	0.46099276085770924	0.4644201930266994	0.46784762519569345	0.47127505736468345	0.47470248953367394
EPIZSYN	0	0	0	0	0	0	0	0	0	0	0	0	0	0	0	0
EPMEACPR	1.835819263575256e-08	2.202983116290307e-08	2.5701469690053585e-08	2.9373108217204095e-08	3.304474674435461e-08	3.671638527150512e-08	4.038802379865563e-08	0	0	5.140293938010717e-08	5.507457790725768e-08	5.874621643440819e-08	6.241785496155871e-08	6.608949348870922e-08	6.976113201585974e-08	7.343277054301024e-08
EPMGH	0	0	0	0	0	0	0	0	0	0	0	0	0	0	0	0
ERTHMMOR	-0.000331276	-0.000397531	-0.000463786	-0.000530041	-0.000596297	-0.000662552	-0.000728807	-0.000795062	-0.000861317	-0.000927573	-0.000993828	-0.00106008	-0.00112634	-0.00119259	-0.00125885	-0.0013251
ETHAAL	0	0	0	0	0	0	0	0	0	0	0	0	0	0	0	0
EX_cellul_e	0	0	0	0	0	0	0	0	0	0	0	0	0	0	0	0
EX_xylan_e	0	0	0	0	0	0	0	0	0	0	0	0	0	0	0	0
FACOAE100	0	0	0	0	0	0	0	0	0	0	0	0	0	0	0	0
FACOAE120	0	0	0	0	0	0	0	0	0	0	0	0	0	0	0	0
FACOAE140	0	0	0	0	0	0	0	0	0	0	0	0	0	0	0	0
FACOAE141	0	0	0	0	0	0	0	0	0	0	0	0	0	0	0	0
FACOAE160	0	0	0	0	0	0	0	0	0	0	0	0	0	0	0	0
FACOAE161	0	0	0	0	0	0	0	0	0	0	0	0	0	0	0	0
FACOAE180	0	0	0	0	0	0	0	0	0	0	0	0	0	0	0	0
FACOAE181	0	0	0	0	0	0	0	0	0	0	0	0	0	0	0	0
FACOAE60	0	0	0	0	0	0	0	0	0	0	0	0	0	0	0	0
FACOAE80	0	0	0	0	0	0	0	1.129961484459069e-07	1.2241249414973247e-07	0	0	0	0	0	0	0
FACOAL100	0	0	0	0	0	0	0	0	0	0	0	0	0	0	0	0
FACOAL120	0	0	0	0	0	0	0	0	0	0	0	0	0	0	0	0
FACOAL140	0	0	0	0	0	0	0	0	0	0	0	0	0	0	0	0
FACOAL141	0	0	0	0	0	0	0	0	0	0	0	0	0	0	0	0
FACOAL160	0	0	0	0	0	0	0	0	0	0	0	0	0	0	0	0
FACOAL161	0	0	0	0	0	0	0	0	0	0	0	0	0	0	0	0
FACOAL180	0	0	0	0	0	0	0	0	0	0	0	0	0	0	0	0
FACOAL181	0	0	0	0	0	0	0	0	0	0	0	0	0	0	0	0
FACOAL60	0	0	0	0	0	0	0	0	0	0	0	0	0	0	0	0
FACOAL80	0	0	0	0	0	0	0	0	0	0	0	0	0	0	0	0
FADRx2	0	0	0	0	0	0	0	0	0	0	0	0	0	0	0	0
FALDH2	0	0	0	0	0	0	0	0	0	0	0	0	0	0	0	0
FALDH3	0	0	0	0	0	0	0	0	0	0	0	0	0	0	0	0
FALGTHLs	0	0	0	0	0	0	0	0	0	0	0	0	0	0	0	0
FANH	0	0	0	0	0	0	0	0	0	0	0	0	0	0	0	0
FARNDPPS	0	0	0	0	0	0	0	0	0	0	0	0	0	0	0	0
FBA	0.21115631863371268	0.21277219774506603	0.21438807685642655	0.21600395596778413	0.21761967536342872	0.2192355367285926	0.2208513980937613	0.22247137216646315	0.2240852081952998	0.22569863196336665	0.2273144683124035	0.2289303046614323	0.23054614101046098	0.23216197735949698	0.2337778137085278	0.23539365005755716
FBA2	6.791502806300442e-06	8.149803367560528e-06	9.50810392882062e-06	1.086640449008071e-05	1.2224705051340793e-05	1.3583005612600888e-05	1.4941306173860978e-05	1.5874678472965866e-05	1.7481299271282077e-05	1.9016207857641264e-05	2.0374508418901338e-05	2.1732808980161415e-05	2.3091109541421506e-05	2.4449410102681587e-05	2.580771066394169e-05	2.7166011225201775e-05
FBA3	0	0	0	0	0	0	0	0	0	0	0	0	0	0	0	0
FBA4	0	0	0	0	0	0	0	0	0	0	0	0	0	0	0	0
FBP	0	0	0	0	0	0	0	0	0	0	0	0	0	0	0	0
FCLPA	0	0	0	0	0	0	0	0	0	0	0	0	0	0	0	0
FCLT	1.4148770423195064e-07	1.6978524507834075e-07	1.9808278592473086e-07	2.26380326771121e-07	2.5467786761751105e-07	2.829754084639013e-07	3.1127294931029137e-07	3.3957049015668145e-07	3.6786803100307163e-07	3.961655718494617e-07	4.244631126958519e-07	4.52760653542242e-07	4.810581943886322e-07	5.093557352350221e-07	5.376532760814123e-07	5.659508169278026e-07
FDH	4.4539970345281775e-05	5.344796441433817e-05	6.23559584833943e-05	7.126395255245076e-05	8.01719466215063e-05	8.907994069056241e-05	9.798793475961919e-05	0.00010689592882867916	0.00011580392289773244	0.0001247119169667878	0.00013361991103584314	0.00014252790510489987	0.00015143589917395898	0.00016034389324301476	0.00016925188731207075	0.00017815988138112878
FE3Ri	0	0	0	0	0	0	0	0	0	0	0	0	0	0	0	0
FENTON	0	0	0	0	0	0	0	0	0	0	0	0	0	0	0	0
FEOXAMBR1	0	0	0	0	0	0	0	0	0	0	0	0	0	0	0	0
FEOXAMBR2	0	0	0	0	0	0	0	0	0	0	0	0	0	0	0	0
FEOXAMBR3	0	0	0	0	0	0	0	0	0	0	0	0	0	0	0	0
FEOXAMBexs	0	0	0	0	0	0	0	0	0	0	0	0	0	0	0	0
FEOXAMER1	0	0	0	0	0	0	0	0	0	0	0	0	0	0	0	0
FEOXAMER2	0	0	0	0	0	0	0	0	0	0	0	0	0	0	0	0
FEOXAMER3	0	0	0	0	0	0	0	0	0	0	0	0	0	0	0	0
FEOXAMEexs	0	0	0	0	0	0	0	0	0	0	0	0	0	0	0	0
FERO	2.399550393582435e-06	2.8794604722989216e-06	3.3593705510154096e-06	3.8392806297318955e-06	4.319190708448383e-06	4.79910078716487e-06	5.279010865881357e-06	5.758920944597843e-06	6.2388310233143296e-06	6.718741102030819e-06	7.198651180747305e-06	7.678561259463791e-06	8.158471338180278e-06	8.638381416896765e-06	9.118291495613252e-06	9.59820157432974e-06
FEROXCYC	0	0	0	0	0	0	0	0	0	0	0	0	0	0	0	0
FEROXG1S	0	0	0	0	0	0	0	0	0	0	0	0	0	0	0	0
FESD1s	0	0	0	0	0	0	0	0	0	0	0	0	0	0	0	0
FESD2s	0	0	0	0	0	0	0	0	0	0	0	0	0	0	0	0
FESR	0	0	0	0	0	0	0	0	0	0	0	0	0	0	0	0
FGLU	0	0	0	0	0	0	0	0	0	0	0	0	0	0	0	0
FHL	0	0	0	0	0	0	0	0	0	0	0	0	0	0	0	0
FKYNH	0	0	0	0	0	0	0	0	0	0	0	0	0	0	0	0
FLAVMO	0	0	0	0	0	0	0	0	0	0	0	0	0	0	0	0
FLVR	0	0	0	0	0	0	0	0	0	0	0	0	0	0	0	0
FMETTRS	0	0	0	0	0	0	0	0	0	0	0	0	0	0	0	0
FMNAT	1.7550138540586462e-07	2.106016624870375e-07	2.4570193956821043e-07	2.8080221664938323e-07	3.1590249373055634e-07	3.510027708117292e-07	3.861030478929021e-07	4.2120332497406716e-07	4.5630360205523954e-07	4.914038791364209e-07	5.265041562175941e-07	5.61604433298767e-07	5.967047103802732e-07	6.318049874616215e-07	6.669052645423815e-07	7.02005541624024e-07
FMNRx	0	0	0	0	0	0	0	3.6635470734709405e-08	3.968842662926852e-08	0	0	0	0	0	0	0
FMNRx2	1.5264779472795587e-08	1.83177353673547e-08	2.137069126191382e-08	2.4423647156472936e-08	2.7476603051032052e-08	3.0529558945591174e-08	3.358251484015029e-08	0	0	1.7471056005830498e-07	1.8718988577665065e-07	1.9966921149516872e-07	2.1214853721368684e-07	2.246278629322049e-07	2.3710718865050751e-07	2.4958651436885316e-07
FNOR	0	0	0	0	0	0	0	0	0	0	0	0	0	0	0	0
FORAMD	0	0	0	0	0	0	0	0	0	0	0	0	0	0	0	0
FORCT	0	0	0	0	0	0	0	0	0	0	0	0	0	0	0	0
FORGLUIH	0	0	0	0	0	0	0	0	0	0	0	0	0	0	0	0
FORHOPS	0	0	0	0	0	0	0	0	0	0	0	0	0	0	0	0
FRD3	0	5.735396167582016e-21	5.735396167582016e-21	5.735396167582016e-21	0	0	1.1470792335164033e-20	0	0	1.1470792335164033e-20	1.1470792335164033e-20	1.1470792335164033e-20	0	0	0	0
FRD8	0	0	0	0	0	0	0	0	0	0	0	0	0	0	0	0
FRNDIT	0	0	0	0	0	0	0	0	0	0	0	0	0	0	0	0
FRTT	3.049509385489777e-05	3.659411262587732e-05	4.269313139685689e-05	4.8792150167836434e-05	5.4891168938816156e-05	6.0990187709795845e-05	6.708920648077552e-05	7.318822525175515e-05	7.928724402273464e-05	8.538626279371378e-05	9.148528156469331e-05	9.758430033567287e-05	0.0001036833191066529	0.0001097823378776324	0.00011588135664861228	0.00012198037541959157
FRU6PE4P	0.00031331649358831015	0.0003759797923059716	0.0004386430910236335	0.0005013063897412935	0.0005639696884589158	0.0006266329871765628	0.0006892962858942426	0.0007519595846119435	0.0008146228833296019	0.0008772861820471839	0.0009399494807648449	0.0010026127794825117	0.0010652760782002173	0.0011279393769178653	0.0011906026756355608	0.0012532659743532046
FRUK	0	0	0	0	0	0	0	0	0	0	0	0	0	0	0	0
FTHFCL_1	0	0	0	0	0	0	0	0	0	0	0	0	0	0	0	0
FTHFD	0	0	0	0	0	0	0	0	0	0	0	0	0	0	0	0
FUM	-0.0011169	-0.00134028	-0.00156367	-0.00178705	-0.00201043	-0.00223381	-0.00245719	-0.00268059	-0.00290397	-0.00312746	-0.00335085	-0.00357424	-0.00379763	-0.00402102	-0.00424441	-0.0044678
FUMAC	0	0	0	0	0	0	0	0	0	0	0	0	0	0	0	0
FUMAH	0	0	0	0	0	0	0	0	0	0	0	0	0	0	0	0
FUTH	0	0	0	0	0	0	0	0	0	0	0	0	0	0	0	0
G1Dx	0	0	0	0	0	0	0	0	0	0	0	0	0	0	0	0
G1PACT	0.0003888531305420854	0.0004666237566505024	0.0005443943827589196	0.0006221650088673368	0.000699935634975754	0.0007777062610841707	0.0008554768871925877	0.0009332475133010053	0.001011018139409422	0.0010887887655178393	0.0011665593916262557	0.0012443300177346738	0.0013221006438430905	0.0013998712699515078	0.0014776418960599249	0.0015554125221683417
G1PCTYT	0	0	0	0	0	0	0	0	0	0	0	0	0	0	0	0
G1PTT	4.713184911944134e-05	5.655821894332961e-05	6.598458876721789e-05	7.541095859110614e-05	8.48373284149944e-05	9.426369823888268e-05	0.00010369006806277095	0.00011300332144877246	0.00012242026490283682	0.0001318372083569013	0.00014125415181096565	0.00015067109526502998	0.0001600880387190943	0.00016950498217315868	0.00017892192562722308	0.00018833886908128754
G1SAT	0	0	0	0	0	0	0	0	0	0	0	0	0	0	0	0
G3PCT	0.00029531177967386077	0.00035437413560863296	0.00041343649154340514	0.0004724988474781773	0.0005315612034129495	0.0005906235593477215	0.0006496859152824938	0.0007087482712172659	0.0007678106271520379	0.0008268729830868103	0.0008859353390215821	0.0009449976949563546	0.0010040600508911268	0.001063122406825899	0.001122184762760671	0.001181247118695443
G3PD	0	0	0	0	0	0	0	0	0	0	0	0	0	0	0	0
G3PD2	-0.000365141	-0.000438169	-0.000511197	-0.000584226	-0.000657254	-0.000730282	-0.00080331	-0.000875489	-0.000949013	-0.00102239	-0.00109542	-0.00116845	-0.00124148	-0.00131451	-0.00138754	-0.00146056
G3PD5	0	0	0	0	0	0	0	0	0	0	0	0	0	0	0	0
G3PD6	0	0	0	0	0	0	0	0	0	0	0	0	0	0	0	0
G3PD7	0	0	0	0	0	0	0	0	0	0	0	0	0	0	0	0
G5SADs	0.0004157081206178196	0.0004988497447413835	0.0005819913688649475	0.0006651329929885114	0.0007482746171120754	0.0008314162412356392	0.0009145578653592032	0.0009976994894827665	0.0010808411136063304	0.001163982737729895	0.0012471243618534587	0.0013302659859770229	0.0014134076101005868	0.0014965492342241507	0.0015796908583477147	0.0016628324824712784
G5SAT	0	0	0	0	0	0	0	0	0	0	0	0	0	0	0	0
G5SD	0.0005887613540920945	0.0007065136249105135	0.0008242658957289326	0.0009420181665473515	0.0010597704373657704	0.0011775227081841893	0.0012952749790026083	0.0014130272498210268	0.0015307795206394453	0.0016485317914578651	0.0017662840622762839	0.001884036333094703	0.0020017886039131218	0.0021195408747315407	0.00223729314554996	0.0023550454163683786
G6PDA	0	0	0	0	0	0	0	0	0	0	0	0	0	0	0	0
G6PDH2r	0.004566302345360262	0.00547956281443305	0.006392823283504844	0.007306083752577068	0.008219979824985107	0.009133310916650563	0.010046642008315461	0.010948982322330034	0.01186806519260835	0.012786866229371278	0.013700213817182812	0.014613561404995347	0.015526908992808156	0.016440256580620087	0.01735360416843229	0.018266951756244838
GABTA	0	0	0	0	0	0	0	0	0	0	0	0	0	0	0	0
GADECARB	0	0	0	0	0	0	0	0	0	0	0	0	0	0	0	0
GAL6PI	0	0	0	0	0	0	0	0	0	0	0	0	0	0	0	0
GALACDH	0	0	0	0	0	0	0	0	0	0	0	0	0	0	0	0
GALCTD	0	0	0	0	0	0	0	0	0	0	0	0	0	0	0	0
GALCTND	0	0	0	0	0	0	0	0	0	0	0	0	0	0	0	0
GALIGH	0	0	0	0	0	0	0	0	0	0	0	0	0	0	0	0
GALKr	0	0	0	0	0	0	0	0	0	0	0	0	0	0	0	0
GALM1	0	0	0	0	0	0	0	0	0	0	0	0	0	0	0	0
GALM2	0	0	0	0	0	0	0	0	0	0	0	0	0	0	0	0
GALOO	0	0	0	0	0	0	0	0	0	0	0	0	0	0	0	0
GALS3	0	0	0	0	0	0	0	0	0	0	0	0	0	0	0	0
GALT	0	0	0	0	0	0	0	0	0	0	0	0	0	0	0	0
GALURDH	0	0	0	0	0	0	0	0	0	0	0	0	0	0	0	0
GALUi	-0.00212593	-0.00255111	-0.0029763	-0.00340148	-0.00382667	-0.00425185	-0.00467704	-0.0051013	-0.00552698	-0.00595259	-0.00637778	-0.00680296	-0.00722815	-0.00765333	-0.00807852	-0.0085037
GAPD	0.4253210256465831	0.4291544615451246	0.43298789744367533	0.4368213333422225	0.4406549159184584	0.4444883681145218	0.44832182031059187	0.4521529558697276	0.45598786283462783	0.45982157542388796	0.4636549846574693	0.46748839389103974	0.47132180312461014	0.4751552123581903	0.4789886215917631	0.48282203082533454
GARFT	0.0003264735070875447	0.00039176820850300443	0.00045706290992228655	0.0005223576113398168	0.0005876523127564912	0.000652947014172004	0.000718241715590149	0.0007834923573467657	0.0008487833871243131	0.0009141258198412317	0.0009794205212612307	0.0010447152226768744	0.001110009924092354	0.001175304625511757	0.001240599326928552	0.001305894028344481
GCALDD	2.2975985755675288e-05	2.7571182906810402e-05	3.216638005794523e-05	3.676157720908039e-05	4.135677436021463e-05	4.595197151134945e-05	5.0547168662484934e-05	5.514236581362346e-05	5.973756296475561e-05	6.433276011588963e-05	6.892795726702372e-05	7.352315441815912e-05	7.811835156929593e-05	8.27135487204299e-05	8.730874587156583e-05	9.190394302270111e-05
GCCc	0	0	0	0	0	0	0	0	0	0	0	0	0	0	0	0
GCGBGE	0	0	0	0	0	0	0	0	0	0	0	0	0	0	0	0
GCGUAIDH	0	0	0	0	0	0	0	0	0	0	0	0	0	0	0	0
GCL	0	0	0	0	0	0	0	0	0	0	0	0	0	0	0	0
GDCARBM	0	0	0	0	0	0	0	0	0	0	0	0	0	0	0	0
GDP64HRD	0	0	0	0	0	0	0	0	0	0	0	0	0	0	0	0
GDPDPK	0	0	0	0	0	0	0	0	0	0	0	0	0	0	0	0
GDPMANDH	0	0	0	0	0	0	0	0	0	0	0	0	0	0	0	0
GDPMNP	0	0	0	0	0	0	0	0	0	0	0	0	0	0	0	0
GDPTPDP	0	0	0	0	0	0	0	0	0	0	0	0	0	0	0	0
GEOSMS	0	0	0	0	0	0	0	0	0	0	0	0	0	0	0	0
GERDH	0	0	0	0	0	0	0	0	0	0	0	0	0	0	0	0
GERDPM	0	0	0	0	0	0	0	0	0	0	0	0	0	0	0	0
GERISOs	0	0	0	0	0	0	0	0	0	0	0	0	0	0	0	0
GERMA	0	0	0	0	0	0	0	0	0	0	0	0	0	0	0	0
GERMB	0	0	0	0	0	0	0	0	0	0	0	0	0	0	0	0
GERMC	0	0	0	0	0	0	0	0	0	0	0	0	0	0	0	0
GERMD	0	0	0	0	0	0	0	0	0	0	0	0	0	0	0	0
GF4GL_0	0	0	0	0	0	0	0	0	0	0	0	0	0	0	0	0
GF4GL_1	0	0	0	0	0	0	0	0	0	0	0	0	0	0	0	0
GF6PTA	0.0003888531305420853	0.00046662375665050245	0.0005443943827589196	0.0006221650088673369	0.0006999356349757541	0.0007777062610841706	0.0008554768871925878	0.0009332475133010052	0.001011018139409422	0.0010887887655178393	0.001166559391626256	0.001244330017734674	0.0013221006438430905	0.0013998712699515078	0.001477641896059925	0.0015554125221683417
GGGABADH	0	0	0	0	0	0	0	0	0	0	0	0	0	0	0	0
GGHCSH	0	0	0	0	0	0	0	0	0	0	0	0	0	0	0	0
GGLACOX	0	0	0	0	0	0	0	0	0	0	0	0	0	0	0	0
GGLGH	0	0	0	0	0	0	0	0	0	0	0	0	0	0	0	0
GGLUPUT	0	0	0	0	0	0	0	0	0	0	0	0	0	0	0	0
GGTT	3.0495093854897773e-05	3.659411262587733e-05	4.2693131396856895e-05	4.8792150167836434e-05	5.489116893881617e-05	6.0990187709795845e-05	6.708920648077553e-05	7.318822525175515e-05	7.928724402273445e-05	8.538626279371379e-05	9.148528156469332e-05	9.758430033567287e-05	0.0001036833191066529	0.0001097823378776324	0.00011588135664861228	0.0001219803754195916
GHBDHy	0	0	0	0	0	0	0	0	0	0	0	0	0	0	0	0
GHMT2r	0.0016318807778143772	0.001958256933374208	0.0022846330889396997	0.00261100924450248	0.002937385400064564	0.0032637615556243803	0.003590137711188244	0.003916293155830928	0.004242650918814738	0.0045690682241083915	0.004895430240120244	0.005221792256125614	0.0055481542721305885	0.005874516288141426	0.0062008783041487435	0.006527240320154494
GK1i	0.00016012044833634036	0.0001921445380036084	0.00022416862767087622	0.0002561927173381444	0.00028821680700541165	0.00032024089667267975	0.0003522649863399479	0.0003843093382811271	0.000416335116471218	0.0004483372553417514	0.00048036134500901854	0.0005123854346762873	0.0005444095243435575	0.0005764336140108247	0.0006084577036780931	0.0006404817933453622
GK2i	0	0	0	0	0	0	0	0	0	0	0	0	0	0	0	0
GLBRAN2	0	0	0	0	0	0	0	0	0	0	0	0	0	0	0	0
GLC15LACH	0	0	0	0	-1.94061e-16	-8.70309e-17	-3.01091e-16	0	0	4.843937183537384e-16	3.5750242539091396e-16	3.751568661509591e-16	0	0	0	0
GLCATr	0	0	0	0	0	0	0	0	0	0	0	0	0	0	0	0
GLCP	0	0	0	0	0	0	0	0	0	0	0	0	0	0	0	0
GLCP2	0	0	0	0	0	0	0	0	0	0	0	0	0	0	0	0
GLCRAL	0	0	0	0	0	0	0	0	0	0	0	0	0	0	0	0
GLCRD	0	0	0	0	0	0	0	0	0	0	0	0	0	0	0	0
GLCRD2	0	0	0	0	0	0	0	0	0	0	0	0	0	0	0	0
GLCS1	0.00017169395691015682	0.00020603274829218815	0.00024037153967421953	0.0002747103310562509	0.0003090491224382823	0.00034338791382031365	0.0003777267052023449	0.0004120654965843763	0.00044640428796640757	0.00048074307934843906	0.0005150818707304704	0.0005494206621125018	0.0005837594534945332	0.0006180982448765646	0.000652437036258596	0.0006867758276406273
GLDBRAN2	0	0	0	0	0	0	0	0	0	0	0	0	0	0	0	0
GLGC	0.0001716939569101568	0.00020603274829218815	0.00024037153967421956	0.0002747103310562509	0.0003090491224382823	0.0003433879138203136	0.000377726705202345	0.00041206549658437635	0.0004464042879664077	0.0004807430793484391	0.0005150818707304704	0.0005494206621125018	0.0005837594534945332	0.0006180982448765646	0.0006524370362585959	0.0006867758276406272
GLNLASE	0	0	0	0	0	0	0	0	0	0	0	0	0	0	0	0
GLNS	0.0020195217014771453	0.002423426041768477	0.0028273303820674513	0.0032312347223629233	0.0036351390626566827	0.004039043402948118	0.004442947743244821	0.004846885537861913	0.005250792666014367	0.005654792733305753	0.0060587064999759865	0.006462620266637509	0.006866534033298705	0.007270447799967746	0.007674361566631571	0.008078275333293665
GLNTRS	0.0001579004915450734	0.00018948058985408805	0.0002210606881631028	0.00025264078647211746	0.0002842208847811321	0.0003158009830901468	0.0003473810813991615	0.00037896117970817616	0.0004105412780171908	0.0004421213763262056	0.00047370147463522027	0.0005052815729442349	0.0005368616712532496	0.0005684417695622642	0.000600021867871279	0.0006316019661802936
GLU5K	0.0005887613540920947	0.0007065136249105136	0.0008242658957289327	0.0009420181665473515	0.0010597704373657704	0.0011775227081841893	0.0012952749790026085	0.0014130272498210268	0.0015307795206394453	0.0016485317914578653	0.0017662840622762839	0.001884036333094703	0.002001788603913122	0.0021195408747315407	0.00223729314554996	0.0023550454163683786
GLUAAT	0	0	0	0	0	0	0	0	0	0	0	0	0	0	0	0
GLUCORDH	0	0	0	0	0	0	0	0	0	0	0	0	0	0	0	0
GLUDC	0	0	0	0	0	0	0	0	0	0	0	0	0	0	0	0
GLUDxi	0	0	0	0	0	0	0	0	0	0	0	0	0	0	0	0
GLUDyi	0.003935417418314561	0.004722500901974062	0.005509584385639322	0.006296667869301867	0.007083920847185728	0.007871023163536892	0.008658125479891907	0.009445007082760424	0.010232091006321	0.011019234475185347	0.011806322651988306	0.012593410828785007	0.013380499005581515	0.014167587182383678	0.014954675359182202	0.015741763535979208
GLULACIs	0	0	0	0	0	0	0	0	0	0	0	0	0	0	0	0
GLUN	0	0	0	0	0	0	0	0	0	0	0	0	0	0	0	0
GLUPRT	0.0003264735070875448	0.0003917682085030045	0.00045706290992228655	0.0005223576113398168	0.0005876523127564914	0.0006529470141720041	0.0007182417155901491	0.0007834923573467657	0.0008487833871243131	0.0009141258198412318	0.000979420521261231	0.0010447152226768744	0.0011100099240923542	0.0011753046255117573	0.0012405993269285522	0.0013058940283444814
GLUR	0	0	0	0	0	0	0	0	0	0	0	0	0	0	0	0
GLUSAD	0	0	0	0	0	0	0	0	0	0	0	0	0	0	0	0
GLUSx	0	0	0	0	0	0	0	0	0	0	0	0	0	0	0	0
GLUSy	0	0	0	0	0	0	0	0	0	0	0	0	0	0	0	0
GLUTCOADHc	0	0	0	0	0	0	0	0	0	0	0	0	0	0	0	0
GLUTPAT	0	0	0	0	0	0	0	0	0	0	0	0	0	0	0	0
GLUTRR	0	0	0	0	0	0	0	0	0	0	0	0	0	0	0	0
GLUTRS	0.0002793324280964857	0.00033519891371578276	0.00039106539933507993	0.0004469318849543771	0.0005027983705736742	0.0005586648561929714	0.0006145313418122685	0.0006703978274315655	0.0007262643130508626	0.0007821307986701599	0.000837997284289457	0.0008938637699087542	0.0009497302555280514	0.0010055967411473484	0.0010614632267666455	0.0011173297123859428
GLXCL	0	0	0	0	0	0	0	0	0	0	0	0	0	0	0	0
GLYALDDr	0	0	0	0	0	0	0	0	0	0	0	0	0	0	0	0
GLYAT	0	0	0	0	0	0	0	0	0	0	0	0	0	0	0	0
GLYCDx	0	0	0	0	0	0	0	0	0	0	0	0	0	0	0	0
GLYCK	0	0	0	0	0	0	0	0	0	0	0	0	0	0	0	0
GLYCK2	0	0	0	0	0	0	0	0	0	0	0	0	0	0	0	0
GLYCL	-0.000428745	-0.000514495	-0.000600244	-0.000685993	-0.000771742	-0.000857491	-0.00094324	-0.00102935	-0.00111513	-0.00120082	-0.00128659	-0.00137236	-0.00145814	-0.00154391	-0.00162968	-0.00171545
GLYCTD	0	0	0	0	0	0	0	0	0	0	0	0	0	0	0	0
GLYCTO1	0	0	0	0	0	0	0	0	0	0	0	0	0	0	0	0
GLYCTO2	0	0	0	0	0	0	0	0	0	0	0	0	0	0	0	0
GLYCTO3	2.2975985755675284e-05	2.75711829068104e-05	3.216638005794522e-05	3.676157720908038e-05	4.135677436021463e-05	4.595197151134945e-05	5.054716866248494e-05	5.514236581362368e-05	5.9737562964755604e-05	6.433276011588964e-05	6.892795726702372e-05	7.352315441815912e-05	7.811835156929592e-05	8.271354872042989e-05	8.730874587156582e-05	9.190394302270111e-05
GLYCTO4	0	0	0	0	0	0	0	0	0	0	0	0	0	0	0	0
GLYDHD	0	0	0	0	0	0	0	0	0	0	0	0	0	0	0	0
GLYK	0	0	0	0	0	0	0	0	0	0	0	0	0	0	0	0
GLYO1	0	0	0	0	0	0	0	0	0	0	0	0	0	0	0	0
GLYOX	0	0	0	0	0	0	0	0	0	0	0	0	0	0	0	0
GLYTRS	0.0006159789485753756	0.0007391747382904506	0.0008623705280055258	0.000985566317720601	0.0011087621074356761	0.0012319578971507511	0.0013551536868658264	0.0014783494765809014	0.0016015452662959764	0.0017247410560110516	0.0018479368457261266	0.001971132635441202	0.0020943284251562773	0.0022175242148713523	0.0023407200045864277	0.0024639157943015023
GMAND	0	0	0	0	0	0	0	0	0	0	0	0	0	0	0	0
GMGGDCAP	0	0	0	0	0	0	0	0	0	0	0	0	0	0	0	0
GMHEPAT	0	0	0	0	0	0	0	0	0	0	0	0	0	0	0	0
GMPS	0.00016012044833634036	0.0001921445380036084	0.00022416862767087622	0.0002561927173381444	0.0002882168070054117	0.00032024089667267975	0.0003522649863399479	0.0003842890760072195	0.00041631316567448473	0.0004483372553417514	0.00048036134500901854	0.0005123854346762873	0.0005444095243435575	0.0005764336140108247	0.0006084577036780931	0.0006404817933453623
GMPS2	0	0	0	0	0	0	0	0	0	0	0	0	0	0	0	0
GND	0.004566302345359094	0.005479562814432114	0.006392823283504009	0.007306083752576274	0.008219979824984913	0.009133310916650475	0.010046642008315159	0.010948982322330034	0.011868065192608348	0.012786866229371762	0.01370021381718317	0.01461356140499572	0.015526908992808423	0.01644025658062014	0.017353604168432315	0.018266951756244945
GNK	-1.16623e-15	-9.34651e-16	-8.35345e-16	-7.9314e-16	-1.94061e-16	-8.70309e-17	-3.01091e-16	0	0	4.843937183537384e-16	3.575024253909139e-16	3.751568661509591e-16	2.678249351618051e-16	5.260846940678315e-17	2.869552876733626e-17	1.0760823287751099e-16
GNNUC	0	0	0	0	0	0	0	0	0	0	0	0	0	0	0	0
GPDDA1	0	0	0	0	0	0	0	0	0	0	0	0	0	0	0	0
GPDDA1e	0	0	0	0	0	0	0	0	0	0	0	0	0	0	0	0
GPDDA2	0	0	0	0	0	0	0	0	0	0	0	0	0	0	0	0
GPDDA2e	0	0	0	0	0	0	0	0	0	0	0	0	0	0	0	0
GPDDA3	0	0	0	0	0	0	0	0	0	0	0	0	0	0	0	0
GPDDA3e	0	0	0	0	0	0	0	0	0	0	0	0	0	0	0	0
GPDDA4	0	0	0	0	0	0	0	0	0	0	0	0	0	0	0	0
GPDDA4e	0	0	0	0	0	0	0	0	0	0	0	0	0	0	0	0
GPDDA5	0	0	0	0	0	0	0	0	0	0	0	0	0	0	0	0
GPDDA5e	0	0	0	0	0	0	0	0	0	0	0	0	0	0	0	0
GRMCRDS	0	0	0	0	0	0	0	0	0	0	0	0	0	0	0	0
GRMCROS	0	0	0	0	0	0	0	0	0	0	0	0	0	0	0	0
GRTT	3.343865295863061e-05	4.012638355035675e-05	4.681411414208288e-05	5.350184473380903e-05	6.0189575325535316e-05	6.687730591726151e-05	7.35650365089878e-05	8.025276710071405e-05	8.694049769244013e-05	9.362822828416576e-05	0.00010031595887589186	0.00010700368946761805	0.00011369142005934463	0.0001203791506510707	0.00012706688124279708	0.00013375461183452297
GSMNSYN	0	0	0	0	0	0	0	0	0	0	0	0	0	0	0	0
GTHPi	0	0	0	0	0	0	0	0	0	0	0	0	0	0	0	0
GTHRDH	0	0	0	0	0	0	0	0	0	0	0	0	0	0	0	0
GTPCI	2.2975985755675294e-05	2.7571182906810406e-05	3.216638005794523e-05	3.6761577209080394e-05	4.135677436021464e-05	4.595197151134947e-05	5.0547168662484955e-05	5.514236581362362e-05	5.9737562964755624e-05	6.433276011588966e-05	6.892795726702375e-05	7.352315441815913e-05	7.811835156929595e-05	8.271354872042991e-05	8.730874587156586e-05	9.190394302270114e-05
GTPCII2	7.187994863202157e-06	8.625593835842592e-06	1.006319280848302e-05	1.150079178112345e-05	1.2938390753763885e-05	1.4375989726404315e-05	1.581358869904475e-05	1.7251187671685184e-05	1.868878664432561e-05	2.012638561696604e-05	2.1563984589606473e-05	2.30015835622469e-05	2.443918253488767e-05	2.5876781507528285e-05	2.731438048016831e-05	2.875197945280921e-05
GTPCIII2	0	0	0	0	0	0	0	0	0	0	0	0	0	0	0	0
GTPDPDP	0	0	0	0	0	0	0	0	0	0	0	0	0	0	0	0
GTPDPK	0	0	0	0	0	0	0	0	0	0	0	0	0	0	0	0
GTPHs	0	0	0	0	0	0	0	0	0	0	0	0	0	0	0	0
GUACYC	0	0	0	0	0	0	0	0	0	0	0	0	0	0	0	0
GUAPRT	0	0	0	0	0	0	0	0	0	0	0	0	0	0	0	0
GUDBUTNAH	0	0	0	0	0	0	0	0	0	0	0	0	0	0	0	0
GUL14LACDH	0	0	0	0	0	0	0	0	0	0	0	0	0	0	0	0
GUL5DH	0	0	0	0	0	0	0	0	0	0	0	0	0	0	0	0
H2SO	0	0	0	0	0	0	0	0	0	0	0	0	0	0	0	0
HACD1	0	0	0	0	0	0	0	0	0	0	0	0	0	0	0	0
HACD2	0	0	0	0	0	0	0	1.1299614844590693e-07	1.2241249414973247e-07	0	0	0	0	0	0	0
HACD3	0	0	0	0	0	0	0	1.129961484459069e-07	1.2241249414973244e-07	0	0	0	0	0	0	0
HACD4	0	0	0	0	0	0	0	0	0	0	0	0	0	0	0	0
HACD5	0	0	0	0	0	0	0	0	0	0	0	0	0	0	0	0
HACD6	0	0	0	0	0	0	0	0	0	0	0	0	0	0	0	0
HACD7	0	0	0	0	0	0	0	0	0	0	0	0	0	0	0	0
HACD8	0	0	0	0	0	0	0	0	0	0	0	0	0	0	0	0
HACD9	-8.51448e-20	0	0	0	-6.85282e-16	-6.69518e-16	-6.47052e-16	0	0	-1.7029e-19	1.7028963533150278e-19	0	1.8249301470290232e-16	1.7534998003650082e-16	9.516365539431648e-17	8.594683646992748e-17
HADPCOADH3	0	0	0	0	0	0	0	0	0	0	0	0	0	0	0	0
HBADAS	0	0	0	0	0	0	0	2.02622739075965e-08	2.1950796733229538e-08	0	0	0	0	0	0	0
HBCOA3E	0	0	0	0	0	0	0	0	0	0	0	0	0	0	0	0
HBCO_nadp	-1.60682e-05	-1.92818e-05	-2.24954e-05	-2.57091e-05	-2.87532e-05	-3.1948e-05	-3.51428e-05	-3.74595e-05	-4.05812e-05	-4.47272e-05	-4.7922e-05	-5.11168e-05	-5.43116e-05	-5.75064e-05	-6.07012e-05	-6.3896e-05
HBZOPT	0	0	0	0	0	0	0	0	0	0	0	0	0	0	0	0
HCO3E	0.001534095096879205	0.0018409141162550459	0.0021477331356308865	0.0024545521550067284	0.0027615406686052396	0.0030683785206724865	0.0033752163727397374	0.003672319164234647	0.003984020379765574	0.004295597959763949	0.004602426385461372	0.004909254811158791	0.005216083236856221	0.0055229116625536475	0.005829740088251076	0.0061365685139484994
HCSUCT	0	0	0	0	0	0	0	0	0	0	0	0	0	0	0	0
HCYSMT	0	0	0	0	0	0	0	0	0	0	0	0	0	0	0	0
HDXSQLS	0	0	0	0	0	0	0	0	0	0	0	0	0	0	0	0
HEMEAS	0	0	0	0	0	0	0	0	0	0	0	0	0	0	0	0
HEMEOS	1.0338044724701552e-07	1.240565366964186e-07	1.4473262614582172e-07	1.6540871559522482e-07	1.860848050446279e-07	2.0676089449403103e-07	2.274369839434341e-07	2.4811307339283725e-07	2.6878916284224037e-07	2.8946525229164344e-07	3.101413417410465e-07	3.3081743119044963e-07	3.5149352063985275e-07	3.721696100892558e-07	3.9284569953865895e-07	4.1352178898806207e-07
HEP7PHOK	0	0	0	0	0	0	0	0	0	0	0	0	0	0	0	0
HEPTT	3.0495093854897773e-05	3.659411262587733e-05	4.2693131396856895e-05	4.8792150167836434e-05	5.489116893881617e-05	6.0990187709795845e-05	6.708920648077553e-05	7.318822525175517e-05	7.928724402273465e-05	8.538626279371379e-05	9.148528156469332e-05	9.758430033567287e-05	0.0001036833191066529	0.0001097823378776324	0.00011588135664861228	0.0001219803754195916
HERCOX	0	0	0	0	0	0	0	0	0	0	0	0	0	0	0	0
HEX1	0	0	0	0	0	0	0	0	0	0	0	0	0	0	0	0
HEX4	0	0	0	0	0	0	0	0	0	0	0	0	0	0	0	0
HEX7	0	0	0	0	0	0	0	0	0	0	0	0	0	0	0	0
HEXHYD	0	0	0	0	0	0	0	0	0	0	0	0	0	0	0	0
HEXTT	3.0495093854897773e-05	3.659411262587733e-05	4.2693131396856895e-05	4.8792150167836434e-05	5.489116893881617e-05	6.0990187709795845e-05	6.708920648077553e-05	7.318822525175517e-05	7.928724402273477e-05	8.538626279371379e-05	9.148528156469332e-05	9.758430033567287e-05	0.0001036833191066529	0.0001097823378776324	0.00011588135664861228	0.0001219803754195916
HGNTOR	0	0	0	0	0	0	0	0	0	0	0	0	0	0	0	0
HIBD	1.6469310789503629e-06	1.976317294740448e-06	2.3057035105304714e-06	2.635089726320556e-06	2.9644759420957862e-06	3.2938621578666106e-06	3.623248373644671e-06	3.300543419884326e-06	3.5755887048746863e-06	4.611407021060943e-06	4.94079323685115e-06	5.270179452641112e-06	5.599565668421694e-06	5.928951884234286e-06	6.258338100024396e-06	6.587724315858104e-06
HISNH4L	0	0	0	0	0	0	0	0	0	0	0	0	0	0	0	0
HISTD	8.898327418453326e-05	0.00010677992902143988	0.00012457658385834654	0.00014237323869525323	0.00016016989353215985	0.00017796654836906651	0.00019576320320597313	0.00021355985804287977	0.00023135651287978636	0.0002491531677166931	0.00026694982255359977	0.00028474647739050647	0.0003025431322274131	0.0003203397870643197	0.0003381364419012264	0.00035593309673813303
HISTDa	0	0	0	0	0	0	0	0	0	0	0	0	0	0	0	0
HISTDb	-1.06431e-20	0	0	-2.12862e-20	0	-2.12862e-20	0	0	0	0	0	-4.25724e-20	-4.25724e-20	0	0	-4.25724e-20
HISTP	8.898327418453327e-05	0.00010677992902143993	0.0001245765838583466	0.00014237323869525323	0.00016016989353215987	0.00017796654836906654	0.00019576320320597318	0.00021355985804287974	0.00023135651287978638	0.0002491531677166932	0.0002669498225535998	0.00028474647739050647	0.0003025431322274131	0.00032033978706431975	0.0003381364419012265	0.0003559330967381331
HISTRS	8.898327418453326e-05	0.0001067799290214399	0.00012457658385834657	0.0001423732386952532	0.00016016989353215985	0.00017796654836906651	0.00019576320320597316	0.00021355985804287977	0.0002313565128797864	0.00024915316771669313	0.00026694982255359977	0.0002847464773905064	0.0003025431322274131	0.0003203397870643197	0.00033813644190122644	0.00035593309673813303
HKYNH	0	0	0	0	0	0	0	0	0	0	0	0	0	0	0	0
HMBS	3.030768630484148e-06	3.636922356580977e-06	4.243076082677808e-06	4.849229808774637e-06	5.455383534871466e-06	6.061537260968296e-06	6.667690987065124e-06	7.2941069870695535e-06	7.901949235992014e-06	8.486152165355616e-06	9.092305891452442e-06	9.698459617549274e-06	1.0304613343646103e-05	1.0910767069742931e-05	1.1516920795839765e-05	1.2123074521936593e-05
HMGL	0	0	0	0	0	0	0	0	0	0	0	0	0	0	0	0
HMMSHALDs	0	0	0	0	0	0	0	0	0	0	0	0	0	0	0	0
HMPK1	0	0	0	0	0	0	0	0	0	0	0	0	0	0	0	0
HMPK2	0	0	0	0	0	0	0	0	0	0	0	0	0	0	0	0
HMPK3	0	0	0	0	0	0	0	0	0	0	0	0	0	0	0	0
HMPK4	0	0	0	0	0	0	0	0	0	0	0	0	0	0	0	0
HMSD	0	0	0	0	0	0	0	0	0	0	0	0	0	0	0	0
HOPNTAL3	0	0	0	0	0	0	0	0	0	0	0	0	0	0	0	0
HOXPR2	0	0	0	0	0	0	0	0	0	0	0	0	0	0	0	0
HPHL	0	0	0	0	0	0	0	0	0	0	0	0	0	0	0	0
HPPK2	0	0	0	0	0	0	0	0	0	0	0	0	0	0	0	0
HPROb	0	0	0	0	0	0	0	0	0	0	0	0	0	0	0	0
HPYRI	0	0	0	0	0	0	0	0	0	0	0	0	0	0	0	0
HPYRRx	0	0	0	0	0	0	0	0	0	0	0	0	0	0	0	0
HPYRRy	0	0	0	0	0	0	0	0	0	0	0	0	0	0	0	0
HSDxi	0	0	0	0	0	0	0	0	0	0	0	0	0	0	0	0
HSDy	-0.000481224	-0.000577468	-0.000673713	-0.000769958	-0.000866202	-0.000962447	-0.00105869	-0.00115491	-0.00125116	-0.00134743	-0.00144367	-0.00153992	-0.00163616	-0.0017324	-0.00182865	-0.00192489
HSK	0.0002972159393391787	0.0003566591272070144	0.0004161023150748502	0.000475545502942686	0.0005349886908105217	0.0005944318786783574	0.0006538750665461931	0.0007133385166879362	0.0007727833930785978	0.0008322046301497004	0.0008916478180175362	0.000951091005885372	0.0010105341937532077	0.0010699773816210433	0.0011294205694888791	0.001188863757356715
HSST	0.00018400759160926736	0.00022080910993112093	0.00025761062825297435	0.0002944121465748278	0.0003312136648966814	0.0003680151832185347	0.0004048167015403883	0.0004415741601999158	0.000478372006883242	0.0005152212565059488	0.0005520227748278023	0.0005888242931496558	0.0006256258114715092	0.0006624273297933626	0.0006992288481152166	0.0007360303664370695
HSTPT	8.898327418453327e-05	0.00010677992902143993	0.0001245765838583466	0.00014237323869525326	0.0001601698935321599	0.00017796654836906654	0.00019576320320597318	0.00021355985804287974	0.00023135651287978638	0.0002491531677166932	0.0002669498225535998	0.0002847464773905065	0.0003025431322274131	0.0003203397870643198	0.0003381364419012265	0.0003559330967381331
HURH	0	0	0	0	0	0	0	0	0	0	0	0	0	0	0	0
HXAND	0	0	0	0	0	0	0	0	0	0	0	0	0	0	0	0
HXPRT	0	0	0	0	0	0	0	0	0	0	0	0	0	0	0	0
I3PYRMO	0	0	0	0	0	0	0	0	0	0	0	0	0	0	0	0
IACGAMS2	5.407710499268888e-06	6.489252599122823e-06	7.570794698976562e-06	8.6523367988303e-06	9.733878898684234e-06	1.0815420998537776e-05	1.189696309839171e-05	1.297850519824556e-05	1.4060047298099245e-05	1.5141589397953123e-05	1.6223131497806862e-05	1.7304673597660796e-05	1.8386215697514533e-05	1.946775779736827e-05	2.0549299897222106e-05	2.163084199707585e-05
IBCOAQ9R	0	0	0	0	0	0	0	0	0	0	0	0	0	0	0	0
IBCOATA	3.926132250279401e-05	4.711358700335281e-05	5.4965851503911604e-05	6.281811600447041e-05	7.067038050502922e-05	7.852264500558803e-05	8.637490950614685e-05	9.422717400670578e-05	0.00010207943850726457	0.00010993170300782328	0.00011778396750838202	0.00012563623200894083	0.00013348849650949966	0.00014134076101005846	0.0001491930255106173	0.0001570452900111761
IBTMr	2.4520490943781077e-05	2.9424589132534845e-05	3.432868732131635e-05	3.923278551006578e-05	4.43911250327975e-05	4.93234722586726e-05	5.4255819484560155e-05	5.901862701509881e-05	6.507176963529935e-05	6.90528611621648e-05	7.398520838804486e-05	7.891755561391798e-05	8.384990283981897e-05	8.878225006568783e-05	9.371459729157043e-05	9.864694451741605e-05
ICDHyr	0.0020830776710197654	0.0024996932052237146	0.0029163087394276604	0.003332924273631619	0.0037495398078355034	0.004166155342039504	0.004582770876243289	0.004998486401035355	0.005415026934454961	0.005831429756257495	0.006247960453133023	0.006664491150008564	0.007081021846884213	0.007497552543759455	0.007914083240635191	0.008330613937510754
ICHORS	3.0495093854897783e-05	3.6594112625877336e-05	4.26931313968569e-05	4.879215016783644e-05	5.489116893881618e-05	6.099018770979585e-05	6.708920648077553e-05	7.318822525175515e-05	7.928724402273458e-05	8.53862627937138e-05	9.148528156469334e-05	9.758430033567288e-05	0.0001036833191066529	0.00010978233787763242	0.0001158813566486123	0.0001219803754195916
ICL	0	0	0	0	0	0	0	0	0	0	0	0	0	0	0	0
ICYSDS	6.493995118521313e-08	7.792794142225575e-08	9.091593165929841e-08	1.0390392189634104e-07	1.1689191213338364e-07	1.2987990237042626e-07	1.428678926074689e-07	1.5585588284451153e-07	1.6884387308155415e-07	1.8183186331859682e-07	1.9481985355563944e-07	2.078078437926821e-07	2.2079583402972468e-07	2.3378382426676728e-07	2.4677181450381e-07	2.597598047408525e-07
IDOND	0	0	0	0	0	0	0	0	0	0	0	0	0	0	0	0
IDOND2	0	0	0	0	0	0	0	0	0	0	0	0	0	0	0	0
IDPS2	0.0002725692982985345	0.00032708315795824147	0.00038159701761794845	0.00043611087727765555	0.0004906247369373638	0.0005451385965970714	0.0005996524562567794	0.00028799883771606175	0.00031313366456134226	0.0007631940352358969	0.0008177078948956035	0.0008722217545553111	0.0009267356142150218	0.000981249473874728	0.0010357633335344367	0.0010902771931941416
IG3PS	8.898327418453327e-05	0.00010677992902143993	0.00012457658385834662	0.00014237323869525326	0.00016016989353215987	0.00017796654836906654	0.00019576320320597324	0.00021355985804287977	0.00023135651287978636	0.00024915316771669324	0.0002669498225535999	0.0002847464773905065	0.0003025431322274131	0.00032033978706431975	0.0003381364419012265	0.0003559330967381331
IGAMD	5.407710499268888e-06	6.489252599122823e-06	7.570794698976561e-06	8.6523367988303e-06	9.733878898684232e-06	1.0815420998537776e-05	1.1896963098391712e-05	1.2978505198245557e-05	1.4060047298099242e-05	1.5141589397953122e-05	1.6223131497806862e-05	1.7304673597660796e-05	1.8386215697514533e-05	1.9467757797368267e-05	2.0549299897222106e-05	2.1630841997075847e-05
IGPDH	8.898327418453327e-05	0.00010677992902143993	0.0001245765838583466	0.00014237323869525323	0.00016016989353215987	0.00017796654836906654	0.0001957632032059732	0.00021355985804287974	0.00023135651287978638	0.0002491531677166932	0.0002669498225535998	0.00028474647739050647	0.0003025431322274131	0.00032033978706431975	0.00033813644190122644	0.0003559330967381331
IGPS	3.6468554993661173e-05	4.376226599239341e-05	5.105597699112565e-05	5.834968798985789e-05	6.564339898859011e-05	7.293710998732235e-05	8.02308209860546e-05	8.75245319847868e-05	9.481824298351903e-05	0.0001021119539822513	0.00010940566498098354	0.00011669937597971577	0.00012399308697844802	0.00013128679797718023	0.0001385805089759125	0.0001458742199746447
ILEDHr	-0.000276504	-0.000331805	-0.000387106	-0.000442406	-0.000497707	-0.000553008	-0.000608309	-0.00066361	-0.00071891	-0.000774211	-0.000829512	-0.000884813	-0.000940114	-0.000995414	-0.00105072	-0.00110602
ILETA	0	0	0	0	0	0	0	0	0	0	0	0	0	0	0	0
ILETRS	0.0002765040271901071	0.00033180483262812844	0.00038710563806614994	0.0004424064435041713	0.0004977072489421927	0.0005530080543802142	0.0006083088598182356	0.0006636096652562568	0.0007189104706942782	0.0007742112761322999	0.0008295120815703213	0.0008848128870083425	0.0009401136924463642	0.0009954144978843854	0.001050715303322407	0.0011060161087604284
IMPC	-0.000415457	-0.000498548	-0.000581639	-0.000664731	-0.000747822	-0.000830914	-0.000914005	-0.000997052	-0.00108014	-0.00116328	-0.00124637	-0.00132946	-0.00141255	-0.00149564	-0.00157874	-0.00166183
IMPD	0.00016012044833634036	0.0001921445380036084	0.0002241686276708762	0.0002561927173381444	0.00028821680700541165	0.00032024089667267975	0.00035226498633994795	0.0003842890760072195	0.00041631316567448473	0.00044833725534175136	0.0004803613450090185	0.0005123854346762872	0.0005444095243435574	0.0005764336140108247	0.000608457703678093	0.0006404817933453622
INS2D	0	0	0	0	0	0	0	0	0	0	0	0	0	0	0	0
INSDH	0	0	0	0	0	0	0	0	0	0	0	0	0	0	0	0
INSH	0	0	0	0	0	0	0	0	0	0	0	0	0	0	0	0
IPAXYL	0	0	0	0	0	0	0	0	0	0	0	0	0	0	0	0
IPDDI	0	0	0	0	0	0	0	0	0	0	0	0	0	0	0	0
IPDPS	0	0	0	0	0	0	0	0.00036616747820042563	0.00039554651101485314	0	0	0	0	0	0	0
IPMD	0.00018438612759161477	0.00022126335310993775	0.00025814057862826067	0.00029501780414658364	0.0003318950296649067	0.00036877225518322954	0.00040564948070155257	0.0004425267062198766	0.0004794039317381991	0.0005162811572565213	0.000553158382774844	0.0005900356082931671	0.0006269128338114903	0.0006637900593298132	0.0007006672848481365	0.000737544510366459
IPPMIa	-0.000184386	-0.000221263	-0.000258141	-0.000295018	-0.000331895	-0.000368772	-0.000405649	-0.000442527	-0.000479404	-0.000516281	-0.000553158	-0.000590036	-0.000626913	-0.00066379	-0.000700667	-0.000737545
IPPMIb	-0.000184386	-0.000221263	-0.000258141	-0.000295018	-0.000331895	-0.000368772	-0.000405649	-0.000442527	-0.000479404	-0.000516281	-0.000553158	-0.000590036	-0.000626913	-0.00066379	-0.000700667	-0.000737545
IPPS	0.00018438612759161474	0.00022126335310993772	0.00025814057862826067	0.00029501780414658364	0.0003318950296649066	0.0003687722551832295	0.0004056494807015525	0.0004425267062198767	0.00047940393173819917	0.0005162811572565213	0.0005531583827748439	0.0005900356082931671	0.0006269128338114902	0.0006637900593298131	0.0007006672848481364	0.0007375445103664589
ITPOCL	-0.00140218	-0.00168262	-0.00196306	-0.00224349	-0.00252376	-0.00280418	-0.0030846	-0.00336418	-0.00364453	-0.00392466	-0.004205	-0.00448533	-0.00476566	-0.005046	-0.00532633	-0.00560666
IVCOATA	2.870158793775926e-05	3.4441905525311125e-05	4.018222311286295e-05	4.5922540700414785e-05	5.166285828796673e-05	5.740317587551852e-05	6.314349346307039e-05	6.888381105062346e-05	7.462412863817491e-05	8.03644462257259e-05	8.610476381327743e-05	9.184508140082934e-05	9.758539898838142e-05	0.00010332571657593335	0.00010906603416348525	0.00011480635175103695
IZPN	0	0	0	0	0	0	0	0	0	0	0	0	0	0	0	0
KARA1	-0.000499924	-0.000599909	-0.000699894	-0.000799879	-0.000900118	-0.00100013	-0.00110014	-0.00119934	-0.00130042	-0.00140018	-0.0015002	-0.00160021	-0.00170022	-0.00180024	-0.00190025	-0.00200026
KARA1i	0	0	0	0	0	0	0	0	0	0	0	0	0	0	0	0
KARA2	0.00033127589938579274	0.00039753107926337864	0.000463786259140901	0.000530041439018478	0.0005962966188972872	0.0006625517987748552	0.0007288069786524306	0.0007950621585306295	0.0008613173384081816	0.0009275725182855727	0.000993827698163107	0.001060082878040658	0.001126338057918575	0.00119259323779612	0.0012588484176735929	0.0013251035975511366
KARI	0	0	0	0	0	0	0	0	0	0	0	0	0	0	0	0
KARI_23dhmb	0	0	0	0	0	0	0	0	0	0	0	0	0	0	0	0
KARI_23dhmp	0	0	0	0	0	0	0	0	0	0	0	0	0	0	0	0
KARI_3hmoa	0	0	0	0	0	0	0	0	0	0	0	0	0	0	0	0
KAS14	0	0	0	0	0	0	0	0	0	0	0	0	0	0	0	0
KAS15	0	0	0	0	0	0	0	0	0	0	0	0	0	0	0	0
KHK	6.791502806300441e-06	8.149803367560528e-06	9.508103928820619e-06	1.0866404490080708e-05	1.2224705051340792e-05	1.3583005612600886e-05	1.4941306173860977e-05	1.5874678472965866e-05	1.7481299271282077e-05	1.9016207857641264e-05	2.0374508418901335e-05	2.1732808980161412e-05	2.3091109541421506e-05	2.4449410102681583e-05	2.5807710663941688e-05	2.7166011225201772e-05
KHK2	0	0	0	0	0	0	0	0	0	0	0	0	0	0	0	0
KYN	0	0	0	0	0	0	0	0	0	0	0	0	0	0	0	0
LACDHCYT	0	0	0	0	0	0	0	0	0	0	0	0	0	0	0	0
LACZ	0	0	0	0	0	0	0	0	0	0	0	0	0	0	0	0
LADGMDH	0	0	0	0	0	0	0	0	0	0	0	0	0	0	0	0
LALDD2	0	0	0	0	0	0	0	0	0	0	0	0	0	0	0	0
LAURAT	0	0	0	0	0	0	0	0	0	0	0	0	0	0	0	0
LCADi	0	0	0	0	0	0	0	0	0	0	0	0	0	0	0	0
LCYB	0	0	0	0	0	0	0	0	0	0	0	0	0	0	0	0
LCYG	0	0	0	0	0	0	0	0	0	0	0	0	0	0	0	0
LDH_D	0	0	0	0	0	0	0	0	0	0	0	0	0	0	0	0
LEUTA	0	0	0	0	0	0	0	0	0	0	0	0	0	0	0	0
LEUTRS	0.00015568453965385552	0.0001868214475846266	0.00021795835551539772	0.0002490952634461688	0.0002802321713769399	0.00031136907930771104	0.00034250598723848215	0.00037364289516925316	0.0004047798031000243	0.00043591671103079544	0.0004670536189615665	0.0004981905268923376	0.0005293274348231087	0.0005604643427538798	0.0005916012506846511	0.0006227381586154221
LFORKYNHYD	0	0	0	0	0	0	0	0	0	0	0	0	0	0	0	0
LGALACD	0	0	0	0	0	0	0	0	0	0	0	0	0	0	0	0
LHISTMT	0	0	0	0	0	0	0	0	0	0	0	0	0	0	0	0
LIPAMPL	4.7081728519127876e-08	5.649807422295344e-08	6.591441992677904e-08	7.53307656306046e-08	0	0	0	0	0	0	0	0	0	0	0	0
LIPATPT	4.7081728519127876e-08	5.649807422295344e-08	6.591441992677904e-08	7.53307656306046e-08	0	0	0	0	0	0	0	0	0	0	0	0
LIPOCT	0	0	0	0	8.474711133443021e-08	9.416345703825579e-08	1.0357980274208134e-07	0	0	1.3182883985355807e-07	1.4124518555738363e-07	1.5066153126120923e-07	1.6007787696503484e-07	1.6949422266886042e-07	1.7891056837268603e-07	1.8832691407651158e-07
LIPOS	0	0	0	0	8.47471113344302e-08	9.416345703825576e-08	1.0357980274208134e-07	1.129961484459069e-07	1.2241249414973247e-07	1.3182883985355807e-07	1.4124518555738363e-07	1.5066153126120923e-07	1.6007787696503481e-07	1.694942226688604e-07	1.7891056837268597e-07	1.8832691407651153e-07
LLEUDr	-0.000155685	-0.000186821	-0.000217958	-0.000249095	-0.000280232	-0.000311369	-0.000342506	-0.000373643	-0.00040478	-0.000435917	-0.000467054	-0.000498191	-0.000529327	-0.000560464	-0.000591601	-0.000622738
LLYXDH	0	0	0	0	0	0	0	0	0	0	0	0	0	0	0	0
LPFPLT	0	0	0	0	0	0	0	0	0	0	0	0	0	0	0	0
LPPGS	0	0	0	0	0	0	0	0	0	0	0	0	0	0	0	0
LTHRK	0	0	0	0	0	0	0	2.0262273907596495e-08	2.1950796733229538e-08	0	0	0	0	0	0	0
LYS6MO	0	0	0	0	0	0	0	0	0	0	0	0	0	0	0	0
LYSDC	2.5189464390143272e-05	3.0227357268171926e-05	3.526525014620058e-05	4.030314302422924e-05	4.53410359022579e-05	5.0378928780286544e-05	5.54168216583152e-05	6.045471453634385e-05	6.54926074143725e-05	7.053050029240117e-05	7.556839317042983e-05	8.060628604845849e-05	8.564417892648713e-05	9.06820718045158e-05	9.571996468254445e-05	0.00010075785756057309
LYSTRS	7.883889140614385e-05	9.460666968737258e-05	0.00011037444796860137	0.00012614222624983016	0.0001419100045310589	0.0001576777828122877	0.00017344556109351645	0.00018921333937474522	0.00020498111765597396	0.00022074889593720273	0.0002365166742184315	0.0002522844524996603	0.0002680522307808891	0.0002838200090621178	0.00029958778734334664	0.0003153555656245754
LYXI	0	0	0	0	0	0	0	0	0	0	0	0	0	0	0	0
LYXID	0	0	0	0	0	0	0	0	0	0	0	0	0	0	0	0
L_LACD4	0	0	0	0	0	0	0	0	0	0	0	0	0	0	0	0
MACACI	0	0	0	0	0	0	0	0	0	0	0	0	0	0	0	0
MACCOAT	0	0	0	0	0	0	0	0	0	0	0	0	0	0	0	0
MACPAL	0	0	0	0	0	0	0	0	0	0	0	0	0	0	0	0
MACPD	0	0	0	0	0	0	0	0	0	0	0	0	0	0	0	0
MAHYD	0	0	0	0	0	0	0	0	0	0	0	0	0	0	0	0
MALACPMT	1.8358192635752552e-08	2.202983116290307e-08	2.5701469690053585e-08	2.9373108217204095e-08	3.3044746744354615e-08	3.6716385271505105e-08	4.038802379865562e-08	0	0	5.140293938010717e-08	5.507457790725766e-08	5.874621643440819e-08	6.24178549615587e-08	6.608949348870923e-08	6.976113201585973e-08	7.343277054301021e-08
MALCOAMT	0	0	0	0	0	0	0	0	0	0	0	0	0	0	0	0
MALEI	0	0	0	0	0	0	0	0	0	0	0	0	0	0	0	0
MALPYRISO	0	0	0	0	0	0	0	0	0	0	0	0	0	0	0	0
MALS	0	0	0	0	0	0	0	0	0	0	0	0	0	0	0	0
MALT	0	0	0	0	0	0	0	0	0	0	0	0	0	0	0	0
MALTATr	0	0	0	0	0	0	0	0	0	0	0	0	0	0	0	0
MALTHIK	-0.0011169	-0.00134028	-0.00156367	-0.00178705	-0.00201043	-0.00223381	-0.00245719	-0.00268059	-0.00290397	-0.00312746	-0.00335085	-0.00357424	-0.00379763	-0.00402102	-0.00424441	-0.0044678
MAN1PPP	0	0	0	0	0	0	0	0	0	0	0	0	0	0	0	0
MAN1PT	0	0	0	0	0	0	0	0	0	0	0	0	0	0	0	0
MAN6PI	0	0	0	0	0	0	0	0	0	0	0	0	0	0	0	0
MANISOs	0	0	0	0	0	0	0	0	0	0	0	0	0	0	0	0
MBCOA2	0	0	0	0	0	0	0	0	0	0	0	0	0	0	0	0
MBCOA3	0	0	0	0	0	0	0	0	0	0	0	0	0	0	0	0
MBCOAi	0	0	0	0	0	0	0	0	0	0	0	0	0	0	0	0
MCCC	0	0	0	0	0	0	0	0	0	0	0	0	0	0	0	0
MCOALY	-0.0011169	-0.00134028	-0.00156367	-0.00178705	-0.00201043	-0.00223381	-0.00245719	-0.00268059	-0.00290397	-0.00312746	-0.00335085	-0.00357424	-0.00379763	-0.00402102	-0.00424441	-0.0044678
MCOATA	0.0009364250332261431	0.0011237100398713716	0.0013109950465165993	0.0014982800531618294	0.0016857345540297285	0.0018730383933663628	0.0020603422327030016	0.002238137244343074	0.002430323299883039	0.002622253750712911	0.002809557590049545	0.0029968614293861768	0.0031841652687228184	0.003371469108059455	0.003558772947396093	0.0037460767867327303
MCPST	0	0	0	0	0	0	0	0	0	0	0	0	0	0	0	0
MCPST2	0	0	0	0	0	0	0	0	0	0	0	0	0	0	0	0
MCSNAH	0	0	0	0	0	0	0	0	0	0	0	0	0	0	0	0
MCTP1A	3.3557751856151845e-05	4.02693022273822e-05	4.698085259861258e-05	5.369240296984295e-05	6.040395334107331e-05	6.711550371230369e-05	7.382705408353405e-05	8.053860445476442e-05	8.725015482599479e-05	9.396170519722516e-05	0.00010067325556845551	0.0001073848059396859	0.00011409635631091624	0.00012080790668214662	0.000127519457053377	0.0001342310074246074
MCTP1B	0	0	0	0	0	0	0	0	0	0	0	0	0	0	0	0
MCTP2A	0	0	0	0	0	0	0	0	0	0	0	0	0	0	0	0
MDDCP1	3.3557751856151845e-05	4.02693022273822e-05	4.698085259861258e-05	5.369240296984295e-05	6.040395334107332e-05	6.711550371230369e-05	7.382705408353405e-05	8.053860445476442e-05	8.72501548259948e-05	9.396170519722516e-05	0.00010067325556845551	0.0001073848059396859	0.00011409635631091626	0.00012080790668214664	0.000127519457053377	0.00013423100742460738
MDDCP2	0	0	0	0	0	0	0	0	0	0	0	0	0	0	0	0
MDDCP3	3.3228142931628977e-05	3.9873771517954764e-05	4.651940010428057e-05	5.316502869060637e-05	5.981065727693218e-05	6.645628586325795e-05	7.310191444958374e-05	7.974754303590955e-05	8.639317162223534e-05	9.303880020856114e-05	9.968442879488692e-05	0.00010633005738121274	0.00011297568596753852	0.00011962131455386436	0.00012626694314019012	0.0001329125717265159
MDDCP4	3.3228142931628977e-05	3.987377151795477e-05	4.651940010428057e-05	5.316502869060637e-05	5.981065727693217e-05	6.645628586325795e-05	7.310191444958374e-05	7.974754303590957e-05	8.639317162223536e-05	9.303880020856114e-05	9.968442879488692e-05	0.00010633005738121274	0.00011297568596753853	0.00011962131455386435	0.00012626694314019012	0.0001329125717265159
MDDCP5	0	0	0	0	0	0	0	0	0	0	0	0	0	0	0	0
MDDEP1	0	0	0	0	0	0	0	0	0	0	0	0	0	0	0	0
MDDEP2	0	0	0	0	0	0	0	0	0	0	0	0	0	0	0	0
MDDEP3	0	0	0	0	0	0	0	0	0	0	0	0	0	0	0	0
MDDEP4	0	0	0	0	0	0	0	0	0	0	0	0	0	0	0	0
MDH	0	0	0	0	0	0	0	0	0	0	0	0	0	0	0	0
ME1	0	0	0	0	0	0	0	0	0	0	0	0	0	0	0	0
ME2	0	0	0	0	0	0	0	0	0	0	0	0	0	0	0	0
MECDPDH2	0.000306007951257165	0.0003672095415085983	0.0004284111317600313	0.0004896127220114646	0.0005508143122628991	0.0006120159025143327	0.0006732174927657673	0.0007344190830172017	0.0007956206732686335	0.0008568222635200626	0.0009180238537714952	0.0009792254440229291	0.0010404270342743663	0.0011016286245257988	0.0011628302147772337	0.0012240318050286648
MECDPDH5_2	0	0	0	0	0	0	0	0	0	0	0	0	0	0	0	0
MECDPS	0.000306007951257165	0.0003672095415085983	0.00042841113176003134	0.0004896127220114646	0.0005508143122628991	0.0006120159025143327	0.0006732174927657674	0.0007344190830172016	0.0007956206732686341	0.0008568222635200627	0.0009180238537714954	0.0009792254440229291	0.0010404270342743663	0.0011016286245257988	0.0011628302147772339	0.0012240318050286648
MELTGH	0	0	0	0	0	0	0	0	0	0	0	0	0	0	0	0
MEPCT	0.0003060079512571651	0.0003672095415085983	0.0004284111317600314	0.0004896127220114647	0.0005508143122628993	0.000612015902514333	0.0006732174927657674	0.0007344190830172017	0.0007956206732686327	0.0008568222635200628	0.0009180238537714956	0.0009792254440229293	0.0010404270342743668	0.001101628624525799	0.0011628302147772339	0.0012240318050286648
METAT	0.0003067304073470145	0.00036807648881641747	0.0004294225702858203	0.0004907686517552232	0.0005522842274472952	0.0006136491416081058	0.0006750140557689163	0.0007358873666069026	0.0007972113138241441	0.0008584489523636753	0.0009197667346753663	0.0009810845169870572	0.0010424022992987485	0.0011037200816104394	0.0011650378639221316	0.0012263556462338227
METB1	0	0	0	0	0	0	0	0	0	0	0	0	0	0	0	0
METOX1s	0	0	0	0	0	0	0	0	0	0	0	0	0	0	0	0
METOX2s	0	0	0	0	0	0	0	0	0	0	0	0	0	0	0	0
METS	0.00044071130417906295	0.0005288535650148755	0.0006169958258506882	0.0007051380866865009	0.0007932803475223136	0.0008814226083581262	0.0009695648691939391	0.001057215526706927	0.0011453168205991706	0.0012333318058137042	0.0013214269348003971	0.0014095220637870903	0.0014976171927737838	0.0015857123217604765	0.0016738074507471705	0.0017619025797338636
METSOXR1	0	0	0	0	0	0	0	0	0	0	0	0	0	0	0	0
METSOXR2	0	0	0	0	0	0	0	0	0	0	0	0	0	0	0	0
METTRS	0.0001342822304331481	0.00016113867651977769	0.00018799512260640736	0.00021485156869303698	0.0002417080147796666	0.0002685644608662962	0.0002954209069529258	0.0003222773530395554	0.00034913379912618504	0.0003759902452128147	0.0004028466912994443	0.00042970313738607396	0.0004565595834727036	0.0004834160295593332	0.0005102724756459628	0.0005371289217325924
MGCH	0	0	0	0	0	0	0	0	0	0	0	0	0	0	0	0
MGLYXOX	0	0	0	0	0	0	0	0	0	0	0	0	0	0	0	0
MGSDGS	0	0	0	0	0	0	0	0	0	0	0	0	0	0	0	0
MHPGLUT	0	0	0	0	0	0	0	0	0	0	0	0	0	0	0	0
MI1PP	1.8852294230310955e-06	2.2622753076373133e-06	2.639321192243533e-06	3.016367076849752e-06	3.3934129614559717e-06	3.770458846062191e-06	4.147504730668409e-06	0	0	5.278642384487066e-06	5.655688269093284e-06	6.032734153699504e-06	6.409780038305722e-06	6.786825922911943e-06	7.163871807518162e-06	7.540917692124382e-06
MI1PS	1.8852294230310955e-06	2.2622753076373133e-06	2.6393211922435326e-06	3.0163670768497515e-06	3.3934129614559717e-06	3.770458846062191e-06	4.147504730668408e-06	0	0	5.278642384487065e-06	5.655688269093284e-06	6.032734153699503e-06	6.409780038305722e-06	6.786825922911943e-06	7.1638718075181614e-06	7.540917692124382e-06
MI1PS2	5.407710499268887e-06	6.489252599122822e-06	7.570794698976562e-06	8.6523367988303e-06	9.733878898684234e-06	1.0815420998537774e-05	1.189696309839171e-05	1.750305581352019e-05	1.896164379798009e-05	1.5141589397953123e-05	1.622313149780686e-05	1.7304673597660796e-05	1.8386215697514533e-05	1.946775779736827e-05	2.0549299897222103e-05	2.163084199707585e-05
MI3PP	0	0	0	0	0	0	0	4.5245506152746275e-06	4.9015964998808456e-06	0	0	0	0	0	0	0
MLTG1	0	0	0	0	0	0	0	0	0	0	0	0	0	0	0	0
MLTG1e	0	0	0	0	0	0	0	0	0	0	0	0	0	0	0	0
MLTG2	0	0	0	0	0	0	0	0	0	0	0	0	0	0	0	0
MLTG2e	0	0	0	0	0	0	0	0	0	0	0	0	0	0	0	0
MLTG3	0	0	0	0	0	0	0	0	0	0	0	0	0	0	0	0
MLTG3e	0	0	0	0	0	0	0	0	0	0	0	0	0	0	0	0
MLTG4	0	0	0	0	0	0	0	0	0	0	0	0	0	0	0	0
MLTG4e	0	0	0	0	0	0	0	0	0	0	0	0	0	0	0	0
MLTG5	0	0	0	0	0	0	0	0	0	0	0	0	0	0	0	0
MLTG5e	0	0	0	0	0	0	0	0	0	0	0	0	0	0	0	0
MLTP1	0	0	0	0	0	0	0	0	0	0	0	0	0	0	0	0
MLTP2	0	0	0	0	0	0	0	0	0	0	0	0	0	0	0	0
MLTP3	0	0	0	0	0	0	0	0	0	0	0	0	0	0	0	0
MMCOAL	0	0	0	0	0	0	0	0	0	0	0	0	0	0	0	0
MME	0	0	0	0	0	0	0	0	0	0	0	0	0	0	0	0
MMM	0.0004241866420749719	0.0005090239704899663	0.000593861298904961	0.0006786986273199551	0.0007635359557349495	0.0008483732841499438	0.0009332106125649383	0.0010170298930389518	0.0011017823841255312	0.0011865348752121113	0.0012712873662986904	0.0013560398573852696	0.0014407923484718484	0.001525544839558428	0.0016102973306450074	0.0016950498217315872
MMSAD1	0	0	0	0	0	0	0	0	0	0	0	0	0	0	0	0
MMSAD3	0	0	0	0	0	0	0	0	0	0	0	0	0	0	0	0
MMSAD5	0	0	0	0	0	0	0	0	0	0	0	0	0	0	0	0
MMSYNA	0	0	0	0	0	0	0	0	0	0	0	0	0	0	0	0
MMSYNB	0	0	0	0	0	0	0	0	0	0	0	0	0	0	0	0
MMTSAO	1.6469310789503633e-06	1.976317294740448e-06	2.3057035105304714e-06	2.6350897263205564e-06	2.9644759420957862e-06	3.2938621578666106e-06	3.6232483736446716e-06	3.3005434198843257e-06	3.5755887048746863e-06	4.611407021060943e-06	4.940793236851151e-06	5.270179452641113e-06	5.599565668421695e-06	5.928951884234286e-06	6.2583381000243975e-06	6.587724315858104e-06
MMYSYN1	0	0	0	0	0	0	0	0	0	0	0	0	0	0	0	0
MMYSYN2	0	0	0	0	0	0	0	0	0	0	0	0	0	0	0	0
MMYSYN3	0	0	0	0	0	0	0	0	0	0	0	0	0	0	0	0
MNLDH2	0	0	0	0	0	0	0	0	0	0	0	0	0	0	0	0
MNNH	0	0	0	0	0	0	0	0	0	0	0	0	0	0	0	0
MOADSUx	6.493995118521313e-08	7.792794142225575e-08	9.091593165929842e-08	1.0390392189634104e-07	1.1689191213338364e-07	1.2987990237042626e-07	1.4286789260746893e-07	1.5585588284451153e-07	1.6884387308155415e-07	1.8183186331859685e-07	1.9481985355563942e-07	2.078078437926821e-07	2.207958340297247e-07	2.3378382426676728e-07	2.4677181450380995e-07	2.597598047408525e-07
MOCOS	3.246997559260657e-08	3.896397071112788e-08	4.5457965829649205e-08	5.195196094817052e-08	5.844595606669184e-08	6.493995118521314e-08	7.143394630373447e-08	7.792794142225576e-08	8.442193654077707e-08	9.091593165929841e-08	9.740992677781971e-08	1.0390392189634104e-07	1.1039791701486235e-07	1.1689191213338368e-07	1.2338590725190498e-07	1.2987990237042629e-07
MOGDS	3.246997559260657e-08	3.896397071112788e-08	4.5457965829649205e-08	5.195196094817052e-08	5.844595606669183e-08	6.493995118521314e-08	7.143394630373447e-08	7.792794142225576e-08	8.442193654077707e-08	9.091593165929841e-08	9.740992677781972e-08	1.0390392189634104e-07	1.1039791701486234e-07	1.1689191213338367e-07	1.23385907251905e-07	1.2987990237042629e-07
MOHMT	3.437158883593904e-06	4.1245906603232395e-06	4.8120224370516375e-06	5.4994542137800575e-06	6.186885990559333e-06	6.874317767290456e-06	7.561749544020217e-06	8.2491813207476e-06	8.93661309747535e-06	9.624044874154919e-06	1.0311476650881784e-05	1.0998908427610695e-05	1.1686340204393194e-05	1.237377198112312e-05	1.3061203757851104e-05	1.3748635534581031e-05
MPAHYD	0	0	0	0	0	0	0	0	0	0	0	0	0	0	0	0
MPL	0	0	0	0	0	0	0	0	0	0	0	0	0	0	0	0
MPML	0	0	0	0	0	0	0	0	0	0	0	0	0	0	0	0
MPTAT	3.2469975592606565e-08	3.8963970711127875e-08	4.54579658296492e-08	5.1951960948170516e-08	5.8445956066691826e-08	6.493995118521313e-08	7.143394630373445e-08	7.792794142225576e-08	8.442193654077707e-08	9.09159316592984e-08	9.740992677781971e-08	1.0390392189634103e-07	1.1039791701486234e-07	1.1689191213338365e-07	1.2338590725190498e-07	1.2987990237042626e-07
MPTG	6.678589478778082e-05	8.014307374533697e-05	9.350025270289314e-05	0.00010685743166044931	0.0001202146106180055	0.00013357178957556164	0.0001469289685331178	0.00016028614749067401	0.00017364332644823015	0.00018700050540578628	0.0002003576843633424	0.00021371486332089862	0.00022707204227845475	0.000240429221236011	0.0002537864001935671	0.0002671435791511233
MPTG2	0	0	0	0	0	0	0	0	0	0	0	0	0	0	0	0
MPTS	3.246997559260657e-08	3.896397071112788e-08	4.5457965829649205e-08	5.195196094817052e-08	5.844595606669183e-08	6.493995118521314e-08	7.143394630373447e-08	7.792794142225576e-08	8.442193654077707e-08	9.091593165929841e-08	9.740992677781972e-08	1.0390392189634104e-07	1.1039791701486235e-07	1.1689191213338367e-07	1.23385907251905e-07	1.2987990237042629e-07
MPTSS	6.493995118521314e-08	7.792794142225576e-08	9.091593165929841e-08	1.0390392189634103e-07	1.1689191213338365e-07	1.2987990237042629e-07	1.428678926074689e-07	1.5585588284451153e-07	1.6884387308155415e-07	1.8183186331859682e-07	1.9481985355563942e-07	2.0780784379268206e-07	2.2079583402972468e-07	2.337838242667673e-07	2.4677181450381e-07	2.5975980474085257e-07
MSHS	5.407710499268887e-06	6.489252599122823e-06	7.570794698976561e-06	8.6523367988303e-06	9.733878898684234e-06	1.0815420998537774e-05	1.189696309839171e-05	1.2978505198245557e-05	1.4060047298099242e-05	1.5141589397953122e-05	1.6223131497806862e-05	1.7304673597660793e-05	1.8386215697514533e-05	1.946775779736827e-05	2.0549299897222106e-05	2.1630841997075847e-05
MSUCOADH	0	0	0	0	0	0	0	0	0	0	0	0	0	0	0	0
MTAM_nh4	0	0	0	0	0	0	0	0	0	0	0	0	0	0	0	0
MTAN	4.3136343989748105e-05	5.176361278769771e-05	6.039088158564735e-05	6.901815038359696e-05	7.764541918154659e-05	8.627268797949621e-05	9.489995677744582e-05	0.00010352722557539544	0.00011215449437334505	0.0001207817631712947	0.0001294090319692443	0.0001380363007671939	0.00014666356956514353	0.00015529083836309318	0.0001639181071610428	0.00017254537595899242
MTAP	0	0	0	0	0	0	0	0	0	0	0	0	0	0	0	0
MTBUTEMO	0	0	0	0	0	0	0	0	0	0	0	0	0	0	0	0
MTFHSs	0	0	0	0	0	0	0	0	0	0	0	0	0	0	0	0
MTHFC	0.0007474982273181291	0.0008969978727776569	0.0010464975182448285	0.001195997163708497	0.0013454968091704542	0.0014949964546300879	0.0016444961000949855	0.001793907626236827	0.0019433999284205299	0.002092995036482975	0.002242494681951581	0.0023919943274114757	0.0025414939728710434	0.0026909936183384573	0.0028404932638006553	0.002989992909261122
MTHFD	0.0007474982273181291	0.0008969978727776566	0.0010464975182448285	0.001195997163708497	0.001345496809170454	0.0014949964546300877	0.0016444961000949853	0.0017939076262368271	0.0019433999284205296	0.0020929950364829745	0.0022424946819515805	0.0023919943274114757	0.0025414939728710434	0.002690993618338457	0.002840493263800655	0.0029899929092611216
MTHFR2	0	0	0	0	0	0	0	0	0	0	0	0	0	0	0	0
MTHFR3_1	0.00044643688726681935	0.0005357242647201833	0.0006250116421735473	0.000714299019626911	0.0008035863970802751	0.000892873774533639	0.0009821611519870031	0.0010709569261175425	0.0011602033366273372	0.0012493634384594223	0.0013386036840636664	0.0014278439296679106	0.0015170841752721554	0.0016063244208763994	0.001695564666480645	0.001784804912084889
MTI	0	0	0	0	0	0	0	0	0	0	0	0	0	0	0	0
MTRI	0	0	0	0	0	0	0	0	0	0	0	0	0	0	0	0
MUCCY	0	0	0	0	0	0	0	0	0	0	0	0	0	0	0	0
MYCARSL	0	0	0	0	0	0	0	0	0	0	0	0	0	0	0	0
MYCFORM	0	0	0	0	0	0	0	0	0	0	0	0	0	0	0	0
MYCTR	0.0003670112719016672	0.0004404135262820113	0.0005138157806623542	0.0005872180350426974	0.0006607897836457604	0.0007342108707175135	0.0008076319577892657	0.0008810089826330849	0.0009544263978525077	0.001028027188182002	0.001101457701623575	0.0011748882150651502	0.0012483187285067788	0.0013217492419483547	0.0013951797553899293	0.0014686102688315048
NAACPHYD	0	0	0	0	0	0	0	0	0	0	0	0	0	0	0	0
NABTNO	0	0	0	0	0	0	0	0	0	0	0	0	0	0	0	0
NADDP	0	0	0	0	0	0	0	0	0	0	0	0	0	0	0	0
NADH10b	0	0	0	0	0	0	0	0	0	0	0	0	0	0	0	0
NADH2r	0	0	0	0	0	0	0	0	0	0	0	0	0	0	0	0
NADH9	0	0	0	0	0	0	0	0	0	0	0	0	0	0	0	0
NADHXDH	0	0	0	0	0	0	0	0	0	0	0	0	0	0	0	0
NADHXE	0	0	0	0	0	0	0	0	0	0	0	0	0	0	0	0
NADHXSs__R	0	0	0	0	0	0	0	0	0	0	0	0	0	0	0	0
NADHXSs__S	0	0	0	0	0	0	0	0	0	0	0	0	0	0	0	0
NADK	7.086232826282439e-06	8.503479391540497e-06	9.920725956795827e-06	1.1337972522051493e-05	1.2755219087309205e-05	1.417246565256215e-05	1.558971221782122e-05	1.7006958783076613e-05	1.842420534833262e-05	1.984145191359163e-05	2.125869847884253e-05	2.2675945044102967e-05	2.4093191609204954e-05	2.5510438174512246e-05	2.6927684739675983e-05	2.8344931304901366e-05
NADPHQR4	0	0	0	0	0	0	0	0	0	0	0	0	0	0	0	0
NADPHXD	0	0	0	0	0	0	0	0	0	0	0	0	0	0	0	0
NADPHXE	0	0	0	0	0	0	0	0	0	0	0	0	0	0	0	0
NADS1	0	0	0	0	0	0	0	0	0	0	0	0	0	0	0	0
NADS2	0	0	0	0	0	0	0	0	0	0	0	0	0	0	0	0
NADTRHD	0	0	0	0	0	0	0	0	0	0	0	0	0	0	0	0
NAMNPP	0	0	0	0	0	0	0	0	0	0	0	0	0	0	0	0
NCTPPRT	0	0	0	0	0	0	0	0	0	0	0	0	0	0	0	0
NDPK1	0	0	0	0	0	0	0	0	0	0	0	0	0	0	0	0
NDPK2	-0.00134719	-0.00161663	-0.00188607	-0.00215551	-0.00242495	-0.00269438	-0.00296382	-0.00323234	-0.00350227	-0.00377214	-0.00404158	-0.00431101	-0.00458045	-0.00484989	-0.00511933	-0.00538877
NDPK3	0.0005939725698364249	0.00071276708380371	0.000831561597770995	0.0009503561117382804	0.0010691506257055668	0.0011879451396728526	0.0013067396536401393	0.001424684311083116	0.0015439754655245108	0.0016631231955419902	0.0017819177095092743	0.0019007122234765608	0.0020195067374438502	0.002138301251411134	0.002257095765378421	0.002375890279345704
NDPK4	9.426369823888265e-05	0.00011311643788665916	0.0001319691775344357	0.00015082191718221222	0.00016967465682998876	0.0001885273964777653	0.00020738013612554184	0.0002260066428975449	0.00024484052980567364	0.00026380638589133695	0.0002826496991692895	0.0003014930124472422	0.0003203363257251947	0.0003391796390031474	0.00035802295228110005	0.00037686626555905273
NDPK5	1.8147421091044155e-05	2.1776905309252985e-05	2.5406389527461814e-05	2.903587374567065e-05	3.2665357963879485e-05	3.629484218208831e-05	3.9924326400297137e-05	4.355381061850596e-05	4.7183294836714795e-05	5.081277905492363e-05	5.4442263273132466e-05	5.80717474913413e-05	6.170123170955012e-05	6.533071592775897e-05	6.896020014596778e-05	7.258968436417662e-05
NDPK6	0	0	0	0	0	0	0	0	0	1.3196917753447733e-07	1.4139554735826386e-07	1.5082191718222288e-07	1.6024828700618183e-07	1.6967465683014082e-07	1.7910102665388426e-07	1.8852739647767082e-07
NDPK7	4.7131849119441304e-05	5.6558218943329554e-05	6.598458876721781e-05	7.54109585911061e-05	8.483732841499435e-05	9.426369823888261e-05	0.00010369006806277085	0.00011311643788665914	0.00012254280771054738	0.00013196917753443562	0.0001413955473583239	0.0001508219171822122	0.00016024828700610043	0.0001696746568299887	0.00017910102665387695	0.00018852739647776522
NDPK8	1.8147421091044155e-05	2.1776905309252985e-05	2.5406389527461814e-05	2.903587374567065e-05	3.2665357963879485e-05	3.629484218208831e-05	3.9924326400297137e-05	4.355381061850596e-05	4.71832948367148e-05	5.081277905492363e-05	5.4442263273132466e-05	5.80717474913413e-05	6.170123170955012e-05	6.533071592775897e-05	6.896020014596778e-05	7.258968436417662e-05
NDPK9	-0.00140218	-0.00168262	-0.00196306	-0.00224349	-0.00252376	-0.00280418	-0.0030846	-0.00336418	-0.00364453	-0.00392466	-0.004205	-0.00448533	-0.00476566	-0.005046	-0.00532633	-0.00560666
NHHAAH	0	0	0	0	0	0	0	0	0	0	0	0	0	0	0	0
NICMO	0	0	0	0	0	0	0	0	0	0	0	0	0	0	0	0
NMNAT	1.5004619908605106e-05	1.8005543890327766e-05	2.10064678720477e-05	2.4007391853767627e-05	2.7008315835490275e-05	3.0009239817207485e-05	3.301016379893014e-05	3.601108778065138e-05	3.90120117623726e-05	4.2012935744095366e-05	4.501385972580984e-05	4.801478370753522e-05	5.101570768909816e-05	5.4016631670872305e-05	5.701755565249936e-05	6.001847963419197e-05
NMNDA	0	0	0	0	0	0	0	0	0	0	0	0	0	0	0	0
NMNHYD	1.5004619908605111e-05	1.8005543890327766e-05	2.10064678720477e-05	2.400739185376763e-05	2.700831583549027e-05	3.0009239817207485e-05	3.301016379893013e-05	3.601108778065138e-05	3.901201176237261e-05	4.2012935744095366e-05	4.501385972580985e-05	4.801478370753523e-05	5.101570768909816e-05	5.401663167087231e-05	5.701755565249937e-05	6.001847963419196e-05
NNAM	-1.50046e-05	-1.80055e-05	-2.10065e-05	-2.40074e-05	-2.70083e-05	-3.00092e-05	-3.30102e-05	-3.60111e-05	-3.9012e-05	-4.20129e-05	-4.50139e-05	-4.80148e-05	-5.10157e-05	-5.40166e-05	-5.70176e-05	-6.00185e-05
NNATr	0	0	0	0	0	0	0	0	0	0	0	0	0	0	0	0
NNDMBRT	0	0	0	0	0	0	0	2.0262273907596495e-08	2.1950796733229538e-08	0	0	0	0	0	0	0
NNDPR	1.500461990860511e-05	1.8005543890327766e-05	2.10064678720477e-05	2.400739185376763e-05	2.7008315835490278e-05	3.0009239817207485e-05	3.301016379893014e-05	3.601108778065137e-05	3.90120117623726e-05	4.201293574409537e-05	4.501385972580985e-05	4.801478370753523e-05	5.1015707689098165e-05	5.401663167087231e-05	5.701755565249937e-05	6.0018479634191976e-05
NODOx	0	0	0	0	0	0	0	0	0	0	0	0	0	0	0	0
NODOy	0	0	0	0	0	0	0	0	0	0	0	0	0	0	0	0
NOR_syn	0	0	0	0	0	0	0	0	0	0	0	0	0	0	0	0
NP1	-1.50046e-05	-1.80055e-05	-2.10065e-05	-2.40074e-05	-2.70083e-05	-3.00092e-05	-3.30102e-05	-3.59908e-05	-3.89901e-05	-4.20129e-05	-4.50139e-05	-4.80148e-05	-5.10157e-05	-5.40166e-05	-5.70176e-05	-6.00185e-05
NPHS	3.049509385489778e-05	3.6594112625877336e-05	4.2693131396856895e-05	4.8792150167836434e-05	5.489116893881618e-05	6.099018770979586e-05	6.708920648077553e-05	7.318822525175515e-05	7.928724402273466e-05	8.538626279371379e-05	9.148528156469332e-05	9.758430033567287e-05	0.00010368331910665292	0.00010978233787763242	0.0001158813566486123	0.00012198037541959161
NSHDDS	0	0	0	0	0	0	0	0	0	0	0	0	0	0	0	0
NT5C	1.5004619908605111e-05	1.800554389032777e-05	2.10064678720477e-05	2.4007391853767634e-05	2.7008315835490278e-05	3.0009239817207485e-05	3.301016379893014e-05	3.599082550674377e-05	3.8990060965639375e-05	4.201293574409537e-05	4.5013859725809855e-05	4.8014783707535233e-05	5.1015707689098165e-05	5.401663167087232e-05	5.701755565249937e-05	6.001847963419198e-05
NTD10e	0	0	0	0	0	0	0	0	0	0	0	0	0	0	0	0
NTD11e	0	0	0	0	0	0	0	0	0	0	0	0	0	0	0	0
NTD12e	0	0	0	0	0	0	0	0	0	0	0	0	0	0	0	0
NTD1e	0	0	0	0	0	0	0	0	0	0	0	0	0	0	0	0
NTD2e	0	0	0	0	0	0	0	0	0	0	0	0	0	0	0	0
NTD3e	0	0	0	0	0	0	0	0	0	0	0	0	0	0	0	0
NTD4e	0	0	0	0	0	0	0	0	0	0	0	0	0	0	0	0
NTD5e	0	0	0	0	0	0	0	0	0	0	0	0	0	0	0	0
NTD6e	0	0	0	0	0	0	0	0	0	0	0	0	0	0	0	0
NTD7e	0	0	0	0	0	0	0	0	0	0	0	0	0	0	0	0
NTD8e	0	0	0	0	0	0	0	0	0	0	0	0	0	0	0	0
NTD9e	0	0	0	0	0	0	0	0	0	0	0	0	0	0	0	0
NTP1	0	0	0	0	0	0	0	0	0	0	0	0	0	0	0	0
NTP10	0	0	0	0	0	0	0	0	0	0	0	0	0	0	0	0
NTP3	0	0	0	0	0	0	0	0	0	0	0	0	0	0	0	0
NTP5	0	0	0	0	0	0	0	0	0	0	0	0	0	0	0	0
NTPP1	0	0	0	0	0	0	0	0	0	0	0	0	0	0	0	0
NTPP10	0	0	0	0	0	0	0	0	0	0	0	0	0	0	0	0
NTPP11	0	0	0	0	0	0	0	0	0	0	0	0	0	0	0	0
NTPP2	0	0	0	0	0	0	0	0	0	0	0	0	0	0	0	0
NTPP3	0	0	0	0	0	0	0	0	0	0	0	0	0	0	0	0
NTPP4	0	0	0	0	0	0	0	0	0	0	0	0	0	0	0	0
NTPP5	0	0	0	0	0	0	0	0	0	0	0	0	0	0	0	0
NTPP6	0	0	0	0	0	0	0	0	0	0	0	0	0	0	0	0
NTPP7	0	0	0	0	0	0	0	0	0	0	0	0	0	0	0	0
NTPP8	0	0	0	0	0	0	0	0	0	0	0	0	0	0	0	0
NTPP9	0	0	0	0	0	0	0	0	0	0	0	0	0	0	0	0
NTPTP1	0	0	0	0	0	0	0	0	0	0	0	0	0	0	0	0
NTPTP2	0	0	0	0	0	0	0	0	0	0	0	0	0	0	0	0
NTRIR2x	0	0	0	0	0	0	0	0	0	0	0	0	0	0	0	0
NTRIR2y	0	0	0	0	0	0	0	0	0	0	0	0	0	0	0	0
O426ISO	0	0	0	0	0	0	0	0	0	0	0	0	0	0	0	0
O4OXOCYR	0	0	0	0	0	0	0	0	0	0	0	0	0	0	0	0
OAADC	0	0	0	0	0	0	0	0	0	0	0	0	0	0	0	0
OCOAT1	0	0	0	0	0	0	0	0	0	0	0	0	0	0	0	0
OCT	0.00011352577653751927	0.00013623093184502314	0.000158936087152527	0.00018164124246003086	0.00020434639776753473	0.00022705155307503854	0.0002497567083825424	0.00027246186369004623	0.0002951670189975501	0.000317872174305054	0.00034057732961255784	0.0003632824849200617	0.00038598764022756564	0.00040869279553506946	0.0004313979508425733	0.0004541031061500771
OCTNLL	0	0	0	0	0	0	0	1.1299614844590691e-07	1.224124941497325e-07	0	0	0	0	0	0	0
OCTSYN	0	0	0	0	0	0	0	0	0	0	0	0	0	0	0	0
OCTTT	3.0495093854897773e-05	3.659411262587733e-05	4.2693131396856895e-05	4.8792150167836434e-05	5.489116893881617e-05	6.0990187709795845e-05	6.708920648077553e-05	7.318822525175516e-05	7.928724402273481e-05	8.538626279371379e-05	9.148528156469332e-05	9.758430033567287e-05	0.0001036833191066529	0.0001097823378776324	0.00011588135664861228	0.0001219803754195916
OGMEACPD	1.8358192635752556e-08	2.202983116290307e-08	2.570146969005359e-08	2.93731082172041e-08	3.3044746744354615e-08	3.671638527150511e-08	4.038802379865563e-08	0	0	5.140293938010718e-08	5.507457790725767e-08	5.87462164344082e-08	6.241785496155871e-08	6.608949348870923e-08	6.976113201585973e-08	7.343277054301022e-08
OGMEACPR	1.8358192635752552e-08	2.2029831162903066e-08	2.5701469690053582e-08	2.9373108217204092e-08	3.304474674435461e-08	3.6716385271505105e-08	4.038802379865562e-08	0	0	5.1402939380107164e-08	5.5074577907257654e-08	5.8746216434408184e-08	6.24178549615587e-08	6.608949348870922e-08	6.976113201585971e-08	7.343277054301021e-08
OGMEACPS2	1.8358192635752552e-08	2.2029831162903066e-08	2.5701469690053585e-08	2.9373108217204095e-08	3.3044746744354615e-08	3.6716385271505105e-08	4.038802379865562e-08	0	0	5.140293938010717e-08	5.507457790725766e-08	5.874621643440819e-08	6.24178549615587e-08	6.608949348870923e-08	6.976113201585971e-08	7.343277054301021e-08
OHCUS	0	0	0	0	0	0	0	0	0	0	0	0	0	0	0	0
OHPBAT	0	0	0	0	0	0	0	0	0	0	0	0	0	0	0	0
OIVD1r	2.870158793775926e-05	3.4441905525311125e-05	4.018222311286292e-05	4.592254070041478e-05	5.166285828796672e-05	5.740317587551852e-05	6.314349346307039e-05	6.888381105062346e-05	7.462412863817491e-05	8.036444622572589e-05	8.610476381327741e-05	9.184508140082944e-05	9.75853989883814e-05	0.00010332571657593344	0.00010906603416348523	0.00011480635175103693
OIVD2	6.542874452552525e-05	7.851449343062787e-05	9.160024233575811e-05	0.00010468599124085633	0.00011802598147992248	0.00013113997942212723	0.00014425397736435192	0	0	0.00018359597119104904	0.0001967099691332778	0.00020982396707549983	0.00022293796501773983	0.00023605196295998045	0.0002491659609022116	0.0002622799588444499
OIVD3	5.477187219568567e-05	6.57262466352502e-05	7.668062107475114e-05	8.763499551430678e-05	9.858936995509476e-05	0.00010954374439464115	0.00012049811883419521	0	0	0.00015336124215327294	0.00016431561659278595	0.0001752699910323155	0.00018622436547221106	0.00019717873991173505	0.00020813311435118626	0.00021908748879070837
OMCDC	0.00018438612759161477	0.00022126335310993775	0.00025814057862826067	0.00029501780414658364	0.00033189502966490673	0.00036877225518322954	0.00040564948070155257	0.00044252670621987663	0.00047940393173819917	0.0005162811572565213	0.000553158382774844	0.0005900356082931671	0.0006269128338114904	0.0006637900593298133	0.0007006672848481365	0.000737544510366459
OMPDC	0.00038988058887666	0.00046785670665199235	0.000545832824427324	0.0006238089422026558	0.0007017850599779879	0.00077976117775332	0.0008577372955286518	0.0009357134133039823	0.001013689531079311	0.0010917976180321821	0.0011697831621773384	0.0012477687063224938	0.0013257542504676496	0.0014037397946128067	0.0014817253387579621	0.0015597108829031175
ONTROOXR	0	0	0	0	0	0	0	0	0	0	0	0	0	0	0	0
OP4ENH3	0	0	0	0	0	0	0	0	0	0	0	0	0	0	0	0
OPHBDC	0	0	0	0	0	0	0	0	0	0	0	0	0	0	0	0
OPMEACPD	1.835819263575256e-08	2.2029831162903072e-08	2.5701469690053592e-08	2.93731082172041e-08	3.3044746744354615e-08	3.671638527150512e-08	4.0388023798655635e-08	0	0	5.1402939380107184e-08	5.507457790725768e-08	5.87462164344082e-08	6.241785496155872e-08	6.608949348870923e-08	6.976113201585974e-08	7.343277054301024e-08
OPMEACPR	1.8358192635752556e-08	2.202983116290307e-08	2.5701469690053585e-08	2.9373108217204092e-08	3.304474674435461e-08	3.671638527150511e-08	4.038802379865563e-08	0	0	5.140293938010717e-08	5.507457790725768e-08	5.8746216434408184e-08	6.241785496155871e-08	6.608949348870922e-08	6.976113201585974e-08	7.343277054301022e-08
OPMEACPS	1.8358192635752556e-08	2.202983116290307e-08	2.5701469690053585e-08	2.9373108217204095e-08	3.3044746744354615e-08	3.671638527150511e-08	4.038802379865563e-08	0	0	5.140293938010717e-08	5.5074577907257674e-08	5.874621643440819e-08	6.241785496155871e-08	6.608949348870923e-08	6.976113201585973e-08	7.343277054301022e-08
ORNDC	5.952745693675579e-05	7.143294832410693e-05	8.33384397114581e-05	9.524393109880926e-05	0.00010714942248616044	0.00011905491387351158	0.00013096040526086272	0.00014286589664821387	0.00015477138803556502	0.0001666768794229162	0.00017858237081026738	0.0001904878621976185	0.00020239335358496966	0.00021429884497232087	0.00022620433635967205	0.00023810982774702315
ORNHYDXx	0	0	0	0	0	0	0	0	0	0	0	0	0	0	0	0
ORNHYDXy	0	0	0	0	0	0	0	0	0	0	0	0	0	0	0	0
ORNTA	-0.000173053	-0.000207664	-0.000242275	-0.000276885	-0.000311496	-0.000346106	-0.000380717	-0.000415328	-0.000449938	-0.000484549	-0.00051916	-0.00055377	-0.000588381	-0.000622992	-0.000657602	-0.000692213
ORNTAC	0	0	0	3.5212312100836324e-20	0	0	-6.19955e-20	0	0	0	0	7.042462420167264e-20	7.042462420167264e-20	0	0	0
ORPT	-0.000389881	-0.000467857	-0.000545833	-0.000623809	-0.000701785	-0.000779761	-0.000857737	-0.000935713	-0.00101369	-0.0010918	-0.00116978	-0.00124777	-0.00132575	-0.00140374	-0.00148173	-0.00155971
OXBPTA	0	0	0	0	0	0	0	0	0	0	0	0	0	0	0	0
OXCDC	0	0	0	0	0	0	0	0	0	0	0	0	0	0	0	0
OXDHCOAT	0	0	0	0	0	0	0	0	0	0	0	0	0	0	0	0
OXOAEL	0	0	0	0	0	0	0	0	0	0	0	0	0	0	0	0
OXPTNDH	0	0	0	0	0	0	0	0	0	0	0	0	0	0	0	0
P2OLDH	0	0	0	0	0	0	0	0	0	0	0	0	0	0	0	0
P4CADH	0	0	0	0	0	0	0	0	0	0	0	0	0	0	0	0
P5CD	0	0	0	0	0	0	0	0	0	0	0	0	0	0	0	0
P5CR	0.00041570812061781954	0.0004988497447413834	0.0005819913688649474	0.0006651329929885112	0.0007482746171120751	0.0008314162412356391	0.0009145578653592031	0.0009976994894827665	0.0010808411136063304	0.0011639827377298948	0.0012471243618534585	0.0013302659859770224	0.0014134076101005866	0.0014965492342241503	0.0015796908583477144	0.0016628324824712781
PAAT	0	0	0	0	0	0	0	0	0	0	0	0	0	0	0	0
PACCOAE	0	0	0	0	0	0	0	0	0	0	0	0	0	0	0	0
PACCOAL	0	0	0	0	0	0	0	0	0	0	0	0	0	0	0	0
PACPTc	0	0	0	0	0	0	0	0	0	0	0	0	0	0	0	0
PANTS	3.4371588835938983e-06	4.124590660323253e-06	4.812022437051626e-06	5.499454213780065e-06	6.186885990559348e-06	6.874317767290468e-06	7.561749544020225e-06	8.249181320747601e-06	8.93661309747535e-06	9.624044874154944e-06	1.0311476650881798e-05	1.0998908427610705e-05	1.1686340204393195e-05	1.2373771981123122e-05	1.3061203757851106e-05	1.3748635534581031e-05
PAPA120	0	0	0	0	0	0	0	0	0	0	0	0	0	0	0	0
PAPA140	4.053298936700051e-07	4.863958724040061e-07	5.67461851138007e-07	6.485278298720082e-07	7.295938086060093e-07	8.106597873400102e-07	8.917257660740111e-07	9.72791744808012e-07	1.053857723542013e-06	1.134923702276014e-06	1.2159896810100153e-06	1.2970556597440164e-06	1.3781216384780175e-06	1.4591876172120185e-06	1.5402535959460193e-06	1.6213195746800204e-06
PAPA141	0	0	0	0	0	0	0	0	0	0	0	0	0	0	0	0
PAPA150	2.527744117117888e-07	3.0332929405414656e-07	3.538841763965044e-07	4.0443905873886203e-07	4.549939410812199e-07	5.055488234235776e-07	5.561037057659353e-07	6.066585881082932e-07	6.572134704506509e-07	7.077683527930088e-07	7.583232351353664e-07	8.088781174777241e-07	8.59432999820082e-07	9.099878821624398e-07	9.605427645047976e-07	1.0110976468471552e-06
PAPA160	4.632341641942914e-06	5.558809970331497e-06	6.48527829872008e-06	7.411746627108663e-06	8.338214955497247e-06	9.264683283885828e-06	1.0191151612274411e-05	1.1117619940662994e-05	1.2044088269051577e-05	1.297055659744016e-05	1.3897024925828743e-05	1.4823493254217326e-05	1.574996158260591e-05	1.6676429910994493e-05	1.7602898239383076e-05	1.8529366567771656e-05
PAPA161	1.1892646330757293e-06	1.4271175596908745e-06	1.6649704863060205e-06	1.9028234129211668e-06	2.1406763395363124e-06	2.3785292661514586e-06	2.6163821927666036e-06	2.8542351193817494e-06	3.0920880459968953e-06	3.329940972612041e-06	3.567793899227187e-06	3.8056468258423336e-06	4.0434997524574785e-06	4.281352679072625e-06	4.51920560568777e-06	4.757058532302917e-06
PAPA170	0	0	0	0	0	0	0	0	0	0	0	0	0	0	0	0
PAPA180	0	0	0	0	0	0	0	0	0	0	0	0	0	0	0	0
PAPA181	0	0	0	0	0	0	0	0	0	0	0	0	0	0	0	0
PAPAai150	4.379567230231126e-06	5.25548067627735e-06	6.131394122323576e-06	7.007307568369801e-06	7.883221014416027e-06	8.759134460462252e-06	9.635047906508476e-06	1.0510961352554701e-05	1.1386874798600926e-05	1.2262788244647152e-05	1.3138701690693377e-05	1.4014615136739602e-05	1.4890528582785826e-05	1.5766442028832053e-05	1.664235547487828e-05	1.7518268920924504e-05
PAPAai170	4.024346801437907e-06	4.829216161725489e-06	5.63408552201307e-06	6.438954882300652e-06	7.2438242425882335e-06	8.048693602875814e-06	8.853562963163394e-06	9.658432323450977e-06	1.0463301683738557e-05	1.126817104402614e-05	1.207304040431372e-05	1.2877909764601304e-05	1.3682779124888885e-05	1.4487648485176467e-05	1.529251784546405e-05	1.609738720575163e-05
PAPAi140	8.863807564871538e-07	1.0636569077845845e-06	1.2409330590820152e-06	1.4182092103794462e-06	1.595485361676877e-06	1.7727615129743076e-06	1.950037664271738e-06	2.1273138155691695e-06	2.3045899668666e-06	2.4818661181640305e-06	2.6591422694614614e-06	2.8364184207588924e-06	3.013694572056323e-06	3.190970723353754e-06	3.368246874651185e-06	3.5455230259486152e-06
PAPAi150	2.531084748109674e-06	3.0373016977316084e-06	3.543518647353544e-06	4.049735596975478e-06	4.555952546597414e-06	5.062169496219348e-06	5.568386445841283e-06	6.074603395463218e-06	6.580820345085152e-06	7.087037294707088e-06	7.5932542443290226e-06	8.099471193950956e-06	8.605688143572891e-06	9.111905093194827e-06	9.618122042816762e-06	1.0124338992438697e-05
PAPAi160	5.137890465366493e-06	6.165468558439791e-06	7.193046651513089e-06	8.220624744586389e-06	9.248202837659689e-06	1.0275780930732987e-05	1.1303359023806282e-05	1.2330937116879581e-05	1.335851520995288e-05	1.4386093303026178e-05	1.5413671396099476e-05	1.6441249489172777e-05	1.7468827582246076e-05	1.8496405675319377e-05	1.9523983768392672e-05	2.0551561861465973e-05
PAPAi170	1.8729804427278805e-06	2.247576531273456e-06	2.622172619819033e-06	2.9967687083646085e-06	3.371364796910185e-06	3.745960885455761e-06	4.120556974001337e-06	4.495153062546912e-06	4.869749151092489e-06	5.244345239638066e-06	5.618941328183641e-06	5.993537416729217e-06	6.3681335052747935e-06	6.74272959382037e-06	7.1173256823659456e-06	7.491921770911522e-06
PAPAi180	0	0	0	0	0	0	0	0	0	0	0	0	0	0	0	0
PAPPT3	0.00013357178957556164	0.00016028614749067393	0.00018700050540578628	0.00021371486332089865	0.000240429221236011	0.0002671435791511233	0.00029385793706623555	0.000320572294981348	0.0003472866528964603	0.00037400101081157256	0.0004007153687266848	0.0004274297266417973	0.0004541440845569095	0.000480858442472022	0.0005075728003871343	0.0005342871583022466
PAPSR	0	0	0	0	0	0	0	0	0	0	0	0	0	0	0	0
PAPSR3	0.0002835845806001375	0.0003403014967201758	0.0003970184128402128	0.00045373532896024986	0.000510621739303007	0.0005673574881144541	0.0006240932369259006	0.0006807849235094136	0.0007375170004685305	0.0007943004833601844	0.0008510362321716276	0.000907771980983073	0.000964507729794572	0.001021243478606018	0.0010779792274174629	0.0011347149762289087
PC	0	0	0	0	0	0	0	0	0	0	0	0	0	0	0	0
PC11M	0	0	0	0	0	0	0	2.0262273907596495e-08	2.1950796733229538e-08	0	0	0	0	0	0	0
PC17M	0	0	0	0	0	0	0	2.0262273907596492e-08	2.1950796733229538e-08	0	0	0	0	0	0	0
PC20M	0	0	0	0	0	0	0	2.0262273907596495e-08	2.195079673322954e-08	0	0	0	0	0	0	0
PC3BS	0	0	0	0	0	0	0	2.0262273907596492e-08	2.1950796733229538e-08	0	0	0	0	0	0	0
PC6AR	0	0	0	0	0	0	0	2.0262273907596495e-08	2.1950796733229538e-08	0	0	0	0	0	0	0
PC6AS	0	0	0	0	0	0	0	2.0262273907596495e-08	2.1950796733229538e-08	0	0	0	0	0	0	0
PC6YM	0	0	0	0	0	0	0	2.0262273907596495e-08	2.1950796733229538e-08	0	0	0	0	0	0	0
PC8XM	0	0	0	0	0	0	0	2.0262273907596495e-08	2.195079673322954e-08	0	0	0	0	0	0	0
PCADYOX	0	0	0	0	0	0	0	0	0	0	0	0	0	0	0	0
PCFO	0	0	0	0	0	0	0	0	0	0	0	0	0	0	0	0
PCOATA	1.6469310789503756e-06	1.976317294740451e-06	2.3057035105305264e-06	2.6350897263206013e-06	2.964475942110676e-06	3.2938621579007507e-06	3.623248373690826e-06	3.300543419884326e-06	3.5755887048746867e-06	4.611407021061054e-06	4.9407932368511265e-06	5.270179452641202e-06	5.599565668431278e-06	5.928951884221355e-06	6.258338100011429e-06	6.587724315801504e-06
PCPSredO	0	0	0	0	0	0	0	0	0	0	0	0	0	0	0	0
PCPpdsredO	0	0	0	0	0	0	0	0	0	0	0	0	0	0	0	0
PDE1	0	0	0	0	0	0	0	0	0	0	0	0	0	0	0	0
PDE4	0	0	0	0	0	0	0	0	0	0	0	0	0	0	0	0
PDH	0.41701550662771875	0.41918783872248977	0.42136017081726423	0.4235325029120379	0.4257044732018308	0.42787676509604944	0.4300490569902706	0.43287600660519765	0.43510223128398495	0.4365667168743881	0.43873906478300095	0.44091141269160955	0.4430837606002177	0.4452561085088304	0.44742845641743956	0.44960080432604865
PDH3	0	0	0	0	0	0	0	0	0	0	0	0	0	0	0	0
PDH4	0	0	0	0	0	0	0	0	0	0	0	0	0	0	0	0
PDHe3hr	0	0	0	0	0	0	0	0	0	0	0	0	0	0	0	0
PDX5POi	0	0	0	0	0	0	0	0	0	0	0	0	0	0	0	0
PEAMNO	0	0	0	0	0	0	0	0	0	0	0	0	0	0	0	0
PENAM	0	0	0	0	0	0	0	0	0	0	0	0	0	0	0	0
PEPCK	-0.000680894	-0.000817073	-0.000953252	-0.00108943	-0.00122578	-0.00136198	-0.00149817	-0.0016343	-0.0017705	-0.00190677	-0.00204296	-0.00217916	-0.00231536	-0.00245156	-0.00258775	-0.00272395
PFK	0.21115631863371268	0.21277219774506603	0.21438807685642655	0.2160039559677841	0.21761967536342872	0.2192355367285926	0.2208513980937613	0.22247137216646312	0.2240852081952998	0.22569863196336662	0.2273144683124035	0.2289303046614323	0.23054614101046095	0.23216197735949698	0.2337778137085278	0.23539365005755716
PFK_2	0	0	0	0	0	0	0	0	0	0	0	0	0	0	0	0
PFK_3	-7.56138e-17	3.780690311896797e-17	-3.78069e-17	-3.78069e-17	1.2191249423714085e-16	4.142514189402545e-17	1.3572087486848267e-16	0	0	2.9320028391945886e-17	1.797914411668556e-18	-2.57242e-17	-1.44928e-16	-2.63631e-17	-2.96347e-16	-3.6035e-16
PGAMT	-0.000388853	-0.000466624	-0.000544394	-0.000622165	-0.000699936	-0.000777706	-0.000855477	-0.000933248	-0.00101102	-0.00108879	-0.00116656	-0.00124433	-0.0013221	-0.00139987	-0.00147764	-0.00155541
PGCD	0.002029861857233838	0.002435834228677572	0.002841806600126965	0.003247778971573647	0.0036539208372423537	0.004059912041377482	0.004465903245516656	0.004871673736169045	0.005277646547514362	0.0056836789041626815	0.006089655968749843	0.006495633033330521	0.00690161009791086	0.007307587162497008	0.007713564227079635	0.008119541291660697
PGI	0.2118584882578431	0.21361480129402255	0.21537111433020908	0.21712742736639273	0.2188835806868634	0.22063987597685333	0.22239617126684813	0.22415657926437604	0.22591084921803883	0.22766470691093166	0.22942097718479462	0.23117724745864948	0.23293351773250426	0.23468978800636636	0.23644605828022328	0.23820232855407872
PGK	-0.425321	-0.429154	-0.432988	-0.436821	-0.440655	-0.444488	-0.448322	-0.452153	-0.455988	-0.459822	-0.463655	-0.467488	-0.471322	-0.475155	-0.478989	-0.482822
PGL	0.004566302345360261	0.005479562814433049	0.006392823283504844	0.007306083752577068	0.008219979824985107	0.009133310916650561	0.010046642008315461	0.010948982322330032	0.01186806519260835	0.012786866229371276	0.013700213817182812	0.014613561404995347	0.015526908992808156	0.016440256580620087	0.017353604168432287	0.018266951756244838
PGLYCP	0	0	0	0	0	0	0	0	0	0	0	0	0	0	0	0
PGM	-0.423291	-0.426719	-0.430146	-0.433574	-0.437001	-0.440428	-0.443856	-0.447281	-0.45071	-0.454138	-0.457565	-0.460993	-0.46442	-0.467848	-0.471275	-0.474702
PGMT	-0.000647342	-0.00077681	-0.000906279	-0.00103575	-0.00116522	-0.00129468	-0.00142415	-0.00155339	-0.00168284	-0.00181229	-0.00194174	-0.00207119	-0.00220064	-0.00233009	-0.00245954	-0.00258899
PGSA120	0	0	0	0	0	0	0	0	0	0	0	0	0	0	0	0
PGSA140	0	0	0	0	0	0	0	0	0	0	0	0	0	0	0	0
PGSA141	0	0	0	0	0	0	0	0	0	0	0	0	0	0	0	0
PGSA150	0	0	0	0	0	0	0	0	0	0	0	0	0	0	0	0
PGSA160	0	0	0	0	0	0	0	0	0	0	0	0	0	0	0	0
PGSA161	0	0	0	0	0	0	0	0	0	0	0	0	0	0	0	0
PGSA170	0	0	0	0	0	0	0	0	0	0	0	0	0	0	0	0
PGSA180	0	0	0	0	0	0	0	0	0	0	0	0	0	0	0	0
PGSA181	0	0	0	0	0	0	0	0	0	0	0	0	0	0	0	0
PGSAai150	0	0	0	0	0	0	0	0	0	0	0	0	0	0	0	0
PGSAai170	0	0	0	0	0	0	0	0	0	0	0	0	0	0	0	0
PGSAi140	0	0	0	0	0	0	0	0	0	0	0	0	0	0	0	0
PGSAi150	0	0	0	0	0	0	0	0	0	0	0	0	0	0	0	0
PGSAi160	0	0	0	0	0	0	0	0	0	0	0	0	0	0	0	0
PGSAi170	0	0	0	0	0	0	0	0	0	0	0	0	0	0	0	0
PGSAi180	0	0	0	0	0	0	0	0	0	0	0	0	0	0	0	0
PHACTE	0	0	0	0	0	0	0	0	0	0	0	0	0	0	0	0
PHCD	0	0	0	0	0	0	0	0	0	0	0	0	0	0	0	0
PHCHGS	0	0	0	0	0	0	0	0	0	0	0	0	0	0	0	0
PHETA1	-0.000150562	-0.000180675	-0.000210787	-0.0002409	-0.000271012	-0.000301124	-0.000331237	-0.000361349	-0.000391462	-0.000421574	-0.000451687	-0.000481799	-0.000511912	-0.000542024	-0.000572137	-0.000602249
PHETRS	0.00015056223879978406	0.00018067468655974083	0.00021078713431969766	0.0002408995820796545	0.0002710120298396113	0.00030112447759956813	0.0003312369253595249	0.0003613493731194816	0.0003914618208794384	0.0004215742686393953	0.00045168671639935214	0.000481799164159309	0.0005119116119192659	0.0005420240596792226	0.0005721365074391794	0.0006022489551991363
PHYCBOXL	0	0	0	0	0	0	0	0	0	0	0	0	0	0	0	0
PHYFLUDS	0	0	0	0	0	0	0	0	0	0	0	0	0	0	0	0
PHYSYN	0	0	0	0	0	0	0	0	0	0	0	0	0	0	0	0
PHYTDES	0	0	0	0	0	0	0	0	0	0	0	0	0	0	0	0
PHYTES	0	0	0	0	0	0	0	0	0	0	0	0	0	0	0	0
PICDDHs	0	0	0	0	0	0	0	0	0	0	0	0	0	0	0	0
PINOS120	0	0	0	0	0	0	0	0	0	0	0	0	0	0	0	0
PINOS140	3.00656789260718e-08	3.607881471128616e-08	4.209195049650052e-08	4.810508628171488e-08	5.411822206692925e-08	6.01313578521436e-08	6.614449363735796e-08	7.215762942257232e-08	7.817076520778667e-08	8.418390099300104e-08	9.01970367782154e-08	9.621017256342976e-08	1.0222330834864413e-07	1.082364441338585e-07	1.1424957991907285e-07	1.202627157042872e-07
PINOS141	0	0	0	0	0	0	0	0	0	0	0	0	0	0	0	0
PINOS150	1.8930242286785953e-08	2.271629074414314e-08	2.6502339201500334e-08	3.0288387658857524e-08	3.407443611621472e-08	3.7860484573571906e-08	4.164653303092909e-08	4.5432581488286273e-08	4.921862994564347e-08	5.300467840300067e-08	5.6790726860357855e-08	6.057677531771505e-08	6.436282377507224e-08	6.814887223242944e-08	7.193492068978663e-08	7.572096914714381e-08
PINOS160	3.451985358178615e-07	4.142382429814337e-07	4.832779501450061e-07	5.523176573085783e-07	6.213573644721507e-07	6.90397071635723e-07	7.594367787992951e-07	8.284764859628674e-07	8.975161931264396e-07	9.665559002900121e-07	1.0355956074535844e-06	1.1046353146171566e-06	1.173675021780729e-06	1.2427147289443014e-06	1.3117544361078736e-06	1.380794143271446e-06
PINOS161	8.908349311428684e-08	1.069001917371442e-07	1.247168903600016e-07	1.4253358898285895e-07	1.6035028760571634e-07	1.7816698622857368e-07	1.9598368485143104e-07	2.1380038347428838e-07	2.3161708209714574e-07	2.494337807200032e-07	2.672504793428605e-07	2.850671779657179e-07	3.0288387658857524e-07	3.207005752114327e-07	3.3851727383429e-07	3.5633397245714736e-07
PINOS170	0	0	0	0	0	0	0	0	0	0	0	0	0	0	0	0
PINOS180	0	0	0	0	0	0	0	0	0	0	0	0	0	0	0	0
PINOS181	0	0	0	0	0	0	0	0	0	0	0	0	0	0	0	0
PINOSai150	3.262682935310755e-07	3.915219522372906e-07	4.567756109435057e-07	5.220292696497209e-07	5.872829283559359e-07	6.52536587062151e-07	7.177902457683662e-07	7.830439044745812e-07	8.482975631807963e-07	9.135512218870114e-07	9.788048805932265e-07	1.0440585392994418e-06	1.1093121980056568e-06	1.1745658567118719e-06	1.239819515418087e-06	1.305073174124302e-06
PINOSai170	2.9954324559678936e-07	3.5945189471614724e-07	4.193605438355052e-07	4.792691929548631e-07	5.39177842074221e-07	5.990864911935787e-07	6.589951403129367e-07	7.189037894322946e-07	7.788124385516524e-07	8.387210876710104e-07	8.986297367903681e-07	9.585383859097261e-07	1.0184470350290838e-06	1.078355684148442e-06	1.1382643332677997e-06	1.1981729823871574e-06
PINOSi140	6.569907617178654e-08	7.883889140614384e-08	9.197870664050114e-08	1.0511852187485847e-07	1.1825833710921577e-07	1.3139815234357307e-07	1.4453796757793037e-07	1.5767778281228765e-07	1.7081759804664495e-07	1.8395741328100228e-07	1.970972285153596e-07	2.1023704374971694e-07	2.2337685898407424e-07	2.3651667421843154e-07	2.4965648945278887e-07	2.6279630468714615e-07
PINOSi150	1.8818887920393091e-07	2.2582665504471703e-07	2.6346443088550326e-07	3.0110220672628943e-07	3.3873998256707566e-07	3.7637775840786183e-07	4.1401553424864795e-07	4.516533100894341e-07	4.892910859302202e-07	5.269288617710065e-07	5.645666376117926e-07	6.022044134525789e-07	6.39842189293365e-07	6.774799651341513e-07	7.151177409749375e-07	7.527555168157237e-07
PINOSi160	3.8305902039143344e-07	4.5967082446972e-07	5.362826285480067e-07	6.128944326262935e-07	6.895062367045802e-07	7.661180407828669e-07	8.427298448611536e-07	9.1934164893944e-07	9.959534530177266e-07	1.0725652570960135e-06	1.1491770611743002e-06	1.225788865252587e-06	1.3024006693308737e-06	1.3790124734091604e-06	1.455624277487447e-06	1.5322360815657338e-06
PINOSi170	1.3919295799107317e-07	1.670315495892878e-07	1.9487014118750242e-07	2.227087327857171e-07	2.505473243839317e-07	2.7838591598214635e-07	3.0622450758036097e-07	3.340630991785756e-07	3.6190169077679017e-07	3.8974028237500484e-07	4.175788739732195e-07	4.454174655714342e-07	4.7325605716964877e-07	5.010946487678634e-07	5.289332403660781e-07	5.567718319642927e-07
PINOSi180	0	0	0	0	0	0	0	0	0	0	0	0	0	0	0	0
PKBBS	0	0	0	0	0	0	0	0	0	0	0	0	0	0	0	0
PMANM	0	0	0	0	0	0	0	0	0	0	0	0	0	0	0	0
PMDPHT	7.187994863202159e-06	8.62559383584259e-06	1.006319280848302e-05	1.1500791781123454e-05	1.2938390753763883e-05	1.4375989726404318e-05	1.581358869904475e-05	1.725118767168518e-05	1.868878664432561e-05	2.012638561696604e-05	2.1563984589606473e-05	2.3001583562246908e-05	2.443918253488767e-05	2.5876781507528285e-05	2.7314380480168306e-05	2.8751979452809212e-05
PMEACPE	1.835819263575256e-08	2.2029831162903072e-08	2.5701469690053592e-08	2.9373108217204102e-08	3.3044746744354615e-08	3.671638527150512e-08	4.0388023798655635e-08	0	0	5.1402939380107184e-08	5.507457790725769e-08	5.8746216434408204e-08	6.241785496155872e-08	6.608949348870923e-08	6.976113201585975e-08	7.343277054301024e-08
PMPK	0	0	0	0	0	0	0	0	0	0	0	0	0	0	0	0
PNP	1.500461990860511e-05	1.800554389032777e-05	2.1006467872047696e-05	2.400739185376763e-05	2.700831583549027e-05	3.000923981720748e-05	3.301016379893013e-05	3.601108778065137e-05	3.901201176237261e-05	4.201293574409536e-05	4.501385972580984e-05	4.801478370753523e-05	5.101570768909815e-05	5.401663167087231e-05	5.7017555652499354e-05	6.0018479634191976e-05
PNTK	3.4371588835938983e-06	4.124590660323254e-06	4.812022437051626e-06	5.499454213780065e-06	6.186885990559348e-06	6.874317767290467e-06	7.561749544020225e-06	8.249181320747601e-06	8.93661309747535e-06	9.624044874154944e-06	1.0311476650881798e-05	1.0998908427610705e-05	1.1686340204393195e-05	1.237377198112312e-05	1.3061203757851106e-05	1.374863553458103e-05
POR_1	0	0	0	0	0	0	0	0	0	0	0	0	0	0	0	0
POX3	0	0	0	0	0	0	0	0	0	0	0	0	0	0	0	0
PPA	0	0	0	0	0	0	0	0	0	0	0	0	0	0	0	0
PPAKr	0	0	0	0	0	0	0	0	0	0	0	0	0	0	0	0
PPBNGS	1.2123074521936589e-05	1.4547689426323905e-05	1.697230433071123e-05	1.9396919235098547e-05	2.182153413948586e-05	2.4246149043873178e-05	2.6670763948260494e-05	2.9176427948278207e-05	3.160779694396805e-05	3.394460866142246e-05	3.636922356580977e-05	3.8793838470197095e-05	4.121845337458441e-05	4.364306827897172e-05	4.606768318335905e-05	4.8492298087746357e-05
PPC	0	0	0	0	0	0	0	0	0	0	0	0	0	0	0	0
PPCDC	3.4371588835938966e-06	4.124590660323241e-06	4.812022437051664e-06	5.4994542137800854e-06	6.186885990559344e-06	6.874317767290445e-06	7.5617495440201925e-06	8.249181320747601e-06	8.936613097475312e-06	9.62404487415494e-06	1.031147665088178e-05	1.0998908427610691e-05	1.1686340204393194e-05	1.2373771981123117e-05	1.3061203757851104e-05	1.374863553458103e-05
PPCK	0	0	0	0	0	0	0	0	0	0	0	0	0	0	0	0
PPCOAC	0	0	0	0	0	0	0	0	0	0	0	0	0	0	0	0
PPDK	-0.0068969	-0.00827628	-0.00965566	-0.011035	-0.0124148	-0.0137943	-0.0151737	-0.0165527	-0.017932	-0.0193114	-0.0206908	-0.0220702	-0.0234496	-0.024829	-0.0262084	-0.0275878
PPGPPDP	0	0	0	0	0	0	0	0	0	0	0	0	0	0	0	0
PPK2r	1.73752650004911e-07	2.085031800058932e-07	2.432537100068754e-07	2.780042400078576e-07	3.1275477000883983e-07	3.47505300009822e-07	3.8225583001080427e-07	4.1700636001178655e-07	4.5175689001276866e-07	4.865074200137508e-07	5.21257950014733e-07	5.560084800157152e-07	5.907590100166974e-07	6.255095400176797e-07	6.60260070018662e-07	6.95010600019644e-07
PPM	0	0	0	0	0	0	0	-2.02623e-08	-2.19508e-08	0	0	0	0	0	0	0
PPM2	2.1552087763685278e-20	2.1552087763685278e-20	2.1552087763685278e-20	2.1552087763685278e-20	2.1552087763685278e-20	4.3104175527370557e-20	0	0	0	0	0	0	0	0	0	0
PPNAD2OR	0	0	0	0	0	0	0	0	0	0	0	0	0	0	0	0
PPNCL2	0	0	0	0	0	0	0	0	0	0	0	0	0	0	0	0
PPNCL3	3.437158883593903e-06	4.12459066032324e-06	4.812022437051642e-06	5.499454213780069e-06	6.186885990559356e-06	6.87431776729046e-06	7.5617495440201985e-06	8.249181320747601e-06	8.936613097475312e-06	9.624044874154919e-06	1.0311476650881794e-05	1.0998908427610703e-05	1.1686340204393195e-05	1.2373771981123119e-05	1.3061203757851104e-05	1.3748635534581028e-05
PPND	7.281462018429019e-05	8.737754422114824e-05	0.00010194046825800631	0.00011650339229486434	0.0001310663163317224	0.00014562924036858038	0.00016019216440543846	0.0001747550884422965	0.0001893180124791545	0.00020388093651601261	0.00021844386055287066	0.00023300678458972867	0.00024756970862658677	0.0002621326326634448	0.0002766955567003028	0.00029125848073716077
PPNDH	0.00015056223879978406	0.00018067468655974086	0.00021078713431969766	0.0002408995820796545	0.0002710120298396113	0.00030112447759956813	0.00033123692535952495	0.0003613493731194816	0.0003914618208794384	0.0004215742686393953	0.0004516867163993522	0.000481799164159309	0.0005119116119192659	0.0005420240596792226	0.0005721365074391794	0.0006022489551991363
PPPGO	1.4148770423195064e-07	1.6978524507834075e-07	1.9808278592473088e-07	2.2638032677112102e-07	2.546778676175111e-07	2.829754084639013e-07	3.1127294931029137e-07	3.395704901566815e-07	3.6786803100307163e-07	3.9616557184946177e-07	4.2446311269585185e-07	4.5276065354224204e-07	4.810581943886322e-07	5.093557352350222e-07	5.376532760814123e-07	5.659508169278026e-07
PPPNDO	0	0	0	0	0	0	0	0	0	0	0	0	0	0	0	0
PPRDNDH	0	0	0	0	0	0	0	0	0	0	0	0	0	0	0	0
PPS	0	0	0	0	0	0	0	0	0	0	0	0	0	0	0	0
PPTRIAT	0	0	0	0	0	0	0	0	0	0	0	0	0	0	0	0
PPTSERDC	0	0	0	0	0	0	0	0	0	0	0	0	0	0	0	0
PPTT	3.0495093854897773e-05	3.659411262587733e-05	4.2693131396856895e-05	4.8792150167836434e-05	5.489116893881617e-05	6.0990187709795845e-05	6.708920648077553e-05	7.318822525175517e-05	7.928724402273477e-05	8.538626279371379e-05	9.148528156469332e-05	9.758430033567287e-05	0.0001036833191066529	0.0001097823378776324	0.00011588135664861228	0.0001219803754195916
PPYRDC	0	0	0	0	0	0	0	0	0	0	0	0	0	0	0	0
PRAGSr	0.00032647350708754473	0.0003917682085030045	0.00045706290992228655	0.0005223576113398168	0.0005876523127564913	0.0006529470141720041	0.0007182417155901491	0.0007834923573467657	0.0008487833871243131	0.0009141258198412317	0.0009794205212612307	0.0010447152226768744	0.0011100099240923542	0.0011753046255117573	0.0012405993269285522	0.0013058940283444814
PRAIS	0.00032647350708754473	0.00039176820850300454	0.00045706290992228666	0.0005223576113398169	0.0005876523127564914	0.0006529470141720042	0.0007182417155901491	0.0007834923573467658	0.0008487833871243132	0.0009141258198412318	0.000979420521261231	0.0010447152226768746	0.0011100099240923544	0.0011753046255117575	0.0012405993269285524	0.0013058940283444816
PRAIi	3.646855499366118e-05	4.3762265992393413e-05	5.1055976991125654e-05	5.8349687989857894e-05	6.564339898859013e-05	7.293710998732236e-05	8.023082098605461e-05	8.75245319847868e-05	9.481824298351903e-05	0.00010211195398225131	0.00010940566498098355	0.00011669937597971579	0.00012399308697844802	0.00013128679797718025	0.00013858050897591251	0.00014587421997464472
PRAMPC	8.89832741845333e-05	0.00010677992902143995	0.00012457658385834665	0.0001423732386952533	0.00016016989353215993	0.0001779665483690666	0.00019576320320597326	0.00021355985804287977	0.00023135651287978636	0.0002491531677166933	0.00026694982255359993	0.0002847464773905066	0.0003025431322274132	0.00032033978706431986	0.0003381364419012265	0.0003559330967381332
PRASCSi	0.0003264735070875447	0.00039176820850300443	0.00045706290992228655	0.0005223576113398168	0.0005876523127564913	0.0006529470141720041	0.0007182417155901489	0.0007834923573467658	0.0008487833871243132	0.0009141258198412318	0.0009794205212612307	0.0010447152226768742	0.0011100099240923542	0.001175304625511757	0.0012405993269285522	0.0013058940283444814
PRATPP	8.89832741845333e-05	0.00010677992902143995	0.00012457658385834662	0.0001423732386952533	0.0001601698935321599	0.0001779665483690666	0.00019576320320597324	0.0002135598580428798	0.00023135651287978636	0.00024915316771669324	0.00026694982255359993	0.0002847464773905066	0.00030254313222741316	0.0003203397870643198	0.0003381364419012265	0.0003559330967381332
PRDX	0	0	0	0	0	0	0	0	0	0	0	0	0	0	0	0
PRFGS	0.00032647350708754473	0.0003917682085030045	0.00045706290992228655	0.0005223576113398168	0.0005876523127564913	0.0006529470141720041	0.000718241715590149	0.0007834923573467657	0.0008487833871243132	0.0009141258198412318	0.000979420521261231	0.0010447152226768744	0.0011100099240923542	0.0011753046255117573	0.0012405993269285522	0.0013058940283444814
PRMICI	8.898327418453328e-05	0.00010677992902143995	0.00012457658385834662	0.00014237323869525326	0.0001601698935321599	0.00017796654836906657	0.00019576320320597324	0.00021355985804287977	0.00023135651287978636	0.00024915316771669324	0.0002669498225535999	0.0002847464773905065	0.00030254313222741316	0.0003203397870643198	0.0003381364419012265	0.00035593309673813314
PROD2	0	0	0	0	0	0	0	0	0	0	0	0	0	0	0	0
PRODSYN	0	0	0	0	0	0	0	0	0	0	0	0	0	0	0	0
PROLRM	0	0	0	0	0	0	0	0	0	0	0	0	0	0	0	0
PROP2MO	0	0	0	0	0	0	0	0	0	0	0	0	0	0	0	0
PROTRS	0.00041570812061781954	0.0004988497447413834	0.0005819913688649473	0.0006651329929885112	0.0007482746171120751	0.0008314162412356391	0.000914557865359203	0.0009976994894827665	0.0010808411136063304	0.0011639827377298946	0.0012471243618534585	0.0013302659859770224	0.0014134076101005864	0.0014965492342241503	0.0015796908583477144	0.0016628324824712781
PRPPS	0.0009002482226418521	0.0010802978671681752	0.0012603475116983174	0.001440397156226708	0.0016206162949769143	0.0018006847721946928	0.001980753249415108	0.0021607776669739925	0.002340842472553806	0.0025210906502505345	0.0027011685538426205	0.002881246457430362	0.0030613243610177767	0.003241402264609327	0.003421480168198119	0.00360155807178611
PSCVT	0.0003133164935883085	0.0003759797923059702	0.0004386430910236316	0.0005013063897412934	0.0005639696884589546	0.0006266329871766162	0.0006892962858942782	0.0007519595846119435	0.000814622883329602	0.0008772861820472627	0.0009399494807649234	0.0010026127794825852	0.0010652760782002496	0.0011279393769179098	0.0011906026756355727	0.0012532659743532345
PSD120	0	0	0	0	0	0	0	0	0	0	0	0	0	0	0	0
PSD140	3.886267387110763e-07	4.6635208645329147e-07	5.440774341955068e-07	6.218027819377221e-07	6.995281296799375e-07	7.772534774221526e-07	8.549788251643678e-07	9.32704172906583e-07	1.0104295206487983e-06	1.0881548683910137e-06	1.1658802161332287e-06	1.2436055638754441e-06	1.3213309116176596e-06	1.399056259359875e-06	1.47678160710209e-06	1.5545069548443052e-06
PSD141	0	0	0	0	0	0	0	0	0	0	0	0	0	0	0	0
PSD150	2.427525187364316e-07	2.913030224837179e-07	3.3985352623100425e-07	3.8840402997829056e-07	4.3695453372557693e-07	4.855050374728632e-07	5.340555412201496e-07	5.826060449674359e-07	6.311565487147221e-07	6.797070524620085e-07	7.282575562092948e-07	7.768080599565811e-07	8.253585637038675e-07	8.739090674511539e-07	9.224595711984402e-07	9.710100749457265e-07
PSD160	4.450834024722555e-06	5.341000829667065e-06	6.231167634611577e-06	7.121334439556089e-06	8.011501244500601e-06	8.90166804944511e-06	9.791834854389621e-06	1.0682001659334132e-05	1.1572168464278642e-05	1.2462335269223154e-05	1.3352502074167664e-05	1.4242668879112178e-05	1.5132835684056687e-05	1.6023002489001202e-05	1.691316929394571e-05	1.780333609889022e-05
PSD161	1.1424957991907285e-06	1.370994959028874e-06	1.5994941188670197e-06	1.8279932787051656e-06	2.0564924385433115e-06	2.284991598381457e-06	2.5134907582196025e-06	2.7419899180577484e-06	2.970489077895894e-06	3.1989882377340394e-06	3.427487397572185e-06	3.655986557410331e-06	3.884485717248477e-06	4.112984877086623e-06	4.3414840369247685e-06	4.569983196762914e-06
PSD170	0	0	0	0	0	0	0	0	0	0	0	0	0	0	0	0
PSD180	0	0	0	0	0	0	0	0	0	0	0	0	0	0	0	0
PSD181	0	0	0	0	0	0	0	0	0	0	0	0	0	0	0	0
PSDai150	4.206967962322195e-06	5.048361554786634e-06	5.889755147251073e-06	6.731148739715513e-06	7.572542332179953e-06	8.41393592464439e-06	9.25532951710883e-06	1.0096723109573269e-05	1.0938116702037707e-05	1.1779510294502146e-05	1.2620903886966586e-05	1.3462297479431026e-05	1.4303691071895466e-05	1.5145084664359905e-05	1.5986478256824344e-05	1.682787184928878e-05
PSDai170	3.8662236011600485e-06	4.639468321392058e-06	5.412713041624068e-06	6.1859577618560785e-06	6.959202482088088e-06	7.732447202320097e-06	8.505691922552107e-06	9.278936642784115e-06	1.0052181363016124e-05	1.0825426083248135e-05	1.1598670803480144e-05	1.2371915523712157e-05	1.3145160243944165e-05	1.3918404964176175e-05	1.4691649684408185e-05	1.5464894404640194e-05
PSDi140	8.507473592414392e-07	1.020896831089727e-06	1.1910463029380148e-06	1.361195774786303e-06	1.5313452466345908e-06	1.7014947184828785e-06	1.8716441903311662e-06	2.041793662179454e-06	2.2119431340277415e-06	2.3820926058760296e-06	2.5522420777243177e-06	2.722391549572606e-06	2.8925410214208935e-06	3.0626904932691816e-06	3.232839965117469e-06	3.402989436965757e-06
PSDi150	2.4319793620200307e-06	2.9183752344240366e-06	3.4047711068280425e-06	3.89116697923205e-06	4.377562851636056e-06	4.863958724040061e-06	5.350354596444068e-06	5.836750468848073e-06	6.323146341252079e-06	6.809542213656085e-06	7.295938086060091e-06	7.7823339584641e-06	8.268729830868105e-06	8.755125703272112e-06	9.241521575676117e-06	9.727917448080123e-06
PSDi160	4.936339062195419e-06	5.923606874634502e-06	6.910874687073586e-06	7.898142499512671e-06	8.885410311951755e-06	9.872678124390838e-06	1.0859945936829923e-05	1.1847213749269005e-05	1.2834481561708088e-05	1.3821749374147173e-05	1.4809017186586256e-05	1.5796284999025342e-05	1.6783552811464426e-05	1.777082062390351e-05	1.8758088436342595e-05	1.9745356248781676e-05
PSDi170	1.7994865609085943e-06	2.159383873090313e-06	2.519281185272032e-06	2.879178497453751e-06	3.23907580963547e-06	3.5989731218171886e-06	3.958870433998907e-06	4.318767746180625e-06	4.678665058362344e-06	5.038562370544064e-06	5.398459682725782e-06	5.758356994907502e-06	6.11825430708922e-06	6.47815161927094e-06	6.838048931452658e-06	7.197946243634377e-06
PSDi180	0	0	0	0	0	0	0	0	0	0	0	0	0	0	0	0
PSERT	0.0020298618572338377	0.0024358342286775717	0.0028418066001269647	0.0032477789715736464	0.0036539208372423533	0.004059912041377481	0.004465903245516655	0.004871673736169045	0.005277646547514362	0.0056836789041626815	0.006089655968749843	0.00649563303333052	0.006901610097910859	0.007307587162497007	0.007713564227079635	0.008119541291660697
PSP_L	0.0020298618572338377	0.0024358342286775717	0.002841806600126965	0.003247778971573647	0.0036539208372423537	0.004059912041377481	0.004465903245516655	0.004871673736169045	0.005277646547514362	0.0056836789041626815	0.006089655968749842	0.006495633033330521	0.006901610097910859	0.007307587162497007	0.007713564227079635	0.008119541291660697
PSQLDL	0	0	0	0	0	0	0	0	0	0	0	0	0	0	0	0
PSSA120	0	0	0	0	0	0	0	0	0	0	0	0	0	0	0	0
PSSA140	3.8862673871107636e-07	4.663520864532916e-07	5.440774341955068e-07	6.218027819377222e-07	6.995281296799375e-07	7.772534774221527e-07	8.549788251643679e-07	9.32704172906583e-07	1.0104295206487983e-06	1.0881548683910137e-06	1.1658802161332291e-06	1.2436055638754443e-06	1.3213309116176598e-06	1.399056259359875e-06	1.4767816071020902e-06	1.5545069548443054e-06
PSSA141	0	0	0	0	0	0	0	0	0	0	0	0	0	0	0	0
PSSA150	2.427525187364316e-07	2.913030224837179e-07	3.3985352623100425e-07	3.8840402997829056e-07	4.3695453372557693e-07	4.855050374728632e-07	5.340555412201496e-07	5.826060449674359e-07	6.311565487147221e-07	6.797070524620085e-07	7.282575562092948e-07	7.768080599565811e-07	8.253585637038675e-07	8.739090674511539e-07	9.224595711984402e-07	9.710100749457265e-07
PSSA160	4.450834024722555e-06	5.341000829667066e-06	6.231167634611577e-06	7.121334439556089e-06	8.011501244500601e-06	8.90166804944511e-06	9.791834854389621e-06	1.0682001659334132e-05	1.1572168464278642e-05	1.2462335269223154e-05	1.3352502074167664e-05	1.4242668879112178e-05	1.5132835684056689e-05	1.6023002489001202e-05	1.691316929394571e-05	1.780333609889022e-05
PSSA161	1.1424957991907287e-06	1.3709949590288744e-06	1.59949411886702e-06	1.8279932787051656e-06	2.056492438543312e-06	2.2849915983814574e-06	2.5134907582196025e-06	2.7419899180577484e-06	2.970489077895894e-06	3.19898823773404e-06	3.4274873975721853e-06	3.655986557410331e-06	3.8844857172484775e-06	4.112984877086624e-06	4.341484036924769e-06	4.569983196762915e-06
PSSA170	0	0	0	0	0	0	0	0	0	0	0	0	0	0	0	0
PSSA180	0	0	0	0	0	0	0	0	0	0	0	0	0	0	0	0
PSSA181	0	0	0	0	0	0	0	0	0	0	0	0	0	0	0	0
PSSAai150	4.206967962322195e-06	5.048361554786634e-06	5.889755147251074e-06	6.731148739715513e-06	7.572542332179954e-06	8.41393592464439e-06	9.255329517108829e-06	1.0096723109573269e-05	1.0938116702037707e-05	1.1779510294502148e-05	1.2620903886966588e-05	1.3462297479431026e-05	1.4303691071895466e-05	1.5145084664359907e-05	1.5986478256824344e-05	1.682787184928878e-05
PSSAai170	3.8662236011600485e-06	4.6394683213920585e-06	5.412713041624068e-06	6.1859577618560785e-06	6.959202482088089e-06	7.732447202320097e-06	8.505691922552107e-06	9.278936642784115e-06	1.0052181363016124e-05	1.0825426083248135e-05	1.1598670803480144e-05	1.2371915523712157e-05	1.3145160243944167e-05	1.3918404964176177e-05	1.4691649684408185e-05	1.5464894404640194e-05
PSSAi140	8.507473592414393e-07	1.020896831089727e-06	1.191046302938015e-06	1.361195774786303e-06	1.5313452466345908e-06	1.7014947184828787e-06	1.8716441903311662e-06	2.041793662179454e-06	2.2119431340277415e-06	2.38209260587603e-06	2.5522420777243177e-06	2.722391549572606e-06	2.892541021420894e-06	3.0626904932691816e-06	3.232839965117469e-06	3.4029894369657574e-06
PSSAi150	2.4319793620200307e-06	2.918375234424037e-06	3.404771106828043e-06	3.89116697923205e-06	4.377562851636056e-06	4.863958724040061e-06	5.350354596444067e-06	5.836750468848073e-06	6.323146341252079e-06	6.809542213656086e-06	7.295938086060091e-06	7.7823339584641e-06	8.268729830868105e-06	8.755125703272112e-06	9.241521575676117e-06	9.727917448080123e-06
PSSAi160	4.936339062195418e-06	5.923606874634502e-06	6.910874687073586e-06	7.898142499512671e-06	8.885410311951755e-06	9.872678124390836e-06	1.0859945936829923e-05	1.1847213749269005e-05	1.2834481561708088e-05	1.3821749374147173e-05	1.4809017186586257e-05	1.5796284999025342e-05	1.6783552811464426e-05	1.777082062390351e-05	1.8758088436342595e-05	1.9745356248781673e-05
PSSAi170	1.7994865609085943e-06	2.1593838730903126e-06	2.519281185272032e-06	2.8791784974537506e-06	3.2390758096354694e-06	3.5989731218171886e-06	3.958870433998906e-06	4.318767746180625e-06	4.678665058362344e-06	5.038562370544064e-06	5.398459682725782e-06	5.758356994907501e-06	6.11825430708922e-06	6.478151619270939e-06	6.838048931452658e-06	7.197946243634377e-06
PSSAi180	0	0	0	0	0	0	0	0	0	0	0	0	0	0	0	0
PTA2	0	0	0	0	0	0	0	0	0	0	0	0	0	0	0	0
PTAr	0	0	0	0	0	0	0	0	0	0	0	0	0	0	0	0
PTC6MT	0	0	0	0	0	0	0	0	0	0	0	0	0	0	0	0
PTLACS	0	0	0	0	0	0	0	0	0	0	0	0	0	0	0	0
PTPATi	3.437158883593889e-06	4.124590660323221e-06	4.8120224370516536e-06	5.4994542137800626e-06	6.18688599055935e-06	6.874317767290456e-06	7.56174954402019e-06	8.249181320747601e-06	8.936613097475312e-06	9.624044874154919e-06	1.0311476650881791e-05	1.0998908427610698e-05	1.1686340204393195e-05	1.2373771981123119e-05	1.3061203757851104e-05	1.3748635534581031e-05
PTRCAT1	0	0	0	0	0	0	0	0	0	0	0	0	0	0	0	0
PTRCTA	0	0	0	0	0	0	0	0	0	0	0	0	0	0	0	0
PU5PG	0	0	0	0	0	0	0	0	0	0	0	0	0	0	0	0
PUNP1	0	0	0	0	0	0	0	0	0	0	0	0	0	0	0	0
PUNP2	0	0	0	0	0	0	0	0	0	0	0	0	0	0	0	0
PUNP3	0	0	0	0	0	0	0	0	0	0	0	0	0	0	0	0
PUNP4	0	0	0	0	0	0	0	0	0	0	0	0	0	0	0	0
PUNP5	0	0	0	0	0	0	0	0	0	0	0	0	0	0	0	0
PUNP6	0	0	0	0	0	0	0	0	0	0	0	0	0	0	0	0
PUNP7	0	0	0	0	0	0	0	0	0	0	0	0	0	0	0	0
PUTA3	0	0	0	0	0	0	0	0	0	0	0	0	0	0	0	0
PYACOADH	0	0	0	0	0	0	0	0	0	0	0	0	0	0	0	0
PYAM5PO	0	0	0	0	0	0	0	0	0	0	0	0	0	0	0	0
PYDAMK	0	0	0	0	0	0	0	0	0	0	0	0	0	0	0	0
PYDXK	0	0	0	0	0	0	0	0	0	0	0	0	0	0	0	0
PYDXNK	0	0	0	0	0	0	0	0	0	0	0	0	0	0	0	0
PYDXOR	0	0	0	0	0	0	0	0	0	0	0	0	0	0	0	0
PYDXPS	1.9812558608899766e-07	2.3775070330679714e-07	2.773758205245967e-07	3.1700093774239627e-07	3.5662605496019577e-07	3.962511721779953e-07	4.3587628939579483e-07	4.755014066135944e-07	5.15126523831394e-07	5.547516410491934e-07	5.943767582669929e-07	6.340018754847925e-07	6.73626992702592e-07	7.132521099203915e-07	7.528772271381911e-07	7.925023443559907e-07
PYK	0.19647155780302708	0.19515048474825375	0.19382941169347018	0.19250833863869177	0.19118634314420416	0.18986516759612918	0.18854399204804745	0.18722919161798576	0.18590589553686362	0.18458216070016892	0.1832611062446794	0.1819400517892009	0.18061899733372264	0.17929794287823442	0.17797688842275258	0.17665583396727377
PYNP2r	0	0	0	0	0	0	0	0	0	0	0	0	0	0	0	0
PYRS	0.00027256929829853606	0.00032708315795824353	0.00038159701761795073	0.0004361108772776583	0.0004906247369373637	0.000545138596597071	0.0005996524562567794	0	0	0.0007631940352359021	0.0008177078948956089	0.0008722217545553164	0.0009267356142150202	0.0009812494738747274	0.001035763333534436	0.0010902771931941403
QMO3	0	0	0	0	0	0	0	0	0	0	0	0	0	0	0	0
QUINHYDs	0	0	0	0	0	0	0	0	0	0	0	0	0	0	0	0
QULNS	1.500461990860511e-05	1.8005543890327766e-05	2.10064678720477e-05	2.400739185376763e-05	2.7008315835490275e-05	3.000923981720748e-05	3.301016379893014e-05	3.601108778065138e-05	3.901201176237261e-05	4.2012935744095366e-05	4.501385972580985e-05	4.801478370753523e-05	5.101570768909815e-05	5.401663167087231e-05	5.701755565249936e-05	6.0018479634191976e-05
RAFGH	0	0	0	0	0	0	0	0	0	0	0	0	0	0	0	0
RBFK	2.1418039138504388e-07	2.5701646966205256e-07	2.998525479390614e-07	3.4268862621607006e-07	3.8552470449307905e-07	4.2836078277008766e-07	4.711968610470964e-07	5.140329393240973e-07	5.568690176011055e-07	5.99705095878123e-07	6.42541174155132e-07	6.853772524321406e-07	7.282133307094827e-07	7.710494089866667e-07	8.138854872632627e-07	8.567215655407409e-07
RBFSa	1.4375989726404316e-05	1.7251187671685177e-05	2.0126385616966042e-05	2.3001583562246905e-05	2.5876781507527767e-05	2.8751979452808632e-05	3.16271773980895e-05	3.450237534337036e-05	3.737757328865122e-05	4.0252771233932085e-05	4.312796917921295e-05	4.600316712449381e-05	4.887836506977535e-05	5.175356301505658e-05	5.4628760960336626e-05	5.750395890561841e-05
RBFSb	7.187994863202159e-06	8.625593835842588e-06	1.0063192808483023e-05	1.1500791781123454e-05	1.2938390753763883e-05	1.4375989726404318e-05	1.581358869904475e-05	1.725118767168518e-05	1.868878664432561e-05	2.0126385616966046e-05	2.156398458960648e-05	2.3001583562246908e-05	2.4439182534887678e-05	2.5876781507528292e-05	2.7314380480168313e-05	2.8751979452809212e-05
RBK	0	0	0	0	0	0	0	0	0	0	0	0	0	0	0	0
RBK_L1	0	0	0	0	0	0	0	0	0	0	0	0	0	0	0	0
RBP4E	0	0	0	0	0	0	0	0	0	0	0	0	0	0	0	0
RBTDG	0	0	0	0	0	0	0	0	0	0	0	0	0	0	0	0
RE0691C	0	0	0	0	0	0	0	0	0	0	0	0	0	0	0	0
REDS1	0	0	0	0	0	0	0	0	0	0	0	0	0	0	0	0
REDS10	0	0	0	0	0	0	0	0	0	0	0	0	0	0	0	0
REDS11	0	0	0	0	0	0	0	0	0	0	0	0	0	0	0	0
REDS12	0	0	0	0	0	0	0	0	0	0	0	0	0	0	0	0
REDS13x	0	0	0	0	0	0	0	0	0	0	0	0	0	0	0	0
REDS13y	0	0	0	0	0	0	0	0	0	0	0	0	0	0	0	0
REDS14	0	0	0	0	0	0	0	0	0	0	0	0	0	0	0	0
REDS15	0	0	0	0	0	0	0	0	0	0	0	0	0	0	0	0
REDS16	0	0	0	0	0	0	0	0	0	0	0	0	0	0	0	0
REDS17x	0	0	0	0	0	0	0	0	0	0	0	0	0	0	0	0
REDS17y	0	0	0	0	0	0	0	0	0	0	0	0	0	0	0	0
REDS18	0	0	0	0	0	0	0	0	0	0	0	0	0	0	0	0
REDS19	0	0	0	0	0	0	0	0	0	0	0	0	0	0	0	0
REDS2	0	0	0	0	0	0	0	0	0	0	0	0	0	0	0	0
REDS20	0	0	0	0	0	0	0	0	0	0	0	0	0	0	0	0
REDS21x	0	0	0	0	0	0	0	0	0	0	0	0	0	0	0	0
REDS21y	0	0	0	0	0	0	0	0	0	0	0	0	0	0	0	0
REDS22	0	0	0	0	0	0	0	0	0	0	0	0	0	0	0	0
REDS23	0	0	0	0	0	0	0	0	0	0	0	0	0	0	0	0
REDS24	0	0	0	0	0	0	0	0	0	0	0	0	0	0	0	0
REDS25	0	0	0	0	0	0	0	0	0	0	0	0	0	0	0	0
REDS26	0	0	0	0	0	0	0	0	0	0	0	0	0	0	0	0
REDS27	0	0	0	0	0	0	0	0	0	0	0	0	0	0	0	0
REDS27b	0	0	0	0	0	0	0	0	0	0	0	0	0	0	0	0
REDS28	0	0	0	0	0	0	0	0	0	0	0	0	0	0	0	0
REDS29	0	0	0	0	0	0	0	0	0	0	0	0	0	0	0	0
REDS3	0	0	0	0	0	0	0	0	0	0	0	0	0	0	0	0
REDS30	0	0	0	0	0	0	0	0	0	0	0	0	0	0	0	0
REDS31	0	0	0	0	0	0	0	0	0	0	0	0	0	0	0	0
REDS32	0	0	0	0	0	0	0	0	0	0	0	0	0	0	0	0
REDS33	0	0	0	0	0	0	0	0	0	0	0	0	0	0	0	0
REDS34	0	0	0	0	0	0	0	0	0	0	0	0	0	0	0	0
REDS35	0	0	0	0	0	0	0	0	0	0	0	0	0	0	0	0
REDS35b	0	0	0	0	0	0	0	0	0	0	0	0	0	0	0	0
REDS36	0	0	0	0	0	0	0	0	0	0	0	0	0	0	0	0
REDS37	0	0	0	0	0	0	0	0	0	0	0	0	0	0	0	0
REDS4	0	0	0	0	0	0	0	0	0	0	0	0	0	0	0	0
REDS5x	0	0	0	0	0	0	0	0	0	0	0	0	0	0	0	0
REDS5y	0	0	0	0	0	0	0	0	0	0	0	0	0	0	0	0
REDS6	0	0	0	0	0	0	0	0	0	0	0	0	0	0	0	0
REDS7	0	0	0	0	0	0	0	0	0	0	0	0	0	0	0	0
REDS8	0	0	0	0	0	0	0	0	0	0	0	0	0	0	0	0
REDS9x	0	0	0	0	0	0	0	0	0	0	0	0	0	0	0	0
REDS9y	0	0	0	0	0	0	0	0	0	0	0	0	0	0	0	0
REPHACCOAI	0	0	0	0	0	0	0	0	0	0	0	0	0	0	0	0
RHAMFs	0	0	0	0	0	0	0	0	0	0	0	0	0	0	0	0
RIB1MPTS	0	0	0	0	0	0	0	0	0	0	0	0	0	0	0	0
RMI	0	0	0	0	0	0	0	0	0	0	0	0	0	0	0	0
RMK	0	0	0	0	0	0	0	0	0	0	0	0	0	0	0	0
RMPA	0	0	0	0	0	0	0	0	0	0	0	0	0	0	0	0
RNDR1	0	0	0	0	0	0	0	0	0	0	0	0	0	0	0	0
RNDR2	0	0	0	0	0	0	0	0	0	0	0	0	0	0	0	0
RNDR3	0	0	0	0	0	0	0	0	0	0	0	0	0	0	0	0
RNDR4	0	0	0	0	0	0	0	0	0	0	0	0	0	0	0	0
RNDR5	1.814742109104416e-05	2.1776905309252985e-05	2.5406389527461817e-05	2.903587374567065e-05	3.2665357963879485e-05	3.629484218208832e-05	3.9924326400297137e-05	4.355381061850597e-05	4.718329483671481e-05	5.0812779054923634e-05	5.4442263273132466e-05	5.80717474913413e-05	6.170123170955012e-05	6.533071592775897e-05	6.89602001459678e-05	7.258968436417664e-05
RNDR6	1.8147421091044155e-05	2.1776905309252985e-05	2.5406389527461817e-05	2.903587374567065e-05	3.2665357963879485e-05	3.629484218208831e-05	3.9924326400297137e-05	4.355381061850597e-05	4.7183294836714795e-05	5.0812779054923634e-05	5.444226327313247e-05	5.80717474913413e-05	6.170123170955012e-05	6.533071592775897e-05	6.896020014596778e-05	7.258968436417662e-05
RNDR7	4.713184911944131e-05	5.655821894332957e-05	6.598458876721782e-05	7.541095859110611e-05	8.483732841499436e-05	9.426369823888262e-05	0.00010369006806277086	0.00011311643788665912	0.00012254280771054735	0.00013196917753443565	0.0001413955473583239	0.00015082191718221222	0.00016024828700610046	0.00016967465682998873	0.00017910102665387697	0.00018852739647776524
RNDR8	0	0	0	0	0	0	0	0	0	1.3196917753447733e-07	1.4139554735826384e-07	1.5082191718222285e-07	1.602482870061818e-07	1.696746568301408e-07	1.7910102665388426e-07	1.8852739647767082e-07
RPE	0.003651480007404804	0.004381776008888848	0.005112072010368104	0.005842368011849544	0.006573130122445676	0.007303477913830812	0.008033825705212834	0.00875320651633215	0.009489308069445443	0.010224968056246215	0.010955322917403205	0.011685677778565448	0.012416032639728167	0.013146387500885818	0.013876742362046736	0.014607097223208859
RPI	-0.000900248	-0.0010803	-0.00126035	-0.0014404	-0.00162062	-0.00180068	-0.00198075	-0.0021608	-0.00234086	-0.00252109	-0.00270117	-0.00288125	-0.00306132	-0.0032414	-0.00342148	-0.00360156
RZ5PP	0	0	0	0	0	0	0	2.0262273907596495e-08	2.1950796733229538e-08	0	0	0	0	0	0	0
S2FE2SR	1.835819263575256e-08	2.2029831162903072e-08	2.5701469690053585e-08	2.93731082172041e-08	3.304474674435461e-08	3.671638527150512e-08	4.0388023798655635e-08	4.405966232580614e-08	4.773130085295665e-08	5.140293938010717e-08	5.507457790725769e-08	5.87462164344082e-08	6.241785496155871e-08	6.608949348870922e-08	6.976113201585974e-08	7.343277054301024e-08
S2FE2SS	2.1360784063935849e-07	2.5632940876723015e-07	2.9905097689510187e-07	3.4177254502297354e-07	3.8449411315084515e-07	4.2721568127871697e-07	4.699372494065887e-07	5.126575347321595e-07	5.553789959598394e-07	5.981019537902037e-07	6.408235219180754e-07	6.835450900459471e-07	7.262666581738186e-07	7.689882263016903e-07	8.117097944295622e-07	8.544313625574339e-07
S2FE2SS2	1.8488377025502448e-07	2.2186052430602938e-07	2.5883727835703427e-07	2.9581403240803913e-07	4.1753789779347417e-07	4.639309975483047e-07	5.103240973031352e-07	5.567171970579657e-07	6.031102968127961e-07	6.495033965676266e-07	6.958964963224568e-07	7.422895960772874e-07	7.886826958321178e-07	8.350757955869483e-07	8.81468895341779e-07	9.278619950966094e-07
S2FE2ST	4.708226302008657e-08	5.649871562410388e-08	6.59151682281212e-08	7.533162083213851e-08	9.621017256258674e-13	1.0690019173692583e-12	1.1759021091247714e-12	0	0	1.4966026843266594e-12	1.6035028760660097e-12	1.7104030678053598e-12	1.817303259520466e-12	1.924203451251735e-12	2.031103643007248e-12	2.1380038347385167e-12
S4FE4SR	1.848837702550245e-07	2.2186052430602938e-07	2.588372783570343e-07	2.958140324080392e-07	4.175378977934743e-07	4.639309975483048e-07	5.103240973031353e-07	5.567171970579657e-07	6.031102968127961e-07	6.495033965676267e-07	6.958964963224572e-07	7.422895960772875e-07	7.88682695832118e-07	8.350757955869487e-07	8.814688953417792e-07	9.278619950966096e-07
S4FE4ST	1.8488377025502448e-07	2.2186052430602938e-07	2.5883727835703427e-07	2.9581403240803913e-07	4.1753789779347427e-07	4.6393099754830477e-07	5.103240973031353e-07	5.567171970579657e-07	6.031102968127961e-07	6.495033965676266e-07	6.95896496322457e-07	7.422895960772875e-07	7.886826958321179e-07	8.350757955869485e-07	8.81468895341779e-07	9.278619950966095e-07
S7PI	0	0	0	0	0	0	0	0	0	0	0	0	0	0	0	0
SADT	0	0	0	0	0	0	0	0	0	0	0	0	0	0	0	0
SADT2	0.0002835845806001375	0.0003403014967201757	0.0003970184128402128	0.00045373532896024997	0.0005106217393030071	0.0005673574881144542	0.0006240932369259005	0.0006807849235094135	0.0007375170004685305	0.0007943004833601844	0.0008510362321716276	0.0009077719809830731	0.0009645077297945721	0.001021243478606018	0.0010779792274174629	0.0011347149762289087
SALOR	0	0	0	0	0	0	0	0	0	0	0	0	0	0	0	0
SAMAAT	0	0	0	0	0	0	0	0	0	0	0	0	0	0	0	0
SAMAT	0	0	0	0	0	0	0	0	0	0	0	0	0	0	0	0
SAMP1MET	0	0	0	0	0	0	0	0	0	0	0	0	0	0	0	0
SARCOX	0	0	0	0	0	0	0	0	0	0	0	0	0	0	0	0
SBP_1	0	0	0	0	0	0	0	0	0	0	0	0	0	0	0	0
SBTD_D2	0	0	0	0	0	0	0	0	0	0	0	0	0	0	0	0
SBTO	0	0	0	0	0	0	0	0	0	0	0	0	0	0	0	0
SCB11	0	0	0	0	0	0	0	0	0	0	0	0	0	0	0	0
SCB12	0	0	0	0	0	0	0	0	0	0	0	0	0	0	0	0
SCB13	0	0	0	0	0	0	0	0	0	0	0	0	0	0	0	0
SCB14	0	0	0	0	0	0	0	0	0	0	0	0	0	0	0	0
SCB15	0	0	0	0	0	0	0	0	0	0	0	0	0	0	0	0
SCB21a	0	0	0	0	0	0	0	0	0	0	0	0	0	0	0	0
SCB21b	0	0	0	0	0	0	0	0	0	0	0	0	0	0	0	0
SCB22	0	0	0	0	0	0	0	0	0	0	0	0	0	0	0	0
SCB23	0	0	0	0	0	0	0	0	0	0	0	0	0	0	0	0
SCB24	0	0	0	0	0	0	0	0	0	0	0	0	0	0	0	0
SCB25	0	0	0	0	0	0	0	0	0	0	0	0	0	0	0	0
SCB31	0	0	0	0	0	0	0	0	0	0	0	0	0	0	0	0
SCB32	0	0	0	0	0	0	0	0	0	0	0	0	0	0	0	0
SCB33	0	0	0	0	0	0	0	0	0	0	0	0	0	0	0	0
SCB34	0	0	0	0	0	0	0	0	0	0	0	0	0	0	0	0
SCB35	0	0	0	0	0	0	0	0	0	0	0	0	0	0	0	0
SCYSDS	8.153414144245183e-07	9.78409697309422e-07	1.1414779801943258e-06	1.3045462630792297e-06	1.637108768632993e-06	1.8190097429255485e-06	2.0009107172181034e-06	2.182809125906056e-06	2.3647098863982275e-06	2.546613640095768e-06	2.728514614388322e-06	2.910415588680877e-06	3.0923165629734316e-06	3.274217537265986e-06	3.456118511558542e-06	3.638019485851097e-06
SDPDS	0.00023760014537184878	0.0002851201744462185	0.0003326402035205884	0.00038016023259495815	0.00042768026166932786	0.00047520029074369757	0.0005227203198180673	0.0005702403488924369	0.0006177603779668067	0.0006652804070411768	0.0007128004361155463	0.0007603204651899163	0.0008078404942642858	0.0008553605233386557	0.0009028805524130255	0.0009504005814873951
SDPTA	-0.0002376	-0.00028512	-0.00033264	-0.00038016	-0.00042768	-0.0004752	-0.00052272	-0.00057024	-0.00061776	-0.00066528	-0.0007128	-0.00076032	-0.00080784	-0.000855361	-0.000902881	-0.000950401
SEPHCHCS	3.0495093854897783e-05	3.6594112625877336e-05	4.26931313968569e-05	4.879215016783644e-05	5.489116893881618e-05	6.099018770979585e-05	6.708920648077553e-05	7.318822525175515e-05	7.928724402273458e-05	8.53862627937138e-05	9.148528156469334e-05	9.758430033567288e-05	0.00010368331910665292	0.00010978233787763242	0.00011588135664861232	0.00012198037541959161
SERAT	9.95769889908701e-05	0.0001194923867890548	0.00013940778458723841	0.00015932318238542204	0.0001794080744063256	0.00019934230489591936	0.00021927653538551215	0.0002392107633094978	0.0002591449935852884	0.0002790792268542356	0.00029901345734382535	0.00031894768783341727	0.00033888191832306285	0.00035881614881265553	0.0003787503793022465	0.00039868460979183894
SERD_L	0	0	0	0	0	0	0	0	0	0	0	0	0	0	0	0
SERTRS	0.00023761908244572088	0.00028514289893486497	0.0003326667154240092	0.00038019053191315337	0.0004277143484022975	0.00047523816489144176	0.0005227619813805859	0.0005702857978697299	0.0006178096143588741	0.0006653334308480184	0.0007128572473371626	0.0007603810638263067	0.000807904880315451	0.000855428696804595	0.0009029525132937394	0.0009504763297828835
SHCHCC	0	0	0	0	0	0	0	0	0	0	0	0	0	0	0	0
SHCHCS3	3.049509385489778e-05	3.6594112625877336e-05	4.26931313968569e-05	4.879215016783645e-05	5.489116893881618e-05	6.099018770979586e-05	6.708920648077555e-05	7.318822525175515e-05	7.928724402273458e-05	8.53862627937138e-05	9.148528156469334e-05	9.75843003356729e-05	0.00010368331910665292	0.00010978233787763242	0.0001158813566486123	0.00012198037541959162
SHCHD2	2.889280926252197e-06	3.467137111502636e-06	4.044993296753076e-06	4.622849482003515e-06	5.200705667253954e-06	5.778561852504394e-06	6.3564180377548325e-06	6.934274223005273e-06	7.5121304082557114e-06	8.089986593506153e-06	8.66784277875659e-06	9.24569896400703e-06	9.823555149257468e-06	1.0401411334507909e-05	1.0979267519758349e-05	1.1557123705008788e-05
SHCHF	2.889280926252197e-06	3.467137111502636e-06	4.044993296753076e-06	4.622849482003515e-06	5.200705667253954e-06	5.778561852504394e-06	6.356418037754833e-06	6.934274223005273e-06	7.5121304082557114e-06	8.089986593506153e-06	8.667842778756591e-06	9.24569896400703e-06	9.82355514925747e-06	1.0401411334507909e-05	1.097926751975835e-05	1.1557123705008788e-05
SHK3Dr	0.0003133164935883085	0.0003759797923059702	0.0004386430910236317	0.0005013063897412934	0.0005639696884589546	0.0006266329871766163	0.0006892962858942784	0.0007519595846119435	0.000814622883329602	0.0008772861820472626	0.0009399494807649234	0.0010026127794825852	0.0010652760782002494	0.0011279393769179098	0.001190602675635573	0.0012532659743532345
SHKK	0.0003133164935883085	0.0003759797923059702	0.0004386430910236316	0.0005013063897412934	0.0005639696884589546	0.0006266329871766162	0.0006892962858942782	0.0007519595846119435	0.000814622883329602	0.0008772861820472627	0.0009399494807649234	0.0010026127794825852	0.0010652760782002494	0.0011279393769179098	0.001190602675635573	0.0012532659743532345
SHSL1	0	0	0	0	0	0	0	0	0	0	0	0	0	0	0	0
SHSL2	0.00018400759160926736	0.0002208091099311209	0.00025761062825297435	0.0002944121465748278	0.0003312136648966814	0.0003680151832185347	0.0004048167015403883	0.0004415741601999158	0.000478372006883242	0.0005152212565059488	0.0005520227748278022	0.0005888242931496558	0.0006256258114715092	0.0006624273297933626	0.0006992288481152165	0.0007360303664370695
SHSL4r	0	0	0	0	0	0	0	0	0	0	0	0	0	0	0	0
SLD	0	0	0	0	0	0	0	0	0	0	0	0	0	0	0	0
SORB6PP	0	0	0	0	0	0	0	0	0	0	0	0	0	0	0	0
SORBDH	0	0	0	0	0	0	0	0	0	0	0	0	0	0	0	0
SPMS	3.0418856120260634e-05	3.650262734431276e-05	4.2586398568364885e-05	4.867016979241702e-05	5.475394101646915e-05	6.083771224052127e-05	6.69214834645734e-05	7.300525468862552e-05	7.908902591267763e-05	8.517279713672977e-05	9.125656836078188e-05	9.734033958483403e-05	0.00010342411080888615	0.0001095078820329383	0.00011559165325699042	0.00012167542448104254
SPODM	0	0	0	0	0	0	0	0	0	0	0	0	0	0	0	0
SPRMS	1.2717487869487468e-05	1.526098544338496e-05	1.7804483017282456e-05	2.034798059117995e-05	2.2891478165077447e-05	2.5434975738974936e-05	2.7978473312872432e-05	3.052197088676992e-05	3.3065468460667416e-05	3.560896603456491e-05	3.815246360846241e-05	4.06959611823599e-05	4.323945875625739e-05	4.5782956330154894e-05	4.832645390405239e-05	5.086995147794987e-05
SQLCYC1	0	0	0	0	0	0	0	0	0	0	0	0	0	0	0	0
SQLCYC2	0	0	0	0	0	0	0	0	0	0	0	0	0	0	0	0
SRUBSYN	0	0	0	0	0	0	0	0	0	0	0	0	0	0	0	0
SSALx	0	0	0	0	0	0	0	0	0	0	0	0	0	0	0	0
SSALy	0	0	0	0	0	0	0	0	0	0	0	0	0	0	0	0
SSBUTDH	0	0	0	0	0	0	0	0	0	0	0	0	0	0	0	0
STACHGALACT	0	0	0	0	0	0	0	0	0	0	0	0	0	0	0	0
STRP6K	0	0	0	0	0	0	0	0	0	0	0	0	0	0	0	0
SUCBZL	3.0495093854897777e-05	3.6594112625877336e-05	4.26931313968569e-05	4.879215016783644e-05	5.489116893881618e-05	6.099018770979585e-05	6.708920648077553e-05	7.318822525175515e-05	7.928724402273458e-05	8.53862627937138e-05	9.148528156469334e-05	9.758430033567288e-05	0.00010368331910665292	0.00010978233787763241	0.00011588135664861229	0.0001219803754195916
SUCBZS	3.0495093854897777e-05	3.659411262587734e-05	4.2693131396856895e-05	4.879215016783644e-05	5.489116893881618e-05	6.099018770979585e-05	6.708920648077553e-05	7.318822525175515e-05	7.928724402273458e-05	8.538626279371379e-05	9.148528156469335e-05	9.758430033567288e-05	0.00010368331910665292	0.00010978233787763242	0.0001158813566486123	0.00012198037541959162
SUCD9	0	0	0	0	-1.44252e-19	-1.44252e-19	0	0	0	0	0	0	0	0	0	0
SUCOAGCT	0	0	0	0	0	0	0	0	0	0	0	0	0	0	0	0
SUCOAICT	0	0	0	0	0	0	0	0	0	0	0	0	0	0	0	0
SUCOAS	0	0	0	0	0	0	0	0	0	0	0	0	0	0	0	0
SUCOMALT	0	0	0	0	0	0	0	0	0	0	0	0	0	0	0	0
SUCR	0	0	0	0	0	0	0	0	0	0	0	0	0	0	0	0
SULFPDH	0	0	0	0	0	0	0	0	0	0	0	0	0	0	0	0
SULR_syn	0	0	0	0	0	0	0	0	0	0	0	0	0	0	0	0
SULRi	0.00028358458060013744	0.0003403014967201758	0.0003970184128402127	0.00045373532896024986	0.000510621739303007	0.000567357488114454	0.0006240932369259005	0.0006807849235094136	0.0007375170004685306	0.0007943004833601843	0.0008510362321716275	0.0009077719809830729	0.000964507729794572	0.001021243478606018	0.0010779792274174629	0.0011347149762289083
T2DECAI	7.754718075598668e-06	9.305661690718399e-06	1.0856605305838131e-05	1.2407548920957869e-05	1.3958492536077598e-05	1.550943615119733e-05	1.7060379766317056e-05	1.8611323381436868e-05	2.0162266996556535e-05	2.171321061167626e-05	2.326415422679599e-05	2.481509784191573e-05	2.6366041457035455e-05	2.7916985072155196e-05	2.9467928687274923e-05	3.101887230239466e-05
TAG6ISOs	0	0	0	0	0	0	0	0	0	0	0	0	0	0	0	0
TAGO	1.1812471186954434e-05	1.4174965424345316e-05	1.6537459661736206e-05	1.8899953899127093e-05	2.126244813651798e-05	2.3624942373908867e-05	2.5987436611299754e-05	2.8349930848690638e-05	3.071242508608153e-05	3.307491932347241e-05	3.543741356086329e-05	3.7799907798254186e-05	4.016240203564507e-05	4.252489627303596e-05	4.4887390510426844e-05	4.7249884747817734e-05
TAGS120	0	0	0	0	0	0	0	0	0	0	0	0	0	0	0	0
TAGS140	4.0532989367000515e-07	4.863958724040061e-07	5.674618511380071e-07	6.485278298720082e-07	7.295938086060094e-07	8.106597873400103e-07	8.917257660740111e-07	9.72791744808012e-07	1.053857723542013e-06	1.1349237022760143e-06	1.2159896810100153e-06	1.2970556597440164e-06	1.3781216384780175e-06	1.4591876172120187e-06	1.5402535959460196e-06	1.6213195746800206e-06
TAGS141	0	0	0	0	0	0	0	0	0	0	0	0	0	0	0	0
TAGS150	2.527744117117888e-07	3.0332929405414656e-07	3.538841763965043e-07	4.044390587388621e-07	4.549939410812199e-07	5.055488234235776e-07	5.561037057659353e-07	6.066585881082932e-07	6.572134704506509e-07	7.077683527930087e-07	7.583232351353664e-07	8.088781174777242e-07	8.59432999820082e-07	9.099878821624398e-07	9.605427645047976e-07	1.0110976468471552e-06
TAGS160	4.632341641942915e-06	5.558809970331497e-06	6.48527829872008e-06	7.411746627108664e-06	8.338214955497247e-06	9.26468328388583e-06	1.0191151612274411e-05	1.1117619940662994e-05	1.2044088269051577e-05	1.297055659744016e-05	1.3897024925828744e-05	1.4823493254217327e-05	1.574996158260591e-05	1.6676429910994493e-05	1.7602898239383076e-05	1.852936656777166e-05
TAGS161	1.1892646330757291e-06	1.4271175596908747e-06	1.6649704863060208e-06	1.9028234129211668e-06	2.1406763395363124e-06	2.3785292661514582e-06	2.6163821927666036e-06	2.8542351193817494e-06	3.0920880459968953e-06	3.3299409726120415e-06	3.5677938992271873e-06	3.8056468258423336e-06	4.0434997524574785e-06	4.281352679072625e-06	4.519205605687771e-06	4.7570585323029164e-06
TAGS170	0	0	0	0	0	0	0	0	0	0	0	0	0	0	0	0
TAGS180	0	0	0	0	0	0	0	0	0	0	0	0	0	0	0	0
TAGS181	0	0	0	0	0	0	0	0	0	0	0	0	0	0	0	0
TAGSai150	4.379567230231126e-06	5.25548067627735e-06	6.131394122323576e-06	7.007307568369801e-06	7.883221014416027e-06	8.759134460462252e-06	9.635047906508476e-06	1.0510961352554701e-05	1.1386874798600926e-05	1.2262788244647152e-05	1.3138701690693375e-05	1.4014615136739602e-05	1.4890528582785826e-05	1.5766442028832053e-05	1.6642355474878277e-05	1.7518268920924504e-05
TAGSai170	4.024346801437908e-06	4.829216161725489e-06	5.634085522013071e-06	6.438954882300652e-06	7.2438242425882335e-06	8.048693602875816e-06	8.853562963163396e-06	9.658432323450977e-06	1.0463301683738557e-05	1.1268171044026142e-05	1.2073040404313722e-05	1.2877909764601304e-05	1.3682779124888885e-05	1.4487648485176467e-05	1.5292517845464052e-05	1.6097387205751632e-05
TAGSi140	8.863807564871538e-07	1.0636569077845845e-06	1.2409330590820152e-06	1.4182092103794462e-06	1.595485361676877e-06	1.7727615129743076e-06	1.950037664271738e-06	2.1273138155691695e-06	2.3045899668666e-06	2.4818661181640305e-06	2.659142269461461e-06	2.8364184207588924e-06	3.013694572056323e-06	3.190970723353754e-06	3.3682468746511847e-06	3.5455230259486152e-06
TAGSi150	2.531084748109674e-06	3.037301697731609e-06	3.5435186473535444e-06	4.049735596975479e-06	4.5559525465974146e-06	5.062169496219348e-06	5.568386445841284e-06	6.074603395463218e-06	6.580820345085152e-06	7.087037294707089e-06	7.5932542443290226e-06	8.099471193950958e-06	8.605688143572893e-06	9.111905093194829e-06	9.618122042816764e-06	1.0124338992438697e-05
TAGSi160	5.137890465366493e-06	6.165468558439791e-06	7.19304665151309e-06	8.220624744586389e-06	9.248202837659689e-06	1.0275780930732987e-05	1.1303359023806283e-05	1.2330937116879581e-05	1.335851520995288e-05	1.438609330302618e-05	1.5413671396099476e-05	1.6441249489172777e-05	1.7468827582246076e-05	1.8496405675319377e-05	1.9523983768392672e-05	2.0551561861465973e-05
TAGSi170	1.8729804427278805e-06	2.247576531273456e-06	2.6221726198190325e-06	2.9967687083646085e-06	3.371364796910185e-06	3.745960885455761e-06	4.120556974001337e-06	4.495153062546912e-06	4.869749151092489e-06	5.244345239638065e-06	5.618941328183641e-06	5.993537416729217e-06	6.3681335052747935e-06	6.74272959382037e-06	7.1173256823659456e-06	7.491921770911522e-06
TAGSi180	0	0	0	0	0	0	0	0	0	0	0	0	0	0	0	0
TALA	0	0	0	0	0	0	0	0	0	0	0	0	0	0	0	0
TAUDO	0	0	0	0	0	0	0	0	0	0	0	0	0	0	0	0
TBFORMD	0	0	0	0	0	0	0	0	0	0	0	0	0	0	0	0
TCLBZRED	0	0	0	0	0	0	0	0	0	0	0	0	0	0	0	0
TDP	0	0	0	0	0	0	0	0	0	0	0	0	0	0	0	0
TDPDRE	4.713184911944133e-05	5.65582189433296e-05	6.598458876721789e-05	7.541095859110614e-05	8.48373284149944e-05	9.426369823888266e-05	0.00010369006806277095	0.00011300332144877247	0.00012242026490283682	0.00013183720835690128	0.00014125415181096563	0.00015067109526502998	0.0001600880387190943	0.00016950498217315868	0.00017892192562722308	0.00018833886908128754
TDPDRR	4.7131849119441324e-05	5.655821894332959e-05	6.598458876721788e-05	7.541095859110612e-05	8.483732841499439e-05	9.426369823888265e-05	0.00010369006806277093	0.00011300332144877248	0.00012242026490283685	0.00013183720835690125	0.0001412541518109656	0.00015067109526502995	0.00016008803871909427	0.00016950498217315868	0.00017892192562722303	0.00018833886908128748
TDPGDH	4.713184911944133e-05	5.655821894332961e-05	6.598458876721789e-05	7.541095859110614e-05	8.48373284149944e-05	9.426369823888266e-05	0.00010369006806277096	0.00011300332144877247	0.00012242026490283682	0.0001318372083569013	0.00014125415181096565	0.00015067109526503	0.0001600880387190943	0.00016950498217315868	0.00017892192562722308	0.00018833886908128754
TECA1S	3.937490395651478e-06	4.7249884747817724e-06	5.512486553912069e-06	6.299984633042365e-06	7.087482712172661e-06	7.874980791302955e-06	8.662478870433251e-06	9.449976949563547e-06	1.023747502869384e-05	1.1024973107824138e-05	1.181247118695443e-05	1.259996926608473e-05	1.3387467345215025e-05	1.4174965424345322e-05	1.4962463503475615e-05	1.574996158260591e-05
TECA2S	3.937490395651478e-06	4.7249884747817724e-06	5.512486553912068e-06	6.299984633042365e-06	7.08748271217266e-06	7.874980791302955e-06	8.66247887043325e-06	9.449976949563547e-06	1.023747502869384e-05	1.1024973107824136e-05	1.181247118695443e-05	1.259996926608473e-05	1.3387467345215023e-05	1.417496542434532e-05	1.4962463503475615e-05	1.574996158260591e-05
TECA3S	3.9374903956514784e-06	4.724988474781773e-06	5.512486553912068e-06	6.299984633042365e-06	7.08748271217266e-06	7.874980791302957e-06	8.662478870433251e-06	9.449976949563547e-06	1.023747502869384e-05	1.1024973107824136e-05	1.1812471186954432e-05	1.259996926608473e-05	1.3387467345215023e-05	1.417496542434532e-05	1.4962463503475616e-05	1.5749961582605914e-05
TGBPA	0	0	0	0	0	0	0	0	0	0	0	0	0	0	0	0
THCHDH	0	0	0	0	0	0	0	0	0	0	0	0	0	0	0	0
THDPLOR	0	0	0	0	0	0	0	0	0	0	0	0	0	0	0	0
THDPS	0.0002376001453718488	0.0002851201744462185	0.0003326402035205884	0.00038016023259495815	0.0004276802616693279	0.0004752002907436976	0.0005227203198180673	0.0005702403488924369	0.0006177603779668067	0.0006652804070411768	0.0007128004361155463	0.0007603204651899163	0.0008078404942642858	0.0008553605233386558	0.0009028805524130256	0.0009504005814873952
THFAT	0	0	0	0	0	0	0	0	0	0	0	0	0	0	0	0
THFGLUS	0	0	0	0	0	0	0	0	0	0	0	0	0	0	0	0
THIORDXi	0	0	0	0	0	0	0	0	0	0	0	0	0	0	0	0
THPAT	0	0	0	0	0	0	0	0	0	0	0	0	0	0	0	0
THPICHYDs	0	0	0	0	0	0	0	0	0	0	0	0	0	0	0	0
THRA2i	0	0	0	0	0	0	0	0	0	0	0	0	0	0	0	0
THRAi	-2.15521e-20	-2.15521e-20	-2.15521e-20	-2.15521e-20	-2.15521e-20	-4.31042e-20	0	0	0	0	0	0	0	0	0	0
THRD	0	0	0	0	0	0	0	0	0	0	0	0	0	0	0	0
THRD_L	0	0	0	0	0	0	0	0	0	0	0	0	0	0	0	0
THRPDC	0	0	0	0	0	0	0	2.0262273907596495e-08	2.1950796733229538e-08	0	0	0	0	0	0	0
THRS	0.0002972159393391787	0.0003566591272070144	0.0004161023150748502	0.00047554550294268594	0.0005349886908105217	0.0005944318786783574	0.0006538750665461932	0.0007133385166879364	0.0007727833930785978	0.0008322046301497004	0.0008916478180175362	0.0009510910058853719	0.0010105341937532077	0.0010699773816210433	0.0011294205694888791	0.001188863757356715
THRTRS	0.00029721593933917874	0.0003566591272070144	0.0004161023150748502	0.00047554550294268594	0.0005349886908105217	0.0005944318786783575	0.0006538750665461932	0.0007133182544140288	0.0007727614422818645	0.0008322046301497004	0.0008916478180175362	0.0009510910058853719	0.0010105341937532077	0.0010699773816210433	0.0011294205694888791	0.001188863757356715
THYDNAPO	0	0	0	0	0	0	0	0	0	0	0	0	0	0	0	0
THYDNAPS	0	0	0	0	0	0	0	0	0	0	0	0	0	0	0	0
THZPSN3	0	0	0	0	0	0	0	0	0	0	0	0	0	0	0	0
TKT1	5.285895982552248e-19	8.812274891402228e-19	8.507137005242173e-19	1.2884964090721243e-18	3.7729210568856966e-17	5.238469711409823e-17	3.553660112301252e-17	0	0	-2.46548e-19	-1.30359e-19	-1.41709e-20	3.793624160409852e-18	1.8115906929928733e-17	-1.49789e-17	-1.028e-18
TKT2	0	0	0	0	0	0	0	0	0	0	0	0	0	0	0	0
TMDK1	-2.15521e-20	-2.15521e-20	-2.15521e-20	-2.15521e-20	-2.15521e-20	-4.31042e-20	0	0	0	0	0	0	0	0	0	0
TMDPP	2.1552087763685278e-20	2.1552087763685278e-20	2.1552087763685278e-20	2.1552087763685278e-20	2.1552087763685278e-20	4.3104175527370557e-20	0	0	0	0	0	0	0	0	0	0
TMDSf	0	0	0	0	0	0	0	0	0	1.3196917753447733e-07	1.4139554735826386e-07	1.5082191718222288e-07	1.602482870061818e-07	1.6967465683014082e-07	1.7910102665388426e-07	1.8852739647767082e-07
TMETMO	0	0	0	0	0	0	0	0	0	0	0	0	0	0	0	0
TMK	2.5116489569994647e-08	3.013978748399357e-08	3.516308539799251e-08	4.0186383311991444e-08	4.520968122599036e-08	5.0232979139989294e-08	5.5256277053988227e-08	0	0	7.032617079598502e-08	7.534946870998394e-08	8.037276662398289e-08	8.53960645379818e-08	9.041936245198072e-08	9.544266036597968e-08	1.0046595827997859e-07
TMPK	2.5116489569994644e-08	3.013978748399357e-08	3.516308539799251e-08	4.018638331199144e-08	4.520968122599036e-08	5.023297913998929e-08	5.5256277053988227e-08	6.027957496798715e-08	6.530287288198608e-08	7.032617079598502e-08	7.534946870998394e-08	8.037276662398287e-08	8.53960645379818e-08	9.041936245198072e-08	9.544266036597967e-08	1.0046595827997858e-07
TMPPP	0	0	0	0	0	0	0	0	0	0	0	0	0	0	0	0
TOLOR	0	0	0	0	0	0	0	0	0	0	0	0	0	0	0	0
TPI	0.21078276640172916	0.21232393506668576	0.2138651037316496	0.21540627239661042	0.21694728134585833	0.2184884322646255	0.22002958318339752	0.2215752717379648	0.22311414900016768	0.2246526857138127	0.22619381161645288	0.2277349375190849	0.22927606342171683	0.23081718932435613	0.23235831522698988	0.2338994411296225
TRDR	0	0	0	0	0	0	0	0	0	0	0	0	0	0	0	0
TRE6PH	0	0	0	0	0	0	0	0	0	0	0	0	0	0	0	0
TRE6PP	0	0	0	0	0	0	0	0	0	0	0	0	0	0	0	0
TRE6PPP	-0.00240972	-0.00289166	-0.0033736	-0.00385555	-0.00433749	-0.00481943	-0.00530137	-0.0057824	-0.00626483	-0.0067472	-0.00722915	-0.00771109	-0.00819303	-0.00867498	-0.00915692	-0.00963886
TRE6PS	-0.00240972	-0.00289166	-0.0033736	-0.00385555	-0.00433749	-0.00481943	-0.00530137	-0.0057824	-0.00626483	-0.0067472	-0.00722915	-0.00771109	-0.00819303	-0.00867498	-0.00915692	-0.00963886
TREPP	-9.75943e-05	-0.000117113	-0.000136632	-0.000156151	-0.00017567	-0.000195189	-0.000214707	-0.000234226	-0.000253745	-0.000273264	-0.000292783	-0.000312302	-0.000331821	-0.00035134	-0.000370858	-0.000390377
TRPO2	0	0	0	0	0	0	0	0	0	0	0	0	0	0	0	0
TRPS1	3.6468554993661173e-05	4.376226599239341e-05	5.105597699112564e-05	5.834968798985788e-05	6.564339898859011e-05	7.293710998732235e-05	8.02308209860546e-05	8.752453198478679e-05	9.481824298351903e-05	0.00010211195398225128	0.00010940566498098353	0.00011669937597971576	0.000123993086978448	0.00013128679797718023	0.0001385805089759125	0.0001458742199746447
TRPS2	0	0	0	0	0	0	0	0	0	0	0	0	0	0	0	0
TRPS3	0	0	0	0	0	0	0	0	0	0	0	0	0	0	0	0
TRPTRS	3.6468554993661173e-05	4.376226599239341e-05	5.105597699112564e-05	5.834968798985788e-05	6.564339898859011e-05	7.293710998732235e-05	8.02308209860546e-05	8.75245319847868e-05	9.481824298351903e-05	0.00010211195398225128	0.00010940566498098353	0.00011669937597971576	0.000123993086978448	0.00013128679797718023	0.0001385805089759125	0.0001458742199746447
TRSARr	0	0	0	0	0	0	0	0	0	0	0	0	0	0	0	0
TRYP2MO	0	0	0	0	0	0	0	0	0	0	0	0	0	0	0	0
TRYPYRAT	0	0	0	0	0	0	0	0	0	0	0	0	0	0	0	0
TYRL	0	0	0	0	0	0	0	0	0	0	0	0	0	0	0	0
TYRMO	0	0	0	0	0	0	0	0	0	0	0	0	0	0	0	0
TYRTA	-7.28146e-05	-8.73775e-05	-0.00010194	-0.000116503	-0.000131066	-0.000145629	-0.000160192	-0.000174755	-0.000189318	-0.000203881	-0.000218444	-0.000233007	-0.00024757	-0.000262133	-0.000276696	-0.000291258
TYRTRS	7.28146201842902e-05	8.737754422114824e-05	0.0001019404682580063	0.00011650339229486434	0.0001310663163317224	0.0001456292403685804	0.00016019216440543846	0.00017475508844229647	0.0001893180124791545	0.0002038809365160126	0.00021844386055287063	0.00023300678458972867	0.0002475697086265867	0.0002621326326634448	0.0002766955567003028	0.0002912584807371608
UAAGDS	0.00013357178957556164	0.00016028614749067396	0.0001870005054057863	0.0002137148633208987	0.00024042922123601105	0.0002671435791511233	0.0002938579370662356	0.0003205722949813479	0.00034728665289646024	0.0003740010108115726	0.0004007153687266849	0.0004274297266417974	0.00045414408455690956	0.0004808584424720221	0.0005075728003871344	0.0005342871583022466
UAAGLS2	0	0	0	0	0	0	0	0	0	0	0	0	0	0	0	0
UACMAMO	0	0	0	0	0	0	0	0	0	0	0	0	0	0	0	0
UAG2E	1.1812471186954435e-05	1.4174965424345319e-05	1.653745966173621e-05	1.8899953899127093e-05	2.126244813651798e-05	2.362494237390887e-05	2.5987436611299758e-05	2.8349930848690638e-05	3.071242508608152e-05	3.307491932347242e-05	3.5437413560863296e-05	3.7799907798254186e-05	4.016240203564507e-05	4.252489627303596e-05	4.4887390510426844e-05	4.724988474781774e-05
UAGCVT	0.00013357178957556162	0.00016028614749067393	0.00018700050540578628	0.00021371486332089865	0.000240429221236011	0.00026714357915112323	0.00029385793706623555	0.00032057229498134787	0.00034728665289646013	0.00037400101081157256	0.00040071536872668477	0.0004274297266417973	0.0004541440845569095	0.000480858442472022	0.0005075728003871343	0.0005342871583022465
UAGDP	0.0003888531305420853	0.0004666237566505025	0.0005443943827589196	0.0006221650088673368	0.0006999356349757542	0.0007777062610841706	0.0008554768871925877	0.0009332475133010053	0.001011018139409422	0.0010887887655178393	0.001166559391626256	0.0012443300177346738	0.0013221006438430905	0.001399871269951508	0.0014776418960599249	0.0015554125221683417
UAGPT3	0.00013357178957556164	0.00016028614749067393	0.00018700050540578628	0.0002137148633208986	0.000240429221236011	0.0002671435791511233	0.0002938579370662355	0.00032057229498134803	0.0003472866528964603	0.00037400101081157256	0.0004007153687266848	0.0004274297266417972	0.0004541440845569095	0.000480858442472022	0.0005075728003871343	0.0005342871583022466
UAMAGS	0	0	0	0	0	0	0	0	0	0	0	0	0	0	0	0
UAMAGS2	0.00013357178957556164	0.00016028614749067396	0.00018700050540578633	0.00021371486332089868	0.00024042922123601102	0.0002671435791511233	0.0002938579370662356	0.000320572294981348	0.00034728665289646024	0.00037400101081157267	0.0004007153687266849	0.00042742972664179735	0.0004541440845569095	0.00048085844247202204	0.0005075728003871344	0.0005342871583022466
UAMAS	0.00013357178957556167	0.00016028614749067396	0.0001870005054057863	0.00021371486332089868	0.00024042922123601102	0.00026714357915112334	0.00029385793706623555	0.000320572294981348	0.00034728665289646024	0.0003740010108115726	0.0004007153687266848	0.00042742972664179735	0.0004541440845569095	0.00048085844247202204	0.0005075728003871343	0.0005342871583022467
UAPGR	0.00013357178957556164	0.00016028614749067393	0.0001870005054057863	0.00021371486332089868	0.00024042922123601105	0.0002671435791511233	0.00029385793706623555	0.0003205722949813479	0.0003472866528964602	0.0003740010108115726	0.00040071536872668477	0.00042742972664179735	0.0004541440845569095	0.0004808584424720221	0.0005075728003871343	0.0005342871583022466
UDCPDP	0.00013357178957556164	0.00016028614749067396	0.00018700050540578628	0.00021371486332089865	0.000240429221236011	0.0002671435791511233	0.0002938579370662356	0.00032057229498134803	0.00034728665289646035	0.00037400101081157256	0.0004007153687266848	0.0004274297266417973	0.00045414408455690956	0.000480858442472022	0.0005075728003871343	0.0005342871583022466
UDCPDPS	2.840178656485827e-06	3.4082143877830083e-06	3.97625011908017e-06	4.544285850377371e-06	5.112321581674532e-06	5.680357312971654e-06	6.248393044268855e-06	6.816428775566053e-06	7.384464506863206e-06	7.95250023816034e-06	8.5205359694575e-06	9.088571700754742e-06	9.656607432051902e-06	1.0224643163349063e-05	1.0792678894646147e-05	1.1360714625943309e-05
UDPAGACA	0	0	0	0	0	0	0	0	0	0	0	0	0	0	0	0
UDPAMALA	0	0	0	0	0	0	0	0	0	0	0	0	0	0	0	0
UDPG4E	0.0001853526834919048	0.00022242322019028576	0.0002594937568886667	0.0002965642935870477	0.00033363483028542865	0.0003707053669838096	0.0004077759036821906	0.00044484644038057146	0.0004819169770789525	0.0005189875137773334	0.0005560580504757143	0.0005931285871740954	0.0006301991238724763	0.0006672696605708573	0.0007043401972692383	0.0007414107339676192
UDPGD	0	0	0	0	0	0	0	0	0	0	0	0	0	0	0	0
UDPGDC	0	0	0	0	0	0	0	0	0	0	0	0	0	0	0	0
UGAH	0	0	0	0	0	0	0	0	0	0	0	0	0	0	0	0
UGLT	0	0	0	0	0	0	0	0	0	0	0	0	0	0	0	0
UGLYCH	0	0	0	0	0	0	0	0	0	0	0	0	0	0	0	0
UGMDDS	0.00013357178957556164	0.00016028614749067393	0.0001870005054057863	0.00021371486332089868	0.00024042922123601102	0.0002671435791511233	0.0002938579370662356	0.000320572294981348	0.0003472866528964603	0.0003740010108115726	0.0004007153687266848	0.00042742972664179735	0.00045414408455690956	0.00048085844247202204	0.0005075728003871344	0.0005342871583022466
ULA4NFT	0	0	0	0	0	0	0	0	0	0	0	0	0	0	0	0
UM4PCP	0	0	0	0	0	0	0	0	0	0	0	0	0	0	0	0
UMPK	0.000535264849639176	0.0006423178195670115	0.0007493707894948465	0.0008564237594226817	0.0009634767293505166	0.001070529699278352	0.001177582669206187	0.001284635639134021	0.001391688609061853	0.0014988735481672266	0.0016059359444648862	0.0017129983407625452	0.001820060737060204	0.0019271231333578649	0.002034185529655523	0.002141247925953182
UNDCAPPT	0	0	0	0	0	0	0	0	0	0	0	0	0	0	0	0
UNDEGLCT	0	0	0	0	0	0	0	0	0	0	0	0	0	0	0	0
UPP1S	0	0	0	0	0	0	0	0	0	0	0	0	0	0	0	0
UPP3MT	2.889280926252197e-06	3.467137111502636e-06	4.044993296753076e-06	4.622849482003515e-06	5.2007056672539535e-06	5.778561852504394e-06	6.3564180377548325e-06	6.954536496912869e-06	7.534081204988941e-06	8.089986593506153e-06	8.66784277875659e-06	9.24569896400703e-06	9.823555149257468e-06	1.0401411334507907e-05	1.097926751975835e-05	1.1557123705008788e-05
UPP3MT1	0	0	0	0	0	0	0	0	0	0	0	0	0	0	0	0
UPP3S	3.0307686304841473e-06	3.6369223565809766e-06	4.243076082677808e-06	4.849229808774637e-06	5.455383534871465e-06	6.0615372609682946e-06	6.6676909870651234e-06	7.294106987069552e-06	7.901949235992012e-06	8.486152165355616e-06	9.092305891452442e-06	9.698459617549274e-06	1.0304613343646102e-05	1.091076706974293e-05	1.1516920795839763e-05	1.2123074521936589e-05
UPPDC1	1.4148770423195064e-07	1.6978524507834078e-07	1.980827859247309e-07	2.2638032677112104e-07	2.5467786761751115e-07	2.829754084639013e-07	3.112729493102914e-07	3.395704901566815e-07	3.6786803100307163e-07	3.961655718494618e-07	4.2446311269585196e-07	4.527606535422421e-07	4.810581943886323e-07	5.093557352350223e-07	5.376532760814124e-07	5.659508169278026e-07
UPPDC2	0	0	0	0	0	0	0	0	0	0	0	0	0	0	0	0
UPPRT	0	0	0	0	0	0	0	0	0	0	0	0	0	0	0	0
URCN	0	0	0	0	0	0	0	0	0	0	0	0	0	0	0	0
UREA	0	0	0	0	0	0	0	0	0	0	0	0	0	0	0	0
URECARB	0	0	0	0	0	0	0	0	0	0	0	0	0	0	0	0
URGLYUS	0	0	0	0	0	0	0	0	0	0	0	0	0	0	0	0
URHYD	0	0	0	0	0	0	0	0	0	0	0	0	0	0	0	0
URIH	0	0	0	0	0	0	0	0	0	0	0	0	0	0	0	0
URIK1	0	0	0	0	0	0	0	0	0	0	0	0	0	0	0	0
URIK2	0	0	0	0	0	0	0	0	0	0	0	0	0	0	0	0
URO	0	0	0	0	0	0	0	0	0	0	0	0	0	0	0	0
URO3MET	0	0	0	0	0	0	0	0	0	0	0	0	0	0	0	0
VALDHr	-0.00019648	-0.000235776	-0.000275072	-0.000314368	-0.000353495	-0.000392772	-0.000432049	-0.000471262	-0.000510534	-0.000549749	-0.000589017	-0.000628284	-0.000667552	-0.00070682	-0.000746088	-0.000785355
VALTA	0	0	0	0	0	0	0	0	0	0	0	0	0	0	0	0
VALTRS	0.00024667219243346025	0.0002960066309201523	0.00034534106940684435	0.0003946755078935364	0.0004440099463802285	0.0004933443848669205	0.0005426788233536126	0.0005920132618403045	0.0006413477003269965	0.0006906821388136887	0.0007400165773003808	0.0007893510157870728	0.000838685454273765	0.000888019892760457	0.000937354331247149	0.000986688769733841
VNDH	0	0	0	0	0	0	0	0	0	0	0	0	0	0	0	0
VNDH_2	0	0	0	0	0	0	0	0	0	0	0	0	0	0	0	0
VNDH_4	0	0	0	0	0	0	0	0	0	0	0	0	0	0	0	0
VNTDM	0	0	0	0	0	0	0	0	0	0	0	0	0	0	0	0
VOR1b	0	0	0	0	0	0	0	0	0	0	0	0	0	0	0	0
VOR2b	0	0	0	0	0	0	0	0.0001565463444416889	0.0001707267968474386	0	0	0	0	0	0	0
VOR3b	0	0	0	0	0	0	0	0.00013145249327437287	0.00014240686771390347	0	0	0	0	0	0	0
VPAMTr	-5.01921e-05	-6.02305e-05	-7.02689e-05	-8.03073e-05	-9.05152e-05	-0.000100572	-0.00011063	-0.000120751	-0.000130814	-0.000140933	-0.000151	-0.000161067	-0.000171133	-0.0001812	-0.000191267	-0.000201333
WCOS	0	0	0	0	0	0	0	0	0	0	0	0	0	0	0	0
X5PL3E	0	0	0	0	0	0	0	0	0	0	0	0	0	0	0	0
XAND	0	0	0	0	0	0	0	0	0	0	0	0	0	0	0	0
XGLCOLIG	0	0	0	0	0	0	0	0	0	0	0	0	0	0	0	0
XLLGXYL	0	0	0	0	0	0	0	0	0	0	0	0	0	0	0	0
XLXG	0	0	0	0	0	0	0	0	0	0	0	0	0	0	0	0
XPPT	0	0	0	0	0	0	0	0	0	0	0	0	0	0	0	0
XTSNH	0	0	0	0	0	0	0	0	0	0	0	0	0	0	0	0
XYLI1	0	0	0	0	0	0	0	0	0	0	0	0	0	0	0	0
XYLI2	6.791502806300441e-06	8.149803367560528e-06	9.508103928820619e-06	1.0866404490080708e-05	1.2224705051340792e-05	1.358300561260089e-05	1.4941306173860978e-05	1.5874678472965866e-05	1.7481299271282077e-05	1.9016207857641264e-05	2.0374508418901335e-05	2.1732808980161415e-05	2.3091109541421506e-05	2.4449410102681583e-05	2.5807710663941688e-05	2.716601122520178e-05
XYLK	0	0	0	0	0	0	0	0	0	0	0	0	0	0	0	0
XYLLAC	0	0	0	0	0	0	0	0	0	0	0	0	0	0	0	0
[truncated: 606 more rows]
