# Supplementary material for: Model‐Guided Systematic Metabolic Engineering for Enhanced Spinosad Biosynthesis in Saccharopolyspora spinosa NHF132
Source: Adv Sci (Weinh). 2025 Sep 26;12(47):e11411. doi: 10.1002/advs.202511411 (PMC12713090; doi:10.1002/advs.202511411)
Supplement: Supplementary file 3 — Supplemental Table 8 [file ADVS-12-e11411-s003.xlsx]

## Sheet: allk
	0	1	2	3	4	5	6	7	8	9	10	11	12	13	14	15
0
1	0.014923428988865698	0.017908114786638837	0.020892800584411977	0.023877486382185117	0.02686217217995826	0.029846857977731397	0.03283154377550453	0.03581622957327767	0.03880091537105081	0.04178560116882395	0.04477028696659709	0.047754972764370233	0.050739658562143373	0.05372434435991652	0.056709030157689654	0.059693715955462794
2	0.014923428988865695	0.017908114786638833	0.020892800584411977	0.023877486382185113	0.02686217217995826	0.02984685797773139	0.032831543775504526	0.035816229573277666	0.038800915371050806	0.04178560116882395	0.044770286966597087	0.04775497276437023	0.05073965856214337	0.05372434435991652	0.056709030157689654	0.05969371595546278
3	0.014923428988865698	0.017908114786638837	0.020892800584411977	0.023877486382185117	0.02686217217995826	0.029846857977731397	0.03283154377550453	0.03581622957327767	0.03880091537105081	0.04178560116882395	0.044770286966597087	0.047754972764370233	0.05073965856214337	0.05372434435991652	0.056709030157689654	0.059693715955462794
4	0.014923428988865698	0.017908114786638837	0.020892800584411977	0.023877486382185117	0.02686217217995826	0.029846857977731397	0.03283154377550453	0.03581622957327767	0.03880091537105081	0.04178560116882395	0.04477028696659709	0.047754972764370233	0.050739658562143373	0.05372434435991652	0.056709030157689654	0.059693715955462794
5	0.014923428988865698	0.017908114786638837	0.020892800584411977	0.023877486382185117	0.02686217217995826	0.029846857977731397	0.03283154377550453	0.03581622957327767	0.03880091537105081	0.04178560116882395	0.04477028696659709	0.047754972764370233	0.050739658562143373	0.05372434435991652	0.056709030157689654	0.059693715955462794
6	0.014923428988865698	0.017908114786638837	0.02089280058441198	0.023877486382185117	0.02686217217995826	0.029846857977731397	0.03283154377550453	0.03581622957327767	0.03880091537105081	0.04178560116882396	0.04477028696659709	0.047754972764370233	0.050739658562143373	0.05372434435991652	0.056709030157689654	0.059693715955462794
7
8	0.014923428988865695	0.017908114786638833	0.020892800584411977	0.023877486382185113	0.026862172179958253	0.02984685797773139	0.03283154377550453	0.035816229573277666	0.038800915371050806	0.04178560116882395	0.044770286966597087	0.04775497276437023	0.050739658562143373	0.05372434435991651	0.056709030157689654	0.05969371595546278
9	0.014923428988865698	0.017908114786638837	0.020892800584411977	0.023877486382185117	0.026862172179958253	0.029846857977731397	0.032831543775504526	0.035816229573277666	0.038800915371050806	0.04178560116882395	0.044770286966597087	0.047754972764370233	0.050739658562143373	0.05372434435991651	0.05670903015768965	0.059693715955462794
10	1	1	1	1	1	1	1	1	1	1	1	1	1	1	1	1
11
12
13
14
15
16
17
18
19
20
21
22
23
24
25
26
27
28
29
30
31
32
33
34
35
36	0.014923428988867418	0.017908114786640894	0.020892800584414336	0.023877486382187882	0.02686217217996146	0.029846857977734852	0.03283154377550844	0.03581622957328181	0.038800915371055206	0.04178560116882891	0.044770286966602346	0.04775497276437558	0.050739658562149306	0.05372434435992283	0.056709030157696405	0.05969371595546999
37
38
39
40
41
42
43
44
45
46
47
48
49
50
51
52	0.014923428988865698	0.01790811478663884	0.02089280058441198	0.02387748638218512	0.026862172179958257	0.029846857977731397	0.03283154377550453	0.03543104543081612	0.03880091537105083	0.04178560116882396	0.0447702869665971	0.04775497276437025	0.05073965856214339	0.0537243443599165	0.05670903015768966	0.05969371595546281
53	0.014923428988865698	0.017908114786638844	0.020892800584411977	0.023877486382185113	0.026862172179958253	0.029846857977731386	0.032831543775504526	0.029907399271803886	0.03239968254445421	0.04178560116882395	0.044770286966597087	0.04775497276437023	0.05073965856214336	0.05372434435991652	0.056709030157689654	0.05969371595546278
54	0.014923428988865695	0.017908114786638826	0.02089280058441197	0.023877486382185106	0.02686217217995825	0.02984685797773139	0.032831543775504526	0.03534007268550975	0.0388009153710508	0.04178560116882395	0.044770286966597087	0.04775497276437023	0.05073965856214336	0.053724344359916486	0.05670903015768964	0.059693715955462794
55	0.014923428988865704	0.01790811478663884	0.020892800584411984	0.023877486382185127	0.026862172179958264	0.0298468579777314	0.03283154377550453	0.035816229573277826	0.03880091537105083	0.04178560116882395	0.044770286966597087	0.04775497276437024	0.05073965856214337	0.05372434435991653	0.056709030157689654	0.0596937159554628
56	0.014923428988865695	0.017908114786638837	0.020892800584411977	0.02387748638218511	0.026862172179958253	0.02984685797773139	0.03283154377550453	0.02990739927180388	0.0323996825444542	0.04178560116882396	0.04477028696659709	0.04775497276437022	0.05073965856214335	0.05372434435991652	0.05670903015768965	0.05969371595546278
57	0.014923428988865695	0.01790811478663883	0.020892800584411966	0.023877486382185106	0.026862172179958243	0.02984685797773139	0.032831543775504526	0.035340072685509746	0.03880091537105079	0.041785601168823946	0.04477028696659707	0.04775497276437022	0.05073965856214335	0.05372434435991647	0.056709030157689626	0.05969371595546278
58	0.014923428988865704	0.017908114786638837	0.02089280058441198	0.02387748638218512	0.026862172179958257	0.029846857977731393	0.03283154377550452	0.03581622957327781	0.03880091537105081	0.04178560116882394	0.04477028696659708	0.047754972764370233	0.05073965856214336	0.053724344359916514	0.05670903015768965	0.05969371595546279
59	0.014923428988865695	0.017908114786638833	0.020892800584411973	0.02387748638218511	0.026862172179958257	0.02984685797773139	0.03283154377550454	0.029907399271803865	0.03239968254445419	0.04178560116882396	0.04477028696659708	0.04775497276437022	0.05073965856214335	0.05372434435991652	0.05670903015768965	0.059693715955462794
60	0.014923428988865698	0.017908114786638833	0.02089280058441197	0.023877486382185117	0.026862172179958246	0.02984685797773139	0.032831543775504526	0.03581622957327766	0.0388009153710508	0.04178560116882395	0.04477028696659709	0.04775497276437024	0.05073965856214337	0.05372434435991649	0.056709030157689654	0.05969371595546278
61	0.014923428988865707	0.01790811478663884	0.020892800584411987	0.023877486382185127	0.026862172179958264	0.029846857977731407	0.03283154377550453	0.03581622957327781	0.03880091537105081	0.04178560116882395	0.04477028696659709	0.04775497276437024	0.050739658562143373	0.05372434435991653	0.05670903015768966	0.059693715955462814
62
63
64
65
66	0.014923428988865697	0.017908114786638837	0.02089280058441198	0.023877486382185117	0.02686217217995825	0.029846857977731386	0.03283154377550453	0.029907399271803903	0.03239968254445423	0.04178560116882397	0.04477028696659709	0.047754972764370233	0.05073965856214337	0.05372434435991653	0.056709030157689654	0.059693715955462794
67	0.014906138281496192	0.01788736593779543	0.020868593594094674	0.02384982125039391	0.02686217217995826	0.0298468579777314	0.03283154377550453	0.035389994018382914	0.03875595953189013	0.041785601168823974	0.04477028696659711	0.047754972764370254	0.05073965856214339	0.05372434435991652	0.056709030157689674	0.059693715955462814
68	0.0149234289888657	0.017908114786638844	0.020892800584411984	0.02387748638218512	0.026862172179958257	0.02984685797773139	0.03283154377550453	0.0299073992718039	0.032399682544454224	0.04178560116882397	0.04477028696659709	0.04775497276437024	0.05073965856214337	0.05372434435991653	0.05670903015768966	0.0596937159554628
69	0.014906138281496192	0.01788736593779543	0.02086859359409467	0.023849821250393907	0.026862172179958257	0.029846857977731397	0.03283154377550453	0.0353899940183829	0.03875595953189012	0.04178560116882398	0.04477028696659711	0.047754972764370254	0.05073965856214338	0.053724344359916514	0.056709030157689674	0.0596937159554628
70	0.014923428988865698	0.017908114786638844	0.020892800584411984	0.02387748638218512	0.026862172179958253	0.029846857977731393	0.032831543775504526	0.029907399271803893	0.03239968254445422	0.04178560116882397	0.044770286966597087	0.04775497276437023	0.05073965856214336	0.05372434435991653	0.05670903015768967	0.059693715955462794
71	0.014923428988867416	0.017908114786640894	0.020892800584414332	0.02387748638218788	0.02686217217996146	0.029846857977734852	0.03283154377550843	0.03581622957328178	0.03880091537105519	0.04178560116882891	0.044770286966602346	0.04775497276437559	0.0507396585621493	0.05372434435992281	0.056709030157696384	0.059693715955469996
72	0.014923428988867414	0.01790811478664089	0.02089280058441433	0.02387748638218788	0.026862172179961452	0.029846857977734852	0.03283154377550843	0.035816229573281795	0.038800915371055206	0.04178560116882891	0.044770286966602346	0.04775497276437559	0.050739658562149285	0.05372434435992281	0.056709030157696384	0.059693715955469996
73	0.014923428988867412	0.01790811478664089	0.020892800584414332	0.023877486382187875	0.026862172179961452	0.02984685797773485	0.032831543775508426	0.03581622957328177	0.03880091537105517	0.04178560116882891	0.04477028696660236	0.04775497276437559	0.050739658562149285	0.0537243443599228	0.05670903015769638	0.05969371595547
74	0.014923428988865698	0.01790811478663884	0.020892800584411973	0.023877486382185113	0.026862172179958257	0.029846857977731397	0.03283154377550453	0.035816229573277646	0.03880091537105068	0.041785601168823946	0.0447702869665971	0.047754972764370233	0.05073965856214336	0.053724344359916514	0.05670903015768966	0.059693715955462794
75	0.01492342898886742	0.017908114786640894	0.020892800584414332	0.02387748638218788	0.026862172179961456	0.02984685797773485	0.03283154377550843	0.0358162295732818	0.038800915371055206	0.041785601168828894	0.04477028696660235	0.04775497276437559	0.05073965856214929	0.053724344359922814	0.0567090301576964	0.05969371595547002
76	0.014923428988867416	0.017908114786640887	0.020892800584414326	0.023877486382187875	0.026862172179961452	0.029846857977734845	0.032831543775508426	0.0358162295732818	0.03880091537105521	0.041785601168828894	0.04477028696660234	0.04775497276437557	0.05073965856214929	0.0537243443599228	0.05670903015769638	0.05969371595546999
77	0.014923428988865702	0.01790811478663884	0.020892800584411973	0.023877486382185117	0.02686217217995825	0.029846857977731404	0.032831543775504554	0.035816229573277715	0.038800915371050855	0.041785601168823974	0.0447702869665971	0.047754972764370233	0.05073965856214339	0.05372434435991653	0.05670903015768968	0.05969371595546281
78	0.014923428988865695	0.01790811478663883	0.020892800584411966	0.02387748638218511	0.026862172179958264	0.029846857977731404	0.03283154377550454	0.03581622957327827	0.038800915371051244	0.0417856011688239	0.04477028696659691	0.04775497276437007	0.05073965856214331	0.053724344359916514	0.05670903015768968	0.05969371595546273
79	0.0149234289888657	0.017908114786638833	0.02089280058441197	0.023877486382185113	0.02686217217995825	0.029846857977731393	0.03283154377550455	0.03581622957327771	0.03880091537105084	0.04178560116882397	0.04477028696659709	0.04775497276437023	0.050739658562143373	0.05372434435991652	0.05670903015768966	0.05969371595546279
80	0.014923428988865693	0.01790811478663883	0.02089280058441197	0.02387748638218511	0.026862172179958246	0.029846857977731383	0.03283154377550452	0.03581622957327827	0.038800915371051244	0.04178560116882391	0.04477028696659691	0.04775497276437007	0.05073965856214332	0.05372434435991653	0.05670903015768969	0.05969371595546274
81	0.014923428988865697	0.017908114786638833	0.02089280058441197	0.023877486382185113	0.02686217217995825	0.029846857977731393	0.03283154377550454	0.0358162295732777	0.038800915371050834	0.04178560116882397	0.04477028696659709	0.04775497276437023	0.050739658562143373	0.053724344359916514	0.05670903015768966	0.05969371595546279
82	0.01492342898886569	0.017908114786638823	0.02089280058441196	0.023877486382185103	0.02686217217995824	0.02984685797773138	0.03283154377550452	0.03581622957327824	0.038800915371051216	0.04178560116882389	0.04477028696659689	0.04775497276437005	0.050739658562143304	0.053724344359916514	0.05670903015768966	0.059693715955462724
83	0.0149234289888657	0.017908114786638833	0.02089280058441198	0.023877486382185117	0.026862172179958264	0.029846857977731397	0.03283154377550454	0.035816229573277694	0.03880091537105083	0.04178560116882397	0.04477028696659709	0.04775497276437024	0.05073965856214339	0.05372434435991652	0.056709030157689674	0.0596937159554628
84	0.014923428988865702	0.01790811478663884	0.02089280058441198	0.02387748638218512	0.02686217217995826	0.029846857977731404	0.03283154377550454	0.03581622957327906	0.03880091537105183	0.04178560116882396	0.044770286966597087	0.04775497276437024	0.05073965856214338	0.05372434435991652	0.05670903015768967	0.05969371595546281
85
86	0.014923428988865697	0.017908114786638833	0.020892800584411977	0.023877486382185113	0.026862172179958253	0.029846857977731397	0.03283154377550454	0.035816229573277736	0.03880091537105087	0.04178560116882397	0.044770286966597087	0.04775497276437023	0.05073965856214339	0.053724344359916514	0.05670903015768967	0.05969371595546281
87	0.0149234289888657	0.01790811478663883	0.02089280058441195	0.023877486382185106	0.026862172179958267	0.0298468579777314	0.03283154377550453	0.03581622957327829	0.038800915371051264	0.0417856011688239	0.0447702869665969	0.04775497276437007	0.05073965856214332	0.05372434435991648	0.05670903015768969	0.0596937159554627
88	0.014923428988865697	0.017908114786638837	0.02089280058441197	0.02387748638218511	0.026862172179958243	0.029846857977731397	0.03283154377550454	0.03581622957327772	0.038800915371050855	0.04178560116882396	0.044770286966597087	0.04775497276437022	0.05073965856214338	0.05372434435991652	0.05670903015768967	0.05969371595546281
89	0.014923428988865697	0.017908114786638826	0.020892800584411966	0.023877486382185106	0.026862172179958264	0.029846857977731404	0.03283154377550454	0.03581622957327828	0.03880091537105125	0.041785601168823905	0.044770286966596906	0.04775497276437006	0.05073965856214331	0.05372434435991652	0.05670903015768968	0.05969371595546274
90
91	-7.40242e+06	-8.8829e+06	-1.03634e+07	-1.18439e+07	-1.33243e+07	-1.48048e+07	-1.62853e+07	-1.48349e+07	-1.60711e+07	-2.07268e+07	-2.22072e+07	-2.36877e+07	-2.51682e+07	-2.66487e+07	-2.81292e+07	-2.96097e+07
92
93
94
95
96
97
98
99
100
101
102
103
104	0.014923428988865698	0.01790811478663884	0.02089280058441198	0.023877486382185124	0.026862172179958257	0.029846857977731397	0.03283154377550453	0.03543104543081613	0.03880091537105083	0.04178560116882396	0.0447702869665971	0.047754972764370254	0.05073965856214339	0.0537243443599165	0.05670903015768967	0.059693715955462814
105	0.014923428988865704	0.017908114786638844	0.020892800584411984	0.02387748638218512	0.026862172179958257	0.029846857977731393	0.03283154377550453	0.029907399271803893	0.03239968254445422	0.04178560116882397	0.0447702869665971	0.04775497276437024	0.05073965856214337	0.053724344359916534	0.056709030157689654	0.059693715955462794
106	0.014923428988865695	0.01790811478663883	0.02089280058441197	0.023877486382185113	0.02686217217995825	0.02984685797773139	0.032831543775504526	0.03534007268550976	0.03880091537105081	0.04178560116882395	0.04477028696659709	0.047754972764370233	0.05073965856214336	0.053724344359916486	0.056709030157689654	0.05969371595546279
107	0.014923428988865704	0.01790811478663884	0.020892800584411984	0.023877486382185124	0.02686217217995826	0.029846857977731393	0.032831543775504526	0.035816229573277826	0.03880091537105083	0.04178560116882395	0.044770286966597087	0.04775497276437024	0.05073965856214337	0.05372434435991652	0.05670903015768965	0.05969371595546279
108	0.014923428988865698	0.017908114786638844	0.02089280058441198	0.023877486382185117	0.02686217217995826	0.029846857977731397	0.03283154377550454	0.029907399271803886	0.03239968254445421	0.04178560116882397	0.04477028696659709	0.047754972764370233	0.05073965856214337	0.05372434435991653	0.05670903015768966	0.059693715955462794
109	0.014923428988865695	0.01790811478663883	0.02089280058441197	0.023877486382185106	0.02686217217995825	0.02984685797773139	0.032831543775504526	0.035340072685509746	0.0388009153710508	0.041785601168823946	0.04477028696659708	0.04775497276437023	0.05073965856214335	0.053724344359916486	0.05670903015768964	0.05969371595546278
110	0.0149234289888657	0.017908114786638833	0.02089280058441198	0.02387748638218512	0.026862172179958257	0.029846857977731393	0.03283154377550452	0.03581622957327781	0.03880091537105081	0.04178560116882394	0.04477028696659708	0.04775497276437023	0.05073965856214336	0.053724344359916514	0.05670903015768964	0.05969371595546279
111	0.014923428988865695	0.017908114786638837	0.020892800584411977	0.023877486382185113	0.026862172179958257	0.02984685797773139	0.03283154377550454	0.029907399271803876	0.032399682544454196	0.04178560116882396	0.04477028696659708	0.04775497276437023	0.05073965856214336	0.05372434435991652	0.05670903015768965	0.0596937159554628
112	0.0149234289888657	0.017908114786638837	0.020892800584411973	0.023877486382185117	0.026862172179958253	0.029846857977731397	0.03283154377550453	0.03581622957327767	0.03880091537105081	0.04178560116882396	0.04477028696659711	0.04775497276437025	0.050739658562143373	0.05372434435991651	0.056709030157689654	0.059693715955462794
113	0.014923428988865704	0.01790811478663884	0.020892800584411984	0.023877486382185127	0.02686217217995826	0.0298468579777314	0.03283154377550453	0.03581622957327781	0.03880091537105081	0.041785601168823946	0.04477028696659709	0.04775497276437024	0.05073965856214337	0.05372434435991652	0.056709030157689654	0.0596937159554628
114
115
116
117
118	0.014923428988865698	0.017908114786638844	0.02089280058441198	0.02387748638218512	0.026862172179958257	0.029846857977731393	0.03283154377550453	0.02990739927180391	0.03239968254445424	0.04178560116882397	0.0447702869665971	0.04775497276437024	0.05073965856214338	0.05372434435991654	0.05670903015768967	0.05969371595546281
119	0.014906138281496192	0.01788736593779543	0.02086859359409467	0.02384982125039391	0.026862172179958253	0.029846857977731397	0.03283154377550453	0.035389994018382914	0.03875595953189013	0.041785601168823974	0.04477028696659711	0.047754972764370254	0.05073965856214338	0.05372434435991651	0.056709030157689674	0.059693715955462814
120	0.014923428988865702	0.01790811478663884	0.020892800584411984	0.02387748638218512	0.026862172179958257	0.02984685797773139	0.03283154377550453	0.029907399271803903	0.03239968254445423	0.04178560116882397	0.0447702869665971	0.04775497276437024	0.050739658562143373	0.053724344359916534	0.05670903015768967	0.05969371595546281
121	0.01490613828149619	0.01788736593779543	0.020868593594094667	0.023849821250393904	0.02686217217995825	0.029846857977731397	0.032831543775504526	0.0353899940183829	0.03875595953189012	0.041785601168823974	0.0447702869665971	0.04775497276437025	0.050739658562143373	0.0537243443599165	0.05670903015768967	0.0596937159554628
122	0.0149234289888657	0.01790811478663884	0.02089280058441198	0.02387748638218512	0.026862172179958257	0.029846857977731397	0.03283154377550453	0.029907399271803897	0.032399682544454224	0.04178560116882396	0.04477028696659709	0.04775497276437023	0.05073965856214337	0.053724344359916534	0.05670903015768966	0.0596937159554628
123	0.014923428988867418	0.017908114786640894	0.020892800584414336	0.023877486382187882	0.026862172179961463	0.029846857977734856	0.03283154377550844	0.03581622957328179	0.0388009153710552	0.04178560116882891	0.04477028696660235	0.0477549727643756	0.050739658562149306	0.05372434435992282	0.0567090301576964	0.05969371595547001
124	0.014923428988867418	0.01790811478664089	0.020892800584414336	0.02387748638218788	0.026862172179961456	0.029846857977734856	0.03283154377550843	0.0358162295732818	0.03880091537105521	0.04178560116882891	0.04477028696660236	0.0477549727643756	0.0507396585621493	0.05372434435992282	0.0567090301576964	0.05969371595547
125	0.014923428988867416	0.017908114786640894	0.020892800584414332	0.02387748638218788	0.02686217217996146	0.029846857977734852	0.03283154377550843	0.03581622957328178	0.038800915371055185	0.04178560116882891	0.04477028696660236	0.047754972764375604	0.0507396585621493	0.053724344359922814	0.05670903015769639	0.05969371595547001
126	0.014923428988865573	0.017908114786638674	0.020892800584411696	0.023877486382184947	0.026862172179958253	0.02984685797773119	0.032831543775504506	0.035816229573277285	0.0388009153710503	0.041785601168823884	0.04477028696659694	0.04775497276436952	0.05073965856214312	0.053724344359916285	0.0567090301576896	0.05969371595546299
127	0.014923428988867418	0.01790811478664089	0.020892800584414336	0.023877486382187882	0.02686217217996146	0.029846857977734852	0.03283154377550844	0.0358162295732818	0.03880091537105521	0.0417856011688289	0.04477028696660235	0.04775497276437558	0.0507396585621493	0.053724344359922814	0.0567090301576964	0.05969371595547001
128	0.014923428988867418	0.017908114786640887	0.02089280058441433	0.023877486382187882	0.02686217217996146	0.02984685797773485	0.03283154377550843	0.035816229573281816	0.03880091537105522	0.0417856011688289	0.044770286966602346	0.04775497276437558	0.05073965856214929	0.05372434435992281	0.05670903015769639	0.059693715955469996
129	0.014923428988865698	0.017908114786638837	0.02089280058441197	0.02387748638218511	0.02686217217995825	0.029846857977731404	0.032831543775504554	0.035816229573277715	0.038800915371050855	0.04178560116882397	0.04477028696659709	0.04775497276437022	0.05073965856214339	0.05372434435991652	0.05670903015768967	0.05969371595546281
130	0.014923428988865697	0.017908114786638833	0.02089280058441197	0.023877486382185113	0.026862172179958267	0.029846857977731404	0.03283154377550453	0.03581622957327828	0.03880091537105125	0.0417856011688239	0.04477028696659691	0.04775497276437007	0.05073965856214332	0.05372434435991652	0.05670903015768968	0.05969371595546273
131	0.014923428988865698	0.017908114786638837	0.020892800584411973	0.02387748638218511	0.026862172179958253	0.029846857977731397	0.03283154377550455	0.03581622957327771	0.03880091537105085	0.04178560116882397	0.04477028696659709	0.04775497276437022	0.05073965856214338	0.05372434435991652	0.05670903015768966	0.059693715955462794
132	0.014923428988865695	0.01790811478663883	0.02089280058441197	0.02387748638218511	0.026862172179958246	0.029846857977731383	0.03283154377550452	0.03581622957327827	0.038800915371051244	0.041785601168823905	0.044770286966596906	0.04775497276437007	0.05073965856214332	0.05372434435991653	0.05670903015768968	0.05969371595546274
133	0.014923428988865697	0.017908114786638837	0.020892800584411973	0.023877486382185113	0.02686217217995825	0.029846857977731393	0.03283154377550455	0.03581622957327771	0.03880091537105084	0.04178560116882397	0.04477028696659709	0.04775497276437023	0.05073965856214338	0.053724344359916514	0.05670903015768966	0.05969371595546279
134	0.01492342898886569	0.017908114786638823	0.020892800584411963	0.023877486382185103	0.02686217217995824	0.02984685797773138	0.03283154377550452	0.035816229573278256	0.03880091537105123	0.0417856011688239	0.04477028696659689	0.047754972764370046	0.05073965856214331	0.053724344359916514	0.05670903015768967	0.05969371595546272
135	0.014923428988865698	0.017908114786638833	0.020892800584411977	0.023877486382185117	0.02686217217995826	0.029846857977731397	0.03283154377550454	0.0358162295732777	0.038800915371050834	0.04178560116882396	0.04477028696659709	0.04775497276437024	0.05073965856214338	0.053724344359916514	0.05670903015768966	0.059693715955462794
136	0.014923428988865698	0.01790811478663884	0.020892800584411977	0.02387748638218512	0.02686217217995826	0.029846857977731397	0.03283154377550454	0.03581622957327906	0.03880091537105183	0.04178560116882395	0.04477028696659708	0.04775497276437024	0.05073965856214337	0.05372434435991652	0.05670903015768966	0.059693715955462794
137
138	0.014923428988865697	0.017908114786638833	0.02089280058441197	0.023877486382185113	0.026862172179958246	0.029846857977731397	0.03283154377550454	0.035816229573277736	0.03880091537105087	0.04178560116882397	0.04477028696659708	0.04775497276437023	0.05073965856214339	0.053724344359916514	0.05670903015768967	0.059693715955462794
139	0.014923428988865698	0.01790811478663883	0.02089280058441195	0.023877486382185106	0.026862172179958264	0.029846857977731397	0.03283154377550453	0.03581622957327829	0.038800915371051264	0.0417856011688239	0.0447702869665969	0.04775497276437007	0.05073965856214332	0.05372434435991648	0.05670903015768968	0.05969371595546269
140	0.014923428988865693	0.017908114786638833	0.02089280058441197	0.02387748638218511	0.026862172179958243	0.029846857977731393	0.03283154377550454	0.03581622957327772	0.038800915371050855	0.04178560116882396	0.04477028696659708	0.04775497276437022	0.05073965856214338	0.05372434435991652	0.05670903015768966	0.059693715955462794
141	0.014923428988865695	0.01790811478663883	0.020892800584411966	0.023877486382185106	0.026862172179958267	0.029846857977731404	0.03283154377550453	0.035816229573278284	0.03880091537105126	0.0417856011688239	0.044770286966596906	0.04775497276437007	0.05073965856214332	0.05372434435991652	0.056709030157689674	0.05969371595546273
142	0.014923428988865698	0.01790811478663884	0.02089280058441198	0.02387748638218512	0.02686217217995825	0.029846857977731397	0.03283154377550453	0.03543104543081612	0.03880091537105083	0.04178560116882396	0.0447702869665971	0.04775497276437025	0.050739658562143373	0.05372434435991649	0.05670903015768966	0.05969371595546281
143	0.014923428988865702	0.01790811478663884	0.02089280058441198	0.02387748638218512	0.026862172179958257	0.02984685797773139	0.03283154377550453	0.029907399271803886	0.03239968254445421	0.04178560116882396	0.04477028696659709	0.047754972764370233	0.05073965856214336	0.053724344359916534	0.05670903015768966	0.059693715955462794
144	0.014923428988865697	0.017908114786638833	0.02089280058441197	0.023877486382185113	0.026862172179958246	0.029846857977731393	0.032831543775504526	0.035340072685509746	0.038800915371050806	0.04178560116882395	0.0447702869665971	0.047754972764370233	0.05073965856214336	0.05372434435991649	0.056709030157689654	0.05969371595546279
145	0.014923428988865707	0.01790811478663884	0.02089280058441198	0.023877486382185127	0.02686217217995826	0.0298468579777314	0.032831543775504526	0.035816229573277826	0.038800915371050834	0.04178560116882395	0.044770286966597087	0.04775497276437024	0.050739658562143373	0.05372434435991652	0.05670903015768966	0.0596937159554628
146	0.0149234289888657	0.01790811478663884	0.02089280058441198	0.023877486382185113	0.026862172179958257	0.02984685797773139	0.032831543775504526	0.02990739927180388	0.0323996825444542	0.04178560116882397	0.04477028696659709	0.04775497276437023	0.05073965856214336	0.05372434435991652	0.056709030157689654	0.0596937159554628
147	0.014923428988865695	0.01790811478663883	0.02089280058441197	0.02387748638218511	0.02686217217995825	0.02984685797773139	0.032831543775504526	0.03534007268550974	0.03880091537105079	0.041785601168823946	0.044770286966597087	0.047754972764370233	0.05073965856214335	0.053724344359916486	0.05670903015768964	0.05969371595546278
148	0.014923428988865704	0.017908114786638837	0.02089280058441198	0.023877486382185124	0.026862172179958257	0.029846857977731393	0.03283154377550452	0.035816229573277805	0.03880091537105081	0.041785601168823946	0.04477028696659708	0.047754972764370233	0.05073965856214336	0.053724344359916514	0.05670903015768964	0.05969371595546279
149	0.0149234289888657	0.017908114786638837	0.02089280058441198	0.023877486382185113	0.02686217217995826	0.0298468579777314	0.03283154377550454	0.029907399271803872	0.032399682544454196	0.04178560116882397	0.04477028696659709	0.04775497276437023	0.05073965856214337	0.05372434435991653	0.05670903015768966	0.05969371595546281
150	0.014923428988865702	0.017908114786638837	0.020892800584411973	0.023877486382185117	0.026862172179958253	0.029846857977731397	0.03283154377550453	0.035816229573277666	0.038800915371050806	0.04178560116882396	0.04477028696659711	0.04775497276437025	0.05073965856214338	0.05372434435991651	0.056709030157689654	0.059693715955462794
151	0.014923428988865704	0.01790811478663884	0.020892800584411987	0.023877486382185127	0.026862172179958264	0.029846857977731407	0.03283154377550453	0.03581622957327781	0.03880091537105081	0.04178560116882395	0.04477028696659709	0.04775497276437025	0.050739658562143373	0.05372434435991653	0.056709030157689654	0.059693715955462814
152
153
154
155	0.014923428988865698	0.017908114786638844	0.020892800584411984	0.02387748638218512	0.026862172179958257	0.029846857977731393	0.03283154377550453	0.029907399271803907	0.03239968254445423	0.041785601168823974	0.04477028696659709	0.047754972764370233	0.05073965856214339	0.05372434435991654	0.05670903015768967	0.05969371595546281
156	0.014906138281496192	0.01788736593779543	0.020868593594094664	0.023849821250393907	0.02686217217995825	0.029846857977731397	0.032831543775504526	0.0353899940183829	0.038755959531890115	0.04178560116882397	0.0447702869665971	0.04775497276437025	0.050739658562143373	0.0537243443599165	0.05670903015768967	0.0596937159554628
157	0.0149234289888657	0.01790811478663884	0.020892800584411984	0.023877486382185124	0.026862172179958257	0.029846857977731393	0.03283154377550453	0.0299073992718039	0.032399682544454224	0.04178560116882397	0.0447702869665971	0.04775497276437025	0.050739658562143373	0.05372434435991654	0.05670903015768967	0.05969371595546281
158	0.014906138281496192	0.01788736593779543	0.02086859359409467	0.023849821250393907	0.026862172179958257	0.029846857977731397	0.03283154377550453	0.0353899940183829	0.038755959531890115	0.041785601168823974	0.04477028696659711	0.047754972764370254	0.050739658562143373	0.053724344359916514	0.056709030157689674	0.0596937159554628
159	0.014923428988865704	0.01790811478663884	0.02089280058441198	0.02387748638218512	0.026862172179958257	0.029846857977731393	0.03283154377550453	0.029907399271803893	0.03239968254445422	0.04178560116882396	0.04477028696659709	0.047754972764370233	0.05073965856214337	0.05372434435991654	0.05670903015768966	0.0596937159554628
160	0.01492342898886742	0.017908114786640894	0.020892800584414336	0.023877486382187885	0.026862172179961463	0.029846857977734856	0.03283154377550844	0.03581622957328179	0.03880091537105519	0.04178560116882891	0.04477028696660236	0.0477549727643756	0.050739658562149306	0.05372434435992282	0.056709030157696405	0.05969371595547002
161	0.014923428988867418	0.01790811478664089	0.020892800584414336	0.023877486382187882	0.02686217217996146	0.029846857977734852	0.03283154377550844	0.0358162295732818	0.038800915371055206	0.04178560116882891	0.04477028696660236	0.0477549727643756	0.050739658562149306	0.053724344359922814	0.0567090301576964	0.05969371595547001
162	0.014923428988867416	0.01790811478664089	0.020892800584414332	0.023877486382187882	0.026862172179961456	0.02984685797773485	0.03283154377550843	0.035816229573281774	0.03880091537105517	0.041785601168828915	0.04477028696660235	0.0477549727643756	0.0507396585621493	0.05372434435992281	0.05670903015769639	0.05969371595547
163	0.014923428988865573	0.017908114786638674	0.020892800584411696	0.023877486382184947	0.026862172179958253	0.02984685797773119	0.032831543775504506	0.03581622957327734	0.03880091537105035	0.041785601168823884	0.04477028696659694	0.04775497276436952	0.05073965856214312	0.05372434435991629	0.0567090301576896	0.05969371595546299
164	0.014923428988867418	0.017908114786640894	0.020892800584414336	0.023877486382187882	0.02686217217996146	0.029846857977734852	0.03283154377550844	0.035816229573281816	0.038800915371055206	0.04178560116882891	0.044770286966602346	0.04775497276437558	0.050739658562149306	0.05372434435992283	0.056709030157696405	0.05969371595546999
165	0.014923428988867418	0.01790811478664089	0.020892800584414332	0.023877486382187882	0.02686217217996146	0.029846857977734852	0.03283154377550843	0.035816229573281816	0.03880091537105521	0.041785601168828894	0.04477028696660235	0.04775497276437558	0.05073965856214929	0.053724344359922814	0.05670903015769639	0.05969371595547
166	0.014923428988865698	0.017908114786638837	0.020892800584411973	0.023877486382185117	0.026862172179958253	0.029846857977731404	0.032831543775504554	0.035816229573277715	0.03880091537105085	0.04178560116882397	0.04477028696659709	0.047754972764370233	0.05073965856214339	0.05372434435991652	0.05670903015768968	0.05969371595546281
167	0.014923428988865695	0.01790811478663883	0.020892800584411966	0.02387748638218511	0.02686217217995827	0.0298468579777314	0.03283154377550453	0.03581622957327826	0.03880091537105124	0.0417856011688239	0.044770286966596906	0.04775497276437007	0.05073965856214331	0.05372434435991652	0.056709030157689674	0.05969371595546273
168	0.014923428988865702	0.01790811478663884	0.020892800584411977	0.023877486382185117	0.02686217217995825	0.029846857977731397	0.032831543775504554	0.03581622957327771	0.03880091537105084	0.041785601168823974	0.04477028696659709	0.047754972764370233	0.05073965856214338	0.05372434435991652	0.05670903015768967	0.059693715955462794
169	0.014923428988865693	0.01790811478663883	0.02089280058441197	0.02387748638218511	0.02686217217995827	0.029846857977731404	0.03283154377550453	0.03581622957327826	0.03880091537105124	0.041785601168823905	0.044770286966596906	0.04775497276437007	0.05073965856214332	0.053724344359916534	0.05670903015768968	0.05969371595546273
170	0.0149234289888657	0.01790811478663884	0.020892800584411973	0.023877486382185113	0.02686217217995825	0.0298468579777314	0.032831543775504554	0.0358162295732777	0.038800915371050834	0.04178560116882397	0.0447702869665971	0.04775497276437023	0.05073965856214338	0.053724344359916514	0.05670903015768967	0.0596937159554628
171	0.014923428988865693	0.017908114786638826	0.020892800584411963	0.02387748638218511	0.026862172179958246	0.029846857977731386	0.03283154377550452	0.035816229573278256	0.03880091537105122	0.0417856011688239	0.0447702869665969	0.04775497276437006	0.05073965856214331	0.05372434435991653	0.056709030157689674	0.05969371595546273
172	0.0149234289888657	0.017908114786638837	0.020892800584411977	0.02387748638218512	0.02686217217995826	0.029846857977731397	0.03283154377550454	0.0358162295732777	0.03880091537105083	0.04178560116882396	0.04477028696659709	0.04775497276437025	0.05073965856214338	0.053724344359916514	0.05670903015768966	0.059693715955462794
173	0.014923428988865698	0.01790811478663884	0.020892800584411977	0.02387748638218512	0.02686217217995826	0.029846857977731397	0.03283154377550454	0.03581622957327906	0.03880091537105183	0.04178560116882395	0.044770286966597087	0.04775497276437024	0.05073965856214338	0.05372434435991652	0.05670903015768966	0.059693715955462794
174
175	0.014923428988865693	0.01790811478663883	0.020892800584411966	0.02387748638218511	0.02686217217995825	0.029846857977731393	0.03283154377550454	0.03581622957327772	0.038800915371050855	0.04178560116882396	0.04477028696659707	0.04775497276437022	0.05073965856214337	0.05372434435991651	0.056709030157689654	0.05969371595546279
176	0.014923428988865698	0.01790811478663883	0.02089280058441195	0.023877486382185106	0.026862172179958264	0.029846857977731397	0.032831543775504526	0.035816229573278305	0.03880091537105124	0.0417856011688239	0.0447702869665969	0.04775497276437006	0.05073965856214332	0.05372434435991648	0.05670903015768968	0.059693715955462696
177	0.014923428988865693	0.017908114786638833	0.02089280058441197	0.02387748638218511	0.02686217217995825	0.029846857977731393	0.03283154377550454	0.035816229573277715	0.03880091537105085	0.04178560116882396	0.044770286966597087	0.04775497276437022	0.05073965856214338	0.05372434435991651	0.05670903015768967	0.059693715955462794
178	0.014923428988865695	0.017908114786638837	0.02089280058441196	0.0238774863821851	0.026862172179958267	0.029846857977731404	0.03283154377550453	0.03581622957327827	0.038800915371051244	0.041785601168823905	0.044770286966596906	0.04775497276437006	0.05073965856214331	0.053724344359916514	0.056709030157689674	0.05969371595546273
179
180
181
182
183
184
185
186
187
188
189
190
191
192
193
194
195
196
197
198
199
200
201
202
203
204
205
206
207
208
209
210
211
212	0.010691359378402066	0.012829631254082482	0.014967903129762894	0.017106175005443307	0.02525812620696963	0.028064584674410708	0.030871043141851778	0.03367750160929284	0.036483960076733914	0.03929041854417498	0.04209687701161606	0.04490333547905713	0.04770979394649821	0.05051625241393926	0.053322710881380346	0.056129169348821416
213
214
215
216
217
218
219
220
221
222
223
224
225
226
227	0.016736994543456982	0.020084393452140442	0.023431792360795182	0.02677919126948301	0.029950040957526382	0.03327782328613131	0.0366056056147233	0.03901875662008503	0.042270319671759086	0.04658895260050662	0.049916734929106546	0.05324451725771372	0.05657229958634761	0.05990008191495905	0.063227864243557	0.06655564657219246
228								#NAME?	#NAME?
229								#NAME?	#NAME?
230
231
232
233
234
235	0	0	0	0	0	0	0	0.03581622957327767	0.03880091537105081	0	0	0	0	0	0	0
236
237	0.01642402008214929	0.019708824098579145	0.022993628115008997	0.026278432131438875	0.0295659370375088	0.03285104115278752	0.036136145268066314	0.03926612123896946	0.0426287230281393	0.0459872517574575	0.049272055454418706	0.05255685915137988	0.05584166284834122	0.059126466545302465	0.062411270242263735	0.06569607393922501
238
239
240
241
242				inf			#NAME?					inf	inf
243
244	0.014923428988777259	0.01790811478655196	0.0208928005843238	0.02387748638209811	0.026862172179927916	0.02984685797770181	0.03283154377547604	0.03581622957327836	0.03880091537105154	0.04178560116881746	0.04477028696658985	0.047754972764362975	0.05073965856215259	0.05372434435992546	0.05670903015769506	0.059693715955467866
245
246	#NAME?	#NAME?	#NAME?	#NAME?	#NAME?	#NAME?	#NAME?	#NAME?	#NAME?	#NAME?	#NAME?	#NAME?	#NAME?	#NAME?	#NAME?	#NAME?
247	0.014919213815793708	0.017903056578952695	0.020886899342112474	0.023870742105271302	0.026862172179957053	0.02984685797772986	0.03283154377550322	0.03579170968410869	0.038808221629566604	0.04178560116882391	0.04477028696659731	0.047754972764370573	0.0507396585621444	0.05372434435991823	0.05670903015769174	0.05969371595546551
248
249
250	0.016736994543456982	0.020084393452140446	0.023431792360795182	0.02677919126948301	0.029950040957526382	0.033277823286131325	0.036605605614723306	0.03901875662008504	0.0422703196717591	0.04658895260050663	0.04991673492910656	0.053244517257713724	0.05657229958634762	0.059900081914959054	0.063227864243557	0.06655564657219247
251								inf	inf
252								inf	inf
253
254
255
256
257
258	-7.40242e+06	-8.8829e+06	-1.03634e+07	-1.18439e+07	-1.33243e+07	-1.48048e+07	-1.62853e+07	-1.48349e+07	-1.60711e+07	-2.07268e+07	-2.22072e+07	-2.36877e+07	-2.51682e+07	-2.66487e+07	-2.81292e+07	-2.96097e+07
259	inf	inf	inf	inf	inf	inf	inf			#NAME?	#NAME?	#NAME?	inf	inf	inf	inf
260
261	inf			#NAME?								#NAME?	#NAME?		#NAME?
262
263
264
265	inf	inf	inf	inf	inf	inf	inf	inf	inf	inf	inf	inf	inf	inf	inf	inf
266	inf	inf	inf	inf	inf	inf	inf	inf	inf	inf	inf	inf	inf	inf	inf	inf
267
268
269	0.014923428988865691	0.01790811478663883	0.020892800584411977	0.023877486382185117	0.026862172179958253	0.0298468579777314	0.03283154377550454	0.028824216628693573	0.0388009153710508	0.04178560116882395	0.044770286966597087	0.047754972764370233	0.050739658562143373	0.05372434435991645	0.056709030157689654	0.059693715955462724
270
271	0.014923428988865698	0.017908114786638837	0.020892800584411977	0.023877486382185113	0.02686217217995826	0.0298468579777314	0.03283154377550455	0.028836069816185222	0.031239075634200662	0.04178560116882397	0.04477028696659709	0.047754972764370233	0.050739658562143373	0.05372434435991652	0.056709030157689654	0.0596937159554628
272	0.014923428988865702	0.017908114786638837	0.02089280058441198	0.023877486382185117	0.02686217217995825	0.029846857977731404	0.03283154377550453	0.035816229573277666	0.038800915371050806	0.04178560116882397	0.0447702869665971	0.04775497276437025	0.05073965856214339	0.0537243443599165	0.05670903015768966	0.05969371595546281
273	0.014923428988865704	0.017908114786638837	0.020892800584411977	0.02387748638218513	0.026862172179958264	0.029846857977731393	0.03283154377550453	0.03581622957327818	0.0388009153710508	0.04178560116882395	0.0447702869665971	0.04775497276437025	0.05073965856214336	0.05372434435991653	0.056709030157689654	0.05969371595546279
274
275
276
277	0.014923428988869732	0.01790811478664367	0.02089280058441762	0.02387748638219157	0.026862172179965508	0.029846857977739456	0.0328315437755134	0.03581622957328734	0.038800915371061284	0.04178560116883524	0.04477028696660919	0.04775497276438314	0.05073965856215708	0.05372434435993102	0.05670903015770497	0.059693715955478927
278	0.014923428988865698	0.01790811478663884	0.020892800584411977	0.02387748638218512	0.02686217217995826	0.029846857977731397	0.03283154377550453	0.03581622957327768	0.038800915371050806	0.04178560116882395	0.04477028696659711	0.04775497276437024	0.05073965856214338	0.05372434435991652	0.05670903015768966	0.059693715955462794
279	0.0149234289888657	0.017908114786638837	0.020892800584411973	0.02387748638218512	0.02686217217995818	0.02984685797773135	0.03283154377550455	0.03581622957327767	0.038800915371050806	0.041785601168824016	0.04477028696659704	0.04775497276437018	0.050739658562143373	0.05372434435991652	0.056709030157689654	0.0596937159554628
280	0.014923428988865704	0.01790811478663884	0.02089280058441198	0.023877486382185124	0.02686217217995827	0.029846857977731407	0.03283154377550455	0.035816229573277694	0.03880091537105082	0.041785601168823835	0.04477028696659689	0.047754972764370046	0.05073965856214339	0.05372434435991654	0.056709030157689674	0.059693715955462814
281	0.0149234289888657	0.01790811478663884	0.02089280058441198	0.023877486382185124	0.026862172179958264	0.0298468579777314	0.03283154377550453	0.03581622957327769	0.03880091537105082	0.04178560116882396	0.0447702869665971	0.04775497276437025	0.05073965856214339	0.05372434435991651	0.05670903015768966	0.0596937159554628
282	0.0149234289888657	0.017908114786638837	0.02089280058441198	0.02387748638218512	0.02686217217995826	0.0298468579777314	0.03283154377550453	0.03581622957327767	0.03880091537105081	0.04178560116882396	0.044770286966597087	0.04775497276437024	0.050739658562143373	0.05372434435991652	0.05670903015768967	0.0596937159554628
283
284
285
286
287
288
289
290
291
292
293
294
295
296
297
298
299
300
301	-58.4963	-58.6628	-58.8292	-58.9957	-59.1621	-59.3285	-59.4949	-59.6632	-59.8289	-59.9946	-60.161	-60.3275	-60.494	-60.6604	-60.8269	-60.9934
302
303
304
305
306
307
308
309
310
311
312
313
314
315
316
317
318
319
320
321
322
323
324
325
326	0.014923428988866743	0.017908114786640124	0.020892800584413323	0.023877486382186737	0.02686217217995956	0.029846857977732753	0.03283154377550638	0.035816229573281906	0.03880091537105345	0.04178560116882612	0.04477028696659884	0.047754972764372405	0.050739658562146885	0.05372434435991953	0.056709030157693456	0.05969371595546695
327
328	0	0	0	0	0	0	0	0.03581622957327767	0.03880091537105081	0	0	0	0	0	0	0
329	0.014923428988866744	0.017908114786640127	0.020892800584413326	0.023877486382186744	0.026862172179959565	0.02984685797773276	0.032831543775506386	0.03581622957328182	0.03880091537105345	0.041785601168826125	0.04477028696659884	0.04775497276437241	0.05073965856214689	0.05372434435991954	0.05670903015769346	0.05969371595546696
330	0	0	0	0	0	0	0	0.03581622957327767	0.03880091537105081	0	0	0	0	0	0	0
331
332
333
334
335	0.0149234289888657	0.017908114786638837	0.02089280058441198	0.023877486382185117	0.02686217217995826	0.0298468579777314	0.03283154377550454	0.03581622957327767	0.03880091537105081	0.04178560116882396	0.04477028696659709	0.047754972764370233	0.050739658562143373	0.05372434435991652	0.05670903015768967	0.0596937159554628
336
337	0.05923861006039239	0.07108633207247086	0.08293405408454935	0.0947817760966278	0.10662949810870631	0.11847722012078482	0.13032494213286333	0.1420693860734099	0.15390850157952737	0.16571583786163616	0.1775526834231816	0.18938952898472697	0.20122637454627246	0.21306322010781784	0.22490006566936344	0.2367369112309089
338
339
340	0	0	0	0	0	0	0	0.03581622957327767	0.03880091537105082	0	0	0	0	0	0	0
341
342
343	inf	inf	inf	inf	inf	inf	inf	inf	inf	inf	inf	inf	inf	inf	inf	inf
344
345	0.01491715460891768	0.01790058553070178	0.020884016452485818	0.02386744737426986	0.026859794054168402	0.029844215615742763	0.03282863717731709	0.035810740971595666	0.03879496938589526	0.04178190186203717	0.04476632342361133	0.047750744985185604	0.050735166546762696	0.05371958810833701	0.05670400966991125	0.059688431231485546
346	0.014923428988930539	0.01790811478659688	0.02089280058448663	0.023877486382273973	0.026862172180011353	0.02984685797768081	0.03283154377550408	0.03581365445515838	0.03879812565967619	0.041785601168778046	0.04477028696670974	0.04775497276438679	0.05073965856205417	0.05372434435995102	0.05670903015769537	0.0596937159553891
347	0.014923043078600408	0.017907651694226822	0.020892260310027954	0.023876868925749004	0.02686147754143095	0.02984608615705979	0.032830694772808935	0.035813289429652576	0.03879773021539525	0.04178452061990316	0.04476912923573706	0.04775373785137188	0.05073834646699922	0.05372295508280588	0.05670756369849332	0.0596921723141412
348	0.014923428988930539	0.017908114786596884	0.020892800584486632	0.023877486382273973	0.026862172180011357	0.02984685797768081	0.03283154377550408	0.03581365445515837	0.038798125659676184	0.041785601168778046	0.044770286966709746	0.04775497276438679	0.050739658562054174	0.05372434435995102	0.05670903015769538	0.0596937159553891
349
350
351
352
353
354
355	0.014923428988865691	0.017908114786638833	0.020892800584411977	0.023877486382185117	0.02686217217995826	0.029846857977731397	0.03283154377550454	0.028824216628693583	0.038800915371050806	0.04178560116882395	0.04477028696659709	0.047754972764370233	0.05073965856214337	0.05372434435991646	0.05670903015768967	0.05969371595546273
356
357	0.014923428988865698	0.017908114786638837	0.020892800584411973	0.023877486382185113	0.026862172179958264	0.029846857977731397	0.03283154377550453	0.028836069816185222	0.031239075634200655	0.04178560116882396	0.044770286966597087	0.047754972764370233	0.05073965856214337	0.05372434435991651	0.05670903015768965	0.059693715955462794
358	0.014923428988865704	0.017908114786638837	0.02089280058441198	0.023877486382185117	0.026862172179958253	0.029846857977731407	0.03283154377550454	0.03581622957327767	0.03880091537105081	0.04178560116882397	0.0447702869665971	0.04775497276437026	0.050739658562143394	0.05372434435991651	0.05670903015768967	0.059693715955462814
359	0.0149234289888657	0.017908114786638837	0.020892800584411977	0.02387748638218513	0.026862172179958264	0.029846857977731397	0.03283154377550453	0.03581622957327748	0.038800915371050806	0.04178560116882395	0.044770286966597087	0.04775497276437024	0.05073965856214337	0.05372434435991653	0.05670903015768967	0.059693715955462794
360
361
362
363	0.014923428988869732	0.017908114786643673	0.020892800584417618	0.023877486382191566	0.026862172179965515	0.02984685797773945	0.0328315437755134	0.035816229573287346	0.038800915371061284	0.041785601168835236	0.04477028696660918	0.04775497276438313	0.05073965856215708	0.05372434435993103	0.056709030157704975	0.059693715955478927
364	0.014923428988865698	0.017908114786638837	0.020892800584411977	0.02387748638218512	0.02686217217995826	0.029846857977731397	0.03283154377550454	0.03581622957327768	0.03880091537105081	0.04178560116882395	0.04477028696659711	0.04775497276437024	0.05073965856214338	0.05372434435991652	0.05670903015768967	0.059693715955462794
365	0.0149234289888657	0.017908114786638837	0.020892800584411977	0.02387748638218512	0.02686217217995818	0.02984685797773134	0.03283154377550455	0.03581622957327768	0.03880091537105081	0.041785601168824016	0.04477028696659704	0.047754972764370164	0.05073965856214336	0.05372434435991652	0.056709030157689654	0.0596937159554628
366	0.014923428988865704	0.017908114786638837	0.020892800584411977	0.02387748638218512	0.026862172179958267	0.029846857977731407	0.03283154377550455	0.03581622957327769	0.03880091537105082	0.04178560116882385	0.04477028696659689	0.047754972764370046	0.050739658562143373	0.053724344359916534	0.056709030157689674	0.059693715955462814
367	0.014923428988865697	0.017908114786638833	0.020892800584411973	0.023877486382185117	0.02686217217995826	0.029846857977731393	0.03283154377550453	0.03581622957327769	0.03880091537105081	0.041785601168823946	0.04477028696659709	0.04775497276437024	0.05073965856214338	0.05372434435991649	0.05670903015768965	0.05969371595546279
368	0.014923428988865702	0.01790811478663884	0.020892800584411984	0.023877486382185124	0.02686217217995827	0.029846857977731404	0.03283154377550454	0.03581622957327769	0.03880091537105082	0.04178560116882397	0.0447702869665971	0.04775497276437025	0.050739658562143394	0.05372434435991654	0.05670903015768967	0.05969371595546281
369
370	#NAME?			#NAME?			inf					#NAME?		inf		inf
371	0.0008967508097850953	0.0010761009717422092	0.0012554511336992935	0.0014348012956562628	0.0016141514576139653	0.001793501619570926	0.0019728517815281064	0.0021522185535515687	0.0023315700996807426	0.0025110104495717593	0.0026903683388268774	0.002869726228081953	0.0030490841173369506	0.0032284420065919793	0.003407799895847247	0.003587157785102316
372	0.18145595845014914	0.217747150140179	0.2540383418302089	0.2903295335202386	0.3266207252102686	0.36291191690029845	0.39920310859032837	0.435177945432775	0.47144277421883946	0.5076102588986627	0.5438681345342814	0.5801260101699	0.616383885805519	0.6526417614411376	0.6888996370767568	0.7251575127123756
373
374
375	0	0	0	0	0	0	0	0	0	0	0	0	0	0	0	0
376
377
378	0.014923125731869494	0.017907750878169787	0.02089237602460738	0.023877001170982036	0.026861626317325964	0.029846251463628168	0.0328308766100249	0.03581391914206	0.03879841240384983	0.04178475204909474	0.04476937719555808	0.04775400234186498	0.05073862748816598	0.05372325263460792	0.05670787778095618	0.05969250292727333
379	0.014923043078600408	0.017907651694226822	0.020892260310027954	0.023876868925749	0.026861477541430947	0.02984608615705979	0.032830694772808935	0.035813289429652576	0.03879773021539526	0.04178452061990316	0.044769129235737073	0.047753737851371894	0.05073834646699922	0.05372295508280588	0.056707563698493335	0.0596921723141412
380	0.003662825434911633	0.0043953905218939585	0.005127955608876286	0.0058605206958586105	0.006593085782840938	0.007325650869823262	0.008058215956805592	0.008786992050908122	0.009519241388483797	0.01025091096730403	0.010983118893540032	0.011715326819776033	0.012447534746012033	0.013179742672248036	0.01391195059848404	0.01464415852472004
381
382	inf	inf	inf	inf	inf	inf	inf	inf	inf	inf	inf	inf	inf	inf	inf	inf
383
384	0.0149234289888657	0.01790811478663884	0.020892800584411984	0.023877486382185127	0.026862172179958267	0.0298468579777314	0.03283154377550454	0.035816229573277694	0.03880091537105082	0.04178560116882397	0.044770286966597087	0.047754972764370254	0.050739658562143373	0.053724344359916534	0.05670903015768966	0.0596937159554628
385	0	0	0	0	0	0	0	0	0	0	0	0	0	0	0	0
386
387	0.0149234289888657	0.01790811478663884	0.020892800584411987	0.023877486382185127	0.02686217217995827	0.0298468579777314	0.03283154377550455	0.03581622957327768	0.03880091537105083	0.041785601168823974	0.04477028696659711	0.047754972764370254	0.05073965856214339	0.053724344359916534	0.05670903015768967	0.0596937159554628
388	0.014881973248451008	0.017858367898141204	0.020834762547831412	0.023811157197521613	0.026787551847211807	0.029763946496902016	0.03274034114659221	0.035816229573277694	0.03880091537105082	0.041669525095662824	0.044645919745353015	0.047622314395043226	0.05059870904473343	0.053575103694423615	0.05655149834411384	0.05952789299380403
389
390	0	0	0	0	0	0	0	0	0	0	0	0	0	0	0	0
391
392	0.014923428988865697	0.017908114786638833	0.020892800584411977	0.023877486382185113	0.026862172179958253	0.029846857977731393	0.03283154377550453	0.035816229573277666	0.0388009153710508	0.04178560116882395	0.044770286966597087	0.04775497276437023	0.05073965856214337	0.05372434435991651	0.05670903015768965	0.05969371595546279
393
394
395
396
397	0	0	0	0	0	0	0	0	0	0	0	0	0	0	0	0
398	inf	inf	inf	inf	inf	inf	inf	inf	inf	inf	inf	inf	inf	inf	inf	inf
399
400
401
402
403
404
405
406
407
408
409
410
411
412
413
414	0.0149234289888657	0.017908114786638837	0.020892800584411984	0.02387748638218512	0.02686217217995826	0.0298468579777314	0.03283154377550454	0	0	0.04178560116882397	0.0447702869665971	0.04775497276437024	0.05073965856214339	0.05372434435991652	0.05670903015768966	0.0596937159554628
415
416
417
418
419
420	inf	inf	inf	inf	inf	inf	inf	inf	inf	inf	inf	inf	inf	inf	inf	inf
421	0	0	0	0	0	0	0	0	0	0	0	0	0	0	0	0
422
423
424
425	0.014923428988865695	0.017908114786638837	0.020892800584411977	0.02387748638218512	0.026862172179958253	0.02984685797773139	0.03283154377550454	0.03581622957327766	0.038800915371050806	0.04178560116882395	0.04477028696659709	0.04775497276437024	0.050739658562143373	0.05372434435991651	0.056709030157689654	0.05969371595546278
426
427
428
429
430	0.014923428988865695	0.017908114786638833	0.02089280058441198	0.023877486382185117	0.026862172179958257	0.02984685797773139	0.03283154377550453	0	0	0.04178560116882396	0.04477028696659709	0.047754972764370233	0.05073965856214337	0.053724344359916514	0.056709030157689654	0.05969371595546278
431
432
433
434
435	0	0	0	0	0	0	0	0	0	0	0	0	0.23482722922449012	0.2532462580808125	0.23072685510714783	0.22867666804847356
436
437
438	0.014923428988865695	0.01790811478663883	0.020892800584411977	0.023877486382185117	0.02686217217995826	0.0298468579777314	0.03283154377550454	0.028824216628693583	0.038800915371050806	0.04178560116882395	0.044770286966597087	0.047754972764370233	0.05073965856214337	0.05372434435991646	0.05670903015768967	0.05969371595546273
439
440	0.014923428988865698	0.017908114786638837	0.020892800584411977	0.023877486382185113	0.02686217217995826	0.029846857977731397	0.03283154377550453	0.02883606981618522	0.03123907563420066	0.04178560116882397	0.044770286966597087	0.047754972764370233	0.05073965856214337	0.053724344359916514	0.05670903015768965	0.059693715955462794
441	0.014923428988865702	0.017908114786638833	0.020892800584411984	0.023877486382185117	0.026862172179958253	0.029846857977731404	0.03283154377550453	0.035816229573277666	0.038800915371050806	0.04178560116882397	0.04477028696659711	0.047754972764370254	0.050739658562143394	0.05372434435991651	0.05670903015768966	0.05969371595546281
442	0.014923428988865704	0.017908114786638837	0.020892800584411973	0.023877486382185127	0.02686217217995826	0.029846857977731393	0.032831543775504526	0.03581622957327819	0.0388009153710508	0.041785601168823946	0.04477028696659709	0.04775497276437025	0.05073965856214337	0.05372434435991652	0.05670903015768966	0.05969371595546279
443
444
445
446	0.014923428988869732	0.017908114786643677	0.020892800584417625	0.02387748638219157	0.02686217217996552	0.02984685797773946	0.0328315437755134	0.035816229573287346	0.038800915371061284	0.04178560116883525	0.04477028696660919	0.04775497276438314	0.050739658562157085	0.05372434435993104	0.05670903015770498	0.059693715955478927
447	0.014923428988865698	0.017908114786638837	0.020892800584411973	0.02387748638218512	0.02686217217995826	0.0298468579777314	0.03283154377550454	0.03581622957327768	0.03880091537105081	0.041785601168823946	0.0447702869665971	0.04775497276437025	0.050739658562143373	0.05372434435991652	0.05670903015768967	0.0596937159554628
448	0.0149234289888657	0.017908114786638837	0.02089280058441198	0.023877486382185124	0.02686217217995818	0.029846857977731348	0.032831543775504554	0.03581622957327768	0.03880091537105082	0.04178560116882402	0.044770286966597045	0.04775497276437017	0.050739658562143373	0.05372434435991652	0.056709030157689654	0.0596937159554628
449	0.014923428988865704	0.01790811478663884	0.02089280058441198	0.02387748638218512	0.026862172179958264	0.029846857977731407	0.03283154377550455	0.035816229573277694	0.03880091537105082	0.041785601168823835	0.044770286966596885	0.04775497276437004	0.05073965856214339	0.05372434435991653	0.05670903015768967	0.059693715955462814
450	0.0149234289888657	0.017908114786638837	0.02089280058441198	0.02387748638218512	0.026862172179958264	0.029846857977731397	0.03283154377550453	0.03581622957327769	0.03880091537105082	0.04178560116882395	0.0447702869665971	0.04775497276437025	0.050739658562143394	0.05372434435991651	0.05670903015768966	0.0596937159554628
451	0.014923428988865702	0.01790811478663884	0.020892800584411984	0.023877486382185124	0.02686217217995827	0.029846857977731404	0.03283154377550454	0.03581622957327768	0.03880091537105082	0.04178560116882397	0.04477028696659709	0.04775497276437025	0.05073965856214338	0.05372434435991654	0.05670903015768967	0.05969371595546281
452
453
454
455
456
457
458
459
460
461
462
463
464
465
466
467
468
469
470	0.014905921332776293	0.017887105599331554	0.02086828986588681	0.02384947413244207	0.026830658398997325	0.029811842665552587	0.032793026932107845	0.035774211198663114	0.03875539546521836	0.04173657973177362	0.04471776399832887	0.04769894826488414	0.050680132531440096	0.05366131679799573	0.056642501064550134	0.05962368533110637
471
472
473
474
475
476
477
478	0.014923428988865698	0.017908114786638833	0.02089280058441198	0.023877486382185117	0.02686217217995826	0.029846857977731397	0.03283154377550453	0.035816229573277666	0.038800915371050806	0.04178560116882396	0.04477028696659709	0.047754972764370233	0.050739658562143373	0.05372434435991652	0.05670903015768966	0.059693715955462794
479	0.014923428988865698	0.017908114786638837	0.02089280058441198	0.023877486382185117	0.02686217217995826	0.029846857977731397	0.03283154377550453	0.03581622957327767	0.03880091537105081	0.04178560116882396	0.04477028696659709	0.047754972764370233	0.050739658562143373	0.05372434435991652	0.05670903015768966	0.059693715955462794
480	0.014923428988865698	0.017908114786638833	0.02089280058441198	0.023877486382185117	0.02686217217995826	0.029846857977731397	0.03283154377550453	0.035816229573277666	0.038800915371050806	0.04178560116882396	0.04477028696659709	0.047754972764370233	0.050739658562143373	0.05372434435991652	0.05670903015768966	0.059693715955462794
481
482	0.014923253714626964	0.017907904457552363	0.020892555200477753	0.02387720594340315	0.026861856686328543	0.02984650742925393	0.03283115817217933	0.03581531486562247	0.038799924437757684	0.041785110400955505	0.044769761143880905	0.0477544118868063	0.05073906262973169	0.05372371337265708	0.05670836411558249	0.059693014858507865
483
484
485
486
487	0.014923428988865695	0.017908114786638837	0.020892800584411973	0.023877486382185117	0.026862172179958257	0.02984685797773139	0.03283154377550453	0.035816229573277666	0.0388009153710508	0.041785601168823946	0.04477028696659709	0.047754972764370233	0.050739658562143373	0.053724344359916514	0.05670903015768965	0.05969371595546278
488	0.014923428988865698	0.017908114786638833	0.020892800584411973	0.023877486382185117	0.026862172179958257	0.029846857977731397	0.03283154377550453	0.035816229573277666	0.038800915371050806	0.041785601168823946	0.04477028696659709	0.047754972764370233	0.05073965856214338	0.053724344359916514	0.05670903015768965	0.059693715955462794
489	0.014923428988636947	0.017908114786410214	0.020892800584179288	0.0238774863819486	0.026862172179938668	0.02984685797771966	0.03283154377549469	0.035816229573259396	0.03880091537102572	0.041785601168582855	0.04477028696634548	0.04775497276411686	0.05073965856212077	0.05372434435989654	0.0567090301576639	0.05969371595543967
490	0.013313935202663265	0.01597672224319593	0.018639509283728574	0.02130229632426122	0.02396508336479387	0.02662787040532653	0.029290657445859174	0.031953444486391785	0.034616231526924335	0.03728352515005849	0.03994663408934841	0.042609743028638285	0.04527285196792818	0.04793596090721812	0.05059906984650799	0.05326217878579787
491	0.014923253714626963	0.01790790445755236	0.020892555200477756	0.02387720594340315	0.02686185668632854	0.029846507429253925	0.032831158172179326	0.03581531486562246	0.03879992443775767	0.04178511040095551	0.044769761143880905	0.0477544118868063	0.05073906262973169	0.05372371337265708	0.056708364115582485	0.05969301485850786
492	0.014923428988861984	0.01790811478663601	0.020892800584407317	0.023877486382178632	0.026862172179952647	0.02984685797772125	0.03283154377549528	0.03581622957326788	0.038800915371040495	0.041785601168814614	0.04477028696658051	0.047754972764357244	0.05073965856197239	0.05372434435979764	0.056709030157476574	0.05969371595522071
493
494
495
496
497
498	0.00257898121106861	0.003094777453277603	0.003610573695495417	0.004126369937709187	0.004642166179921091	0.0051579624221303084	0.005673758664345376	0.006189425698472116	0.006705211173341503	0.00722129974968775	0.00773710687467183	0.008252913999645865	0.008768721124619148	0.009284528249601883	0.00980033537457854	0.010316142499553234
499	0	0	0	0	0	0	0	0	0	0	0	0	0	0	0	0
500	0.014923428988865697	0.017908114786638833	0.020892800584411973	0.023877486382185113	0.02686217217995825	0.029846857977731393	0.03283154377550453	0.035816229573277666	0.0388009153710508	0.041785601168823946	0.04477028696659709	0.04775497276437023	0.05073965856214337	0.0537243443599165	0.056709030157689654	0.05969371595546279
501
502
503	0.014923428988865695	0.017908114786638833	0.02089280058441198	0.023877486382185117	0.026862172179958257	0.02984685797773139	0.03283154377550453	0.035816229573277666	0.038800915371050806	0.04178560116882396	0.04477028696659709	0.047754972764370233	0.05073965856214339	0.053724344359916514	0.056709030157689654	0.05969371595546278
504
505	0.014923428988865695	0.017908114786638833	0.020892800584411973	0.02387748638218511	0.026862172179958246	0.02984685797773139	0.032831543775504526	0.03581622957327765	0.03880091537105077	0.041785601168823946	0.044770286966597087	0.04775497276437022	0.05073965856214336	0.05372434435991649	0.056709030157689626	0.05969371595546278
506
507
508
509
510	0.014906138281496192	0.01788736593779543	0.020868593594094667	0.023849821250393907	0.02686217217995825	0.029846857977731397	0.032831543775504526	0.03538999401838291	0.038755959531890115	0.041785601168823974	0.04477028696659711	0.04775497276437025	0.05073965856214338	0.0537243443599165	0.05670903015768967	0.0596937159554628
511
512
513
514
515
516
517
518
519
520
521	0.014917154608917675	0.01790058553070178	0.020884016452485814	0.023867447374269855	0.026859794054168402	0.029844215615742763	0.03282863717731709	0.035810740971595666	0.03879496938589526	0.04178190186203717	0.04476632342361132	0.04775074498518561	0.050735166546762696	0.053719588108337	0.05670400966991125	0.05968843123148554
522
523
524
525	0	0	0	0.03125	-0.03125	0.03125	-0.0625	0	0	0	0	0	-0.0625	0	0.0625	0
526	0.014923428988865697	0.017908114786638833	0.020892800584411977	0.023877486382185117	0.026862172179958257	0.029846857977731393	0.03283154377550454	0.035816229573277666	0.038800915371050806	0.04178560116882395	0.04477028696659709	0.047754972764370233	0.050739658562143373	0.053724344359916514	0.05670903015768966	0.05969371595546279
527
528
529
530
531
532
533
534
535
536
537
538
539
540
541
542
543
544
545
546	inf	inf	inf	inf	inf	inf	inf			inf	inf	inf	inf	inf	inf	inf
547
548	0.013645826844491853	0.01637499221339023	0.019104157582288592	0.021833322951186958	0.02456248832008533	0.027291653688983706	0.030020819057882064	0.032749984426780405	0.03547914979567869	0.03821189245058142	0.04094131333990868	0.04367073422923592	0.046400155118563144	0.049129576007890426	0.051858996897217666	0.05458841778654489
549
550
551
552
553
554
555
556
557
558
559
560
561
562
563
564
565
566
567
568
569
570
571
572
573
574	0.014923428988865594	0.017908114786638722	0.02089280058441185	0.023877486382184978	0.02686217217995817	0.02984685797773132	0.03283154377550451	0.03581622957327769	0.038800915371050786	0.0417856011688237	0.044770286966596795	0.047754972764369956	0.05073965856214328	0.05372434435991636	0.056709030157689584	0.0596937159554626
575
576
577
578
579
580
581
582	0.014921751187459725	0.017906101424951668	0.020890451662443615	0.023874801899935554	0.0268591521374275	0.02984350237491945	0.03282785261241139	0.03581220284990333	0.03879655308739526	0.04178090332488723	0.044765253562379176	0.04774960379987111	0.050733954037363076	0.053718304274855	0.056702654512346955	0.0596870047498389
583	0.014922232773181426	0.01790667932781771	0.020891125882453985	0.023875572437090275	0.02686001899172653	0.029844465546362817	0.03282891210099912	0.03581335865563556	0.0387978052102717	0.04178225176490794	0.044766698319544176	0.04775114487418047	0.05073559142881688	0.05372003798345309	0.05670448453808944	0.059688931092725724
584	0.014923428988865554	0.017908114786639097	0.020892800584412098	0.023877486382185103	0.026862172179958645	0.02984685797773111	0.03283154377550465	0.03581622957327796	0.03880091537105081	0.041785601168824196	0.04477028696659721	0.04775497276437075	0.05073965856214375	0.05372434435991675	0.05670903015769002	0.05969371595546303
585
586
587	0.014923428988777254	0.017908114786551958	0.020892800584323797	0.023877486382098103	0.026862172179927913	0.02984685797770181	0.032831543775476035	0.03581622957327836	0.038800915371051535	0.04178560116881746	0.04477028696658984	0.04775497276436297	0.05073965856215259	0.05372434435992545	0.05670903015769506	0.059693715955467866
588	0.014923428988777254	0.01790811478655196	0.0208928005843238	0.023877486382098106	0.026862172179927913	0.02984685797770181	0.032831543775476035	0.03581622957327836	0.038800915371051535	0.041785601168817466	0.04477028696658984	0.04775497276436297	0.05073965856215259	0.05372434435992545	0.05670903015769506	0.059693715955467866
589
590	0.014923428988777255	0.01790811478655196	0.0208928005843238	0.023877486382098106	0.026862172179927916	0.02984685797770181	0.032831543775476035	0.03581622957327837	0.03880091537105154	0.04178560116881746	0.04477028696658985	0.047754972764362975	0.05073965856215259	0.05372434435992546	0.05670903015769506	0.059693715955467866
591
592
593	0.014923428988865688	0.017908114786638805	0.020892800584411973	0.023877486382185134	0.02686217217995827	0.02984685797773141	0.03283154377550455	0	0.03880091537105083	0.041785601168823946	0.044770286966597087	0.04775497276437027	0.05073965856214323	0.05372434435991661	0.056709030157689515	0.05969371595546243
594
595	0.014923428988865683	0.017908114786638844	0.020892800584411977	0.023877486382185103	0.026862172179958288	0.02984685797773143	0.032831543775504554	0	0	0.04178560116882401	0.04477028696659706	0.04775497276437025	0.050739658562143304	0.05372434435991649	0.05670903015768959	0.05969371595546283
596	0.014923428988865712	0.017908114786638833	0.02089280058441199	0.023877486382185113	0.026862172179958236	0.029846857977731425	0.03283154377550455	0.03581622957327767	0.038800915371050834	0.04178560116882398	0.04477028696659713	0.04775497276437023	0.05073965856214344	0.05372434435991647	0.05670903015768972	0.05969371595546285
597	0.014923428988865667	0.017908114786638844	0.02089280058441203	0.023877486382185127	0.026862172179958236	0.02984685797773137	0.032831543775504506	0.03581622957327516	0.03880091537105073	0.04178560116882391	0.04477028696659705	0.04775497276437019	0.05073965856214324	0.05372434435991646	0.056709030157689626	0.05969371595546279
598
599
600
601
602	0.014923428988865697	0.01790811478663882	0.02089280058441198	0.023877486382185138	0.026862172179958267	0.02984685797773141	0.03283154377550455	0	0.03880091537105083	0.04178560116882396	0.04477028696659709	0.047754972764370275	0.050739658562143394	0.053724344359916534	0.056709030157689674	0.05969371595546282
603
604	0.014923428988865691	0.01790811478663885	0.020892800584411984	0.0238774863821851	0.02686217217995828	0.029846857977731442	0.03283154377550455	0	0	0.04178560116882402	0.04477028696659709	0.047754972764370254	0.050739658562143325	0.05372434435991654	0.05670903015768961	0.05969371595546286
605	0.014923428988865709	0.017908114786638823	0.020892800584412004	0.02387748638218512	0.026862172179958236	0.029846857977731393	0.03283154377550453	0.035816229573277666	0.03880091537105083	0.04178560116882401	0.04477028696659713	0.04775497276437024	0.05073965856214341	0.05372434435991647	0.05670903015768967	0.05969371595546279
606	0.0149234289888657	0.017908114786638847	0.02089280058441199	0.023877486382185162	0.026862172179958264	0.0298468579777314	0.03283154377550454	0.03581622957327765	0.0388009153710508	0.04178560116882396	0.0447702869665971	0.04775497276437025	0.050739658562143373	0.05372434435991653	0.05670903015768969	0.05969371595546284
607
608
609
610	0.014923428988873945	0.017908114786648735	0.02089280058442352	0.023877486382198315	0.02686217217997311	0.02984685797774788	0.032831543775522685	0.03581622957329747	0.038800915371072255	0.04178560116884704	0.04477028696662183	0.04775497276439663	0.05073965856217142	0.05372434435994621	0.056709030157721	0.05969371595549578
611	0.014923428988865698	0.01790811478663884	0.02089280058441198	0.02387748638218512	0.026862172179958264	0.029846857977731397	0.03283154377550453	0.03581622957327773	0.03880091537105084	0.04178560116882395	0.04477028696659712	0.04775497276437023	0.050739658562143373	0.05372434435991653	0.056709030157689654	0.059693715955462794
612	0.014923428988865698	0.017908114786638837	0.020892800584411977	0.023877486382185117	0.026862172179957903	0.029846857977731175	0.03283154377550462	0.035816229573277715	0.03880091537105081	0.04178560116882443	0.04477028696659667	0.04775497276436995	0.050739658562143373	0.05372434435991652	0.056709030157689654	0.059693715955462794
613	0.014923428988865698	0.017908114786638833	0.020892800584411945	0.023877486382185096	0.026862172179958253	0.02984685797773139	0.032831543775504526	0.03581622957327768	0.038800915371050806	0.041785601168824495	0.04477028696659656	0.04775497276436982	0.05073965856214336	0.05372434435991651	0.05670903015768964	0.05969371595546278
614	0.0149234289888657	0.017908114786638837	0.02089280058441198	0.02387748638218512	0.026862172179958264	0.0298468579777314	0.03283154377550453	0.03581622957327773	0.038800915371050855	0.04178560116882396	0.04477028696659709	0.04775497276437024	0.05073965856214342	0.0537243443599165	0.056709030157689695	0.05969371595546289
615	0.0149234289888657	0.017908114786638837	0.020892800584411977	0.02387748638218512	0.026862172179958264	0.0298468579777314	0.03283154377550453	0.03581622957327768	0.038800915371050834	0.04178560116882395	0.044770286966597087	0.04775497276437024	0.050739658562143373	0.05372434435991653	0.056709030157689654	0.0596937159554628
616
617	0.01492342898886631	0.017908114786639572	0.02089280058441283	0.0238774863821861	0.026862172179959343	0.029846857977732615	0.032831543775505866	0.035816229573279144	0.03880091537105241	0.04178560116882566	0.044770286966598925	0.0477549727643722	0.05073965856214546	0.05372434435991872	0.05670903015769198	0.05969371595546524
618	0.014923428988865698	0.01790811478663884	0.02089280058441198	0.02387748638218512	0.026862172179958264	0.029846857977731397	0.03283154377550453	0.0358162295732777	0.038800915371050834	0.04178560116882398	0.04477028696659716	0.04775497276437021	0.050739658562143373	0.05372434435991653	0.056709030157689654	0.059693715955462794
619	0.014923428988865698	0.017908114786638833	0.020892800584411973	0.023877486382185117	0.02686217217995799	0.029846857977731196	0.03283154377550462	0.03581622957327771	0.03880091537105082	0.041785601168824446	0.044770286966596795	0.04775497276436978	0.05073965856214337	0.05372434435991652	0.056709030157689654	0.059693715955462794
620	0.014923428988865887	0.017908114786639034	0.02089280058441222	0.0238774863821854	0.02686217217995861	0.029846857977731785	0.03283154377550496	0.03581622957327817	0.03880091537105132	0.04178560116882474	0.044770286966597246	0.04775497276437096	0.05073965856214403	0.05372434435991722	0.05670903015769039	0.05969371595546357
621	0.0149234289888657	0.017908114786638837	0.02089280058441198	0.02387748638218512	0.026862172179958264	0.0298468579777314	0.03283154377550453	0.03581622957327774	0.03880091537105082	0.04178560116882396	0.04477028696659709	0.04775497276437024	0.05073965856214339	0.05372434435991646	0.05670903015768966	0.059693715955462856
622	0.0149234289888657	0.017908114786638837	0.020892800584411977	0.02387748638218512	0.026862172179958264	0.0298468579777314	0.03283154377550453	0.03581622957327769	0.03880091537105084	0.04178560116882395	0.044770286966597087	0.04775497276437024	0.050739658562143373	0.05372434435991653	0.056709030157689654	0.0596937159554628
623
624
625
626
627
628	0	0	0	0	0	0	0	0.03581622957327767	0.03880091537105081	0	0	0	0	0	0	0
629
630
631
632
633
634
635
636
637
638
639
640
641
642
643
644
645
646	0.014923428988865697	0.017908114786638833	0.020892800584411977	0.023877486382185117	0.026862172179958253	0.029846857977731393	0.03283154377550453	0.035816229573277666	0.038800915371050806	0.04178560116882395	0.044770286966597087	0.047754972764370233	0.050739658562143373	0.05372434435991651	0.05670903015768966	0.05969371595546279
647	0.014923428988865698	0.01790811478663884	0.02089280058441198	0.02387748638218512	0.026862172179958257	0.029846857977731397	0.03283154377550454	0.03581622957327767	0.03880091537105081	0.04178560116882396	0.0447702869665971	0.04775497276437024	0.050739658562143373	0.053724344359916514	0.056709030157689654	0.059693715955462794
648
649
650	inf	inf	inf	inf	inf	inf	inf	inf	inf	inf	inf	inf	inf	inf	inf	inf
651
652
653
654
655
656
657	0.014923428988865778	0.017908114786638937	0.02089280058441209	0.02387748638218523	0.026862172179958392	0.029846857977731546	0.03283154377550468	0.03581622957327779	0.03880091537105071	0.04178560116882416	0.044770286966597336	0.04775497276437043	0.050739658562143596	0.053724344359916805	0.05670903015768995	0.05969371595546311
658
659
660
661
662
663
664
665
666
667
668	0.2448512461633041	0.2467914551570019	0.24873166415070522	0.2506718731444063	0.2526122161257305	0.25455244000694227	0.25649266388815817	0.2584312366845332	0.2603719484695692	0.2623129681954063	0.26425316583831104	0.2661933634812091	0.2681335611241072	0.2700737587670111	0.27201395640991094	0.2739541540528096
669	0	0	0	0	0	0	0	0.03581622957327767	0.03880091537105081	0	0	0	0	0	0	0
670	0	0	0	0	0	0	0	0.03581622957327767	0.03880091537105081	0	0	0	0	0	0	0
671
672
673
674	0.01490557409988378	0.017886688919862136	0.02086780373984033	0.02384891855981852	0.02685540479062021	0.02983933865624498	0.03282327252186961	0.03580720600345123	0.038791139837072025	0.04177507411873527	0.04475900798435943	0.047742941849983934	0.050726875715616446	0.05371080958124107	0.056694743446865425	0.05967867731248998
675
676
677	0.014923428988865697	0.017908114786638837	0.02089280058441198	0.023877486382185117	0.026862172179958257	0.029846857977731393	0.03283154377550453	0.035816229573277666	0.038800915371050806	0.04178560116882396	0.04477028696659709	0.047754972764370233	0.05073965856214338	0.053724344359916514	0.05670903015768966	0.05969371595546279
678
679
680
681
682	0	0	0	0	0	0	0	0	0	0	0	0	0	0	0	0
683
684	0.014923428988865705	0.017908114786638844	0.02089280058441199	0.02387748638218514	0.026862172179958312	0.02984685797773147	0.032831543775504644	0.03579644687779754	0.03879269331784554	0.04178560116882398	0.04477028696659711	0.04775497276437028	0.05073965856214352	0.053724344359916625	0.05670903015768982	0.05969371595546292
685
686
687
688
689
690
691
692
693
694
695	0.014923428988865698	0.017908114786638837	0.020892800584411977	0.023877486382185117	0.026862172179958257	0.029846857977731397	0.03283154377550454	0.03581622957327767	0.038800915371050806	0.04178560116882395	0.044770286966597087	0.047754972764370233	0.050739658562143373	0.053724344359916514	0.05670903015768966	0.059693715955462794
696	0.014923428988865702	0.017908114786638837	0.02089280058441198	0.023877486382185124	0.026862172179958264	0.029846857977731404	0.03283154377550454	0.035816229573277666	0.038800915371050806	0.04178560116882396	0.044770286966597087	0.04775497276437025	0.050739658562143373	0.05372434435991653	0.05670903015768966	0.05969371595546281
697
698
699	0.01492342898886569	0.01790811478663883	0.02089280058441198	0.023877486382185113	0.02686217217995826	0.029846857977731397	0.03283154377550454	0.023543535523693013	0.038800915371050806	0.04178560116882396	0.044770286966597087	0.04775497276437023	0.05073965856214337	0.05372434435991641	0.05670903015768966	0.059693715955462696
700
701	0.014923428988865697	0.017908114786638837	0.020892800584411977	0.02387748638218511	0.02686217217995826	0.029846857977731397	0.03283154377550454	0.02357650966308194	0.025541218801672098	0.04178560116882397	0.044770286966597087	0.047754972764370233	0.050739658562143346	0.053724344359916514	0.056709030157689626	0.05969371595546279
702	0.014923428988865704	0.017908114786638833	0.02089280058441198	0.02387748638218512	0.02686217217995825	0.029846857977731404	0.03283154377550454	0.03581622957327767	0.03880091537105081	0.04178560116882399	0.04477028696659709	0.047754972764370254	0.05073965856214339	0.0537243443599165	0.056709030157689654	0.05969371595546281
703	0.014923428988865705	0.017908114786638837	0.020892800584411973	0.02387748638218513	0.026862172179958267	0.029846857977731397	0.03283154377550453	0.0358162295732775	0.0388009153710508	0.041785601168823946	0.044770286966597087	0.04775497276437024	0.05073965856214337	0.053724344359916534	0.05670903015768966	0.059693715955462794
704
705
706
707	0.014923428988872773	0.017908114786647326	0.020892800584421882	0.023877486382196434	0.026862172179970997	0.029846857977745538	0.0328315437755201	0.035816229573294646	0.038800915371069195	0.041785601168843764	0.044770286966618306	0.04775497276439287	0.05073965856216742	0.05372434435994197	0.056709030157716535	0.05969371595549109
708	0.0149234289888657	0.017908114786638837	0.020892800584411977	0.02387748638218512	0.026862172179958264	0.0298468579777314	0.03283154377550453	0.035816229573277694	0.03880091537105081	0.041785601168823946	0.0447702869665971	0.04775497276437024	0.05073965856214338	0.05372434435991653	0.05670903015768966	0.0596937159554628
709	0.014923428988865698	0.017908114786638837	0.020892800584411977	0.023877486382185117	0.026862172179958118	0.02984685797773131	0.03283154377550456	0.03581622957327768	0.038800915371050806	0.04178560116882407	0.044770286966596996	0.047754972764370116	0.05073965856214337	0.05372434435991653	0.05670903015768965	0.059693715955462794
710	0.014923428988865709	0.017908114786638847	0.02089280058441199	0.023877486382185134	0.026862172179958278	0.029846857977731425	0.03283154377550457	0.03581622957327771	0.03880091537105084	0.04178560116882377	0.04477028696659675	0.04775497276436992	0.05073965856214341	0.053724344359916555	0.05670903015768971	0.05969371595546285
711	0.014923428988865697	0.017908114786638837	0.02089280058441198	0.02387748638218512	0.02686217217995826	0.029846857977731393	0.03283154377550453	0.035816229573277694	0.03880091537105083	0.04178560116882396	0.044770286966597087	0.04775497276437024	0.05073965856214339	0.053724344359916486	0.056709030157689674	0.05969371595546281
712	0.014923428988865705	0.017908114786638844	0.020892800584411984	0.023877486382185124	0.02686217217995827	0.02984685797773141	0.03283154377550455	0.03581622957327769	0.03880091537105083	0.04178560116882397	0.0447702869665971	0.04775497276437025	0.05073965856214339	0.05372434435991654	0.05670903015768967	0.05969371595546282
713
714
715	0.014905921332776293	0.017887105599331547	0.020868289865886805	0.02384947413244207	0.026830658398997325	0.029811842665552587	0.032793026932107845	0.0357742111986631	0.03875539546521836	0.04173657973177361	0.04471776399832888	0.04769894826488414	0.05068013253144009	0.05366131679799572	0.05664250106455013	0.05962368533110637
716	0.0149234289888657	0.017908114786638837	0.02089280058441198	0.023877486382185117	0.02686217217995826	0.0298468579777314	0.03283154377550454	0.03581622957327767	0.03880091537105081	0.04178560116882396	0.0447702869665971	0.047754972764370233	0.050739658562143373	0.05372434435991652	0.05670903015768966	0.0596937159554628
717
718
719
720
721
722
723
724
725
726	0.01492223277318143	0.017906679327817712	0.020891125882453992	0.02387557243709027	0.026860018991726534	0.02984446554636282	0.03282891210099912	0.03581335865563557	0.0387978052102717	0.04178225176490794	0.04476669831954418	0.04775114487418047	0.05073559142881688	0.05372003798345311	0.056704484538089454	0.05968893109272574
727
728
729
730
731
732
733
734
735
736
737	0.014919213815793708	0.017903056578952692	0.020886899342112474	0.023870742105271302	0.026862172179957053	0.02984685797772986	0.032831543775503215	0.03579170968410869	0.03880822162956661	0.04178560116882391	0.044770286966597315	0.047754972764370573	0.05073965856214441	0.05372434435991823	0.05670903015769174	0.05969371595546551
738	0.014923428988777259	0.01790811478655196	0.0208928005843238	0.023877486382098103	0.026862172179927913	0.02984685797770181	0.032831543775476035	0.03581622957327835	0.03880091537105154	0.04178560116881746	0.04477028696658984	0.04775497276436297	0.05073965856215259	0.053724344359925465	0.05670903015769507	0.05969371595546787
739
740
741
742
743	inf	inf	inf	inf	inf	inf	inf	inf	inf	inf	inf	inf	inf	inf	inf	inf
744	0.014923428988865698	0.01790811478663884	0.02089280058441198	0.02387748638218512	0.02686217217995826	0.029846857977731397	0.032831543775504526	0.035816229573277666	0.0388009153710508	0.04178560116882396	0.04477028696659709	0.04775497276437024	0.05073965856214337	0.05372434435991652	0.05670903015768968	0.059693715955462794
745	0.014923428988867584	0.017908114786641137	0.020892800584414502	0.023877486382188087	0.026862172179961077	0.029846857977734443	0.03283154377550824	0.03581622957328385	0.03880091537105562	0.04178560116882848	0.04477028696660137	0.047754972764375105	0.05073965856214975	0.05372434435992257	0.056709030157696655	0.059693715955470315
746	0.014923428988867582	0.017908114786641137	0.0208928005844145	0.02387748638218808	0.026862172179961067	0.02984685797773444	0.032831543775508225	0.03581622957328393	0.03880091537105563	0.04178560116882848	0.044770286966601354	0.047754972764375105	0.05073965856214975	0.05372434435992256	0.05670903015769664	0.0596937159554703
747
748
749	0.014923428988865606	0.01790811478663873	0.020892800584411852	0.023877486382184964	0.026862172179958173	0.02984685797773136	0.03283154377550455	0.03581622957327769	0.0388009153710509	0.041785601168823704	0.044770286966596816	0.04775497276436993	0.05073965856214329	0.05372434435991639	0.05670903015768967	0.05969371595546266
750
751
752	0.014923428988867584	0.017908114786641137	0.020892800584414506	0.023877486382188087	0.026862172179961077	0.029846857977734443	0.03283154377550824	0.0358162295732842	0.038800915371055636	0.041785601168828485	0.04477028696660137	0.047754972764375105	0.05073965856214976	0.053724344359922564	0.05670903015769666	0.059693715955470315
753
754	0	0	0	0	0	0	0	0	0	0	0	0	0	0	0	0
755	inf	inf	inf	inf	inf	inf	inf	inf	inf	inf	inf	inf	inf	inf	inf	inf
756	0.013313935202663264	0.015976722243195927	0.01863950928372857	0.02130229632426122	0.02396508336479387	0.026627870405326527	0.02929065744585917	0.03195344448639178	0.03461623152692432	0.03728352515005849	0.0399466340893484	0.042609743028638285	0.04527285196792818	0.047935960907218106	0.050599069846507985	0.053262178785797865
757
758	0.01490592133277629	0.017887105599331554	0.0208682898658868	0.023849474132442063	0.026830658398997325	0.02981184266555258	0.03279302693210784	0.0357742111986631	0.038755395465218355	0.0417365797317736	0.04471776399832887	0.047698948264884126	0.05068013253144009	0.05366131679799572	0.05664250106455012	0.05962368533110635
759	0.014923428988867582	0.017908114786641137	0.020892800584414502	0.02387748638218808	0.026862172179961074	0.02984685797773444	0.032831543775508225	0.035816229573284064	0.03880091537105563	0.04178560116882848	0.04477028696660136	0.047754972764375105	0.05073965856214975	0.05372434435992256	0.05670903015769664	0.059693715955470315
760
761	0.01492223277318143	0.017906679327817712	0.02089112588245399	0.02387557243709027	0.026860018991726534	0.02984446554636282	0.03282891210099912	0.03581335865563557	0.03879780521027171	0.041782251764907935	0.04476669831954418	0.04775114487418047	0.05073559142881688	0.05372003798345309	0.05670448453808944	0.05968893109272574
762	0.01492223277318143	0.017906679327817712	0.02089112588245399	0.02387557243709027	0.026860018991726534	0.02984446554636282	0.03282891210099912	0.03581335865563557	0.03879780521027171	0.04178225176490794	0.04476669831954418	0.04775114487418047	0.05073559142881688	0.05372003798345309	0.05670448453808944	0.059688931092725724
763
764
765
766	0.014923428988865598	0.017908114786638726	0.020892800584411845	0.023877486382184978	0.02686217217995817	0.02984685797773133	0.03283154377550452	0.0358162295732777	0.03880091537105079	0.04178560116882369	0.0447702869665968	0.047754972764369956	0.05073965856214329	0.053724344359916375	0.056709030157689584	0.0596937159554626
767	0	0	0	0	0	0	0	0	0	0	0	0	0	0	0	0
768
769	0.014923428988865596	0.017908114786638722	0.02089280058441184	0.02387748638218497	0.02686217217995817	0.029846857977731324	0.03283154377550452	0.0358162295732777	0.03880091537105076	0.04178560116882368	0.044770286966596795	0.04775497276436994	0.05073965856214327	0.05372434435991637	0.056709030157689584	0.05969371595546261
770
771
772	-1.03162e-16	-1.21731e-16	-1.44427e-16	-1.6506e-16	-3.50752e-16	-3.8789e-16	-4.29155e-16	0	0	-5.5295e-16	-5.85962e-16	-6.27226e-16	-5.19938e-16	-5.61203e-16	-6.02468e-16	-6.35479e-16
773	0	0	0	0	0	0	0	1.5431105641371515e-13	-4.17767e-17	0	0	0	0	0	0	0
774
775	0.014923428988636866	0.017908114786410058	0.020892800584179364	0.023877486381948504	0.026862172179938696	0.02984685797771955	0.03283154377549442	0.03581622957325939	0.03880091537102557	0.04178560116858282	0.044770286966345316	0.04775497276411682	0.050739658562120774	0.05372434435989654	0.05670903015766391	0.05969371595543969
776
777
778	0.014923428988636956	0.017908114786410172	0.02089280058417932	0.02387748638194856	0.02686217217993861	0.02984685797771959	0.03283154377549465	0.03581622957325939	0.03880091537102572	0.04178560116858286	0.044770286966345364	0.04775497276411673	0.050739658562120774	0.053724344359896564	0.0567090301576639	0.05969371595543969
779
780
781
782
783	inf	inf	inf	inf	inf	inf
784
785
786
787	-6.82407e-18	-6.82407e-18	-6.82407e-18	-6.82407e-18	-6.82407e-18	-1.36481e-17	0	0	0	4.178560116883715e-05	4.477028696657809e-05	4.775497276437362e-05	5.073965856216915e-05	5.372434435996468e-05	5.670903015769196e-05	5.969371595543291e-05
788
789
790	0	0	0	0	0	0	0	0	0	4.178560116883715e-05	4.4770286966578084e-05	4.775497276437363e-05	5.073965856216915e-05	5.3724344359964686e-05	5.670903015769197e-05	5.969371595543291e-05
791	inf	inf	inf	inf	inf	inf	inf	inf	inf	inf	inf	inf	inf	inf	inf	inf
792
793	0.014923428988865594	0.017908114786638722	0.020892800584411845	0.023877486382184978	0.026862172179958177	0.029846857977731327	0.03283154377550451	0.03581622957327769	0.038800915371050716	0.04178560116882369	0.0447702869665968	0.047754972764369956	0.05073965856214328	0.05372434435991638	0.056709030157689584	0.0596937159554626
794	0.014922204205703088	0.017906645046843712	0.020891085887984332	0.02387552672912496	0.02685996757026565	0.029844408411406297	0.03282884925254699	0.035813290093687666	0.038797730934828176	0.041782171775968664	0.04476661261710927	0.04775105345824992	0.050735494299390754	0.05371993514053133	0.05670437598167205	0.05968881682281255
795
796
797
798	0	0	0	0	0	0	0	0	0	0	0	0	0	0	0	0
799	inf	inf	inf	inf	inf	inf	inf	inf	inf	inf	inf	inf	inf	inf	inf	inf
800	0	0	0	0	0	0	0	0	0	0	0	0	0	0	0	0
801	inf	inf	inf	inf	inf	inf	inf	inf	inf	inf	inf	inf	inf	inf	inf	inf
802
803	0.014923428988865695	0.01790811478663883	0.02089280058441197	0.023877486382185106	0.02686217217995825	0.02984685797773139	0.03283154377550452	0.035340072685509746	0.03880091537105079	0.041785601168823946	0.04477028696659708	0.04775497276437023	0.050739658562143346	0.053724344359916486	0.05670903015768964	0.059693715955462794
804
805	0.014923428988865704	0.01790811478663884	0.02089280058441198	0.023877486382185127	0.026862172179958264	0.0298468579777314	0.032831543775504526	0.03581622957327782	0.03880091537105083	0.04178560116882395	0.044770286966597087	0.04775497276437024	0.05073965856214337	0.05372434435991653	0.056709030157689654	0.0596937159554628
806	0	0	0	0	0	0	0	0	0	0	0	0	0	0	0	0
807	inf	inf	inf	inf	inf	inf	inf	inf	inf	inf	inf	inf	inf	inf	inf	inf
808	0	0	0	0	0	0	0	0	0	0	0	0	0	0	0	0
809	inf	inf	inf	inf	inf	inf	inf	inf	inf	inf	inf	inf	inf	inf	inf	inf
810	0	0	0	0	0	0	0	0	0	0	0	0	0	0	0	0
811	inf	inf	inf	inf	inf	inf	inf	inf	inf	inf	inf	inf	inf	inf	inf	inf
812	0	0	0	0	0	0	0	0	0	0	0	0	0	0	0	0
813	inf	inf	inf	inf	inf	inf	inf	inf	inf	inf	inf	inf	inf	inf	inf	inf
814	0	0	0	0	0	0	0	0	0	0	0	0	0	0	0	0
815	inf	inf	inf	inf	inf	inf	inf	inf	inf	inf	inf	inf	inf	inf	inf	inf
816
817	0.014923428988865707	0.01790811478663884	0.02089280058441199	0.02387748638218513	0.026862172179958267	0.0298468579777314	0.03283154377550453	0.03581622957327781	0.03880091537105081	0.04178560116882395	0.0447702869665971	0.047754972764370254	0.05073965856214338	0.053724344359916534	0.05670903015768967	0.0596937159554628
818
819
820
821
822
823
824
825
826	0	0	0	0	0	0	0	0	0	0	0	0	0	0	0	0
827	inf	inf	inf	inf	inf	inf	inf	inf	inf	inf	inf	inf	inf	inf	inf	inf
828	0	0	0	0	0	0	0	0	0	0	0	0	0	0	0	0
829	inf	inf	inf	inf	inf	inf	inf	inf	inf	inf	inf	inf	inf	inf	inf	inf
830	0	0	0	0	0	0	0	0	0	0	0	0	0	0	0	0
831	inf	inf	inf	inf	inf	inf	inf	inf	inf	inf	inf	inf	inf	inf	inf	inf
832	0	0	0	0	0	0	0	0	0	0	0	0	0	0	0	0
833	inf	inf	inf	inf	inf	inf	inf	inf	inf	inf	inf	inf	inf	inf	inf	inf
834	0	0	0	0	0	0	0	0	0	0	0	0	0	0	0	0
835	inf	inf	inf	inf	inf	inf	inf	inf	inf	inf	inf	inf	inf	inf	inf	inf
836	0	0	0	0	0	0	0	0	0	0	0	0	0	0	0	0
837	0.018101015844003077	0.021721219012803685	0.025341422181604248	0.028961625350404946	0.03258182851920568	0.03620203168800618	0.039822234856806915	0.043442438025607405	0.04706264119440793	0.050682844363208794	0.05430304753200937	0.05792325070080968	0.061543453869610576	0.06516365703841123	0.06878386020721196	0.07240406337601273
838
839	0.014923428988867418	0.017908114786640894	0.020892800584414332	0.02387748638218788	0.02686217217996146	0.029846857977734852	0.03283154377550844	0.03581622957328179	0.03880091537105519	0.04178560116882891	0.04477028696660236	0.047754972764375604	0.050739658562149306	0.053724344359922814	0.0567090301576964	0.05969371595547001
840
841	0.01492342898886742	0.01790811478664089	0.020892800584414336	0.02387748638218788	0.026862172179961456	0.029846857977734856	0.03283154377550843	0.0358162295732818	0.03880091537105521	0.04178560116882891	0.044770286966602346	0.04775497276437559	0.0507396585621493	0.053724344359922814	0.056709030157696384	0.059693715955469996
842	0	0	0	0	0	0	0	0	0	0	0	0	0	0	0	0
843	inf	inf	inf	inf	inf	inf	inf	inf	inf	inf	inf	inf	inf	inf	inf	inf
844	0	0	0	0	0	0	0	0	0	0	0	0	0	0	0	0
845	inf	inf	inf	inf	inf	inf	inf	inf	inf	inf	inf	inf	inf	inf	inf	inf
846
847	0.014923428988867418	0.01790811478664089	0.020892800584414332	0.023877486382187885	0.026862172179961463	0.029846857977734856	0.03283154377550844	0.0358162295732818	0.038800915371055206	0.04178560116882891	0.04477028696660236	0.0477549727643756	0.050739658562149306	0.05372434435992282	0.0567090301576964	0.05969371595547002
848	0	0	0	0	0	0	0	0	0	0	0	0	0	0	0	0
849	inf	inf	inf	inf	inf	inf	inf	inf	inf	inf	inf	inf	inf	inf	inf	inf
850
851	0.014923428988865693	0.017908114786638826	0.020892800584411963	0.023877486382185103	0.026862172179958264	0.0298468579777314	0.03283154377550453	0.03581622957327826	0.03880091537105122	0.0417856011688239	0.0447702869665969	0.04775497276437005	0.050739658562143304	0.05372434435991652	0.05670903015768967	0.059693715955462724
852
853	0.0149234289888657	0.017908114786638837	0.020892800584411973	0.023877486382185113	0.02686217217995825	0.0298468579777314	0.03283154377550455	0.03581622957327771	0.03880091537105084	0.04178560116882397	0.04477028696659709	0.04775497276437023	0.050739658562143373	0.05372434435991652	0.05670903015768966	0.0596937159554628
854
855	0.014923428988865693	0.017908114786638826	0.020892800584411966	0.023877486382185103	0.026862172179958246	0.029846857977731386	0.032831543775504526	0.03581622957327826	0.03880091537105122	0.041785601168823905	0.044770286966596906	0.04775497276437006	0.05073965856214332	0.05372434435991653	0.05670903015768968	0.05969371595546273
856	0	0	0	0	0	0	0	0	0	0	0	0	0	0	0	0
857	inf	inf	inf	inf	inf	inf	inf	inf	inf	inf	inf	inf	inf	inf	inf	inf
858	0	0	0	0	0	0	0	0	0	0	0	0	0	0	0	0
859	inf	inf	inf	inf	inf	inf	inf	inf	inf	inf	inf	inf	inf	inf	inf	inf
860	0	0	0	0	0	0	0	0	0	0	0	0	0	0	0	0
861	inf	inf	inf	inf	inf	inf	inf	inf	inf	inf	inf	inf	inf	inf	inf	inf
862	0	0	0	0	0	0	0	0	0	0	0	0	0	0	0	0
863	inf	inf	inf	inf	inf	inf	inf	inf	inf	inf	inf	inf	inf	inf	inf	inf
864
865
866	0	0	0	0	0	0	0	0	0	0	0	0	0	0	0	0
867	inf	inf	inf	inf	inf	inf	inf	inf	inf	inf	inf	inf	inf	inf	inf	inf
868	0	0	0	0	0	0	0	0	0	0	0	0	0	0	0	0
869	inf	inf	inf	inf	inf	inf	inf	inf	inf	inf	inf	inf	inf	inf	inf	inf
870	0	0	0	0	0	0	0	0	0	0	0	0	0	0	0	0
871	inf	inf	inf	inf	inf	inf	inf	inf	inf	inf	inf	inf	inf	inf	inf	inf
872
873	0.014923428988865691	0.01790811478663883	0.020892800584411966	0.023877486382185106	0.026862172179958264	0.029846857977731407	0.03283154377550454	0.03581622957327827	0.03880091537105123	0.0417856011688239	0.0447702869665969	0.04775497276437007	0.05073965856214331	0.053724344359916514	0.056709030157689674	0.059693715955462724
874	0.016736994543456982	0.020084393452140446	0.02343179236079518	0.02677919126948301	0.02995004095752638	0.033277823286131325	0.0366056056147233	0.03901875662008504	0.04227031967175909	0.04658895260050663	0.04991673492910655	0.05324451725771372	0.056572299586347616	0.05990008191495904	0.063227864243557	0.06655564657219246
875	-7.40242e+06	-8.8829e+06	-1.03634e+07	-1.18439e+07	-1.33243e+07	-1.48048e+07	-1.62853e+07	-1.48349e+07	-1.60711e+07	-2.07268e+07	-2.22072e+07	-2.36877e+07	-2.51682e+07	-2.66487e+07	-2.81292e+07	-2.96097e+07
876								inf	inf
877								inf	inf
878
879
880
881
882
883	#NAME?				#NAME?	#NAME?	#NAME?			#NAME?	inf		inf	inf	inf	inf
884
885
886
887	0.014923428988865695	0.017908114786638833	0.020892800584411977	0.023877486382185113	0.026862172179958257	0.02984685797773139	0.03283154377550453	0	0	0.04178560116882395	0.04477028696659708	0.04775497276437023	0.050739658562143373	0.053724344359916514	0.056709030157689654	0.05969371595546278
888
889
890
891
892
893	0.7332866982854966	0.7392242505622323	0.7451618028389738	0.7510993551157141	0.7570368678663274	0.7629744157512725	0.768911963636222	0.7748458806568491	0.78078598056725	0.7867239082528874	0.7926614062065418	0.7985989041601883	0.8045364021138357	0.8104739000674899	0.816411398021137	0.822348895974785
894
895	0.014923428988865697	0.017908114786638833	0.020892800584411977	0.023877486382185117	0.026862172179958257	0.029846857977731393	0.03283154377550453	0	0	0.04178560116882395	0.04477028696659709	0.047754972764370233	0.050739658562143373	0.053724344359916514	0.05670903015768966	0.05969371595546279
896
897	0.014923428988777259	0.017908114786551965	0.0208928005843238	0.023877486382098106	0.026862172179927916	0.029846857977701813	0.032831543775476035	0.03581622957327837	0.03880091537105154	0.041785601168817466	0.04477028696658984	0.047754972764362975	0.0507396585621526	0.05372434435992545	0.05670903015769506	0.059693715955467866
898
899
900
901
902
903
904
905
906
907
908
909
910								inf	inf
911
912
913
914
915
916
917
918
919
920
921
922
923
924
925
926
927	0.31078935802816704	0.31316768151343194	0.3155460049987074	0.31792432848397845	0.3203024168924864	0.32268071425811223	0.3250590116237451	0.3274433622571289	0.32981867864174025	0.3321933882424257	0.3345716487881917	0.33694990933394575	0.33932816987969966	0.34170643042546434	0.3440846909712214	0.3464629515169763
928	0.014923428988866809	0.017908114786640165	0.020892800584413534	0.0238774863821869	0.02686217217996025	0.029846857977733628	0.032831543775507	0.034882505929707264	0.038412842598855926	0.041785601168827124	0.04477028696660045	0.04775497276437379	0.050739658562147155	0.0537243443599205	0.0567090301576939	0.059693715955467255
929
930
931
932
933	0.014923428988865702	0.01790811478663884	0.020892800584411977	0.023877486382185117	0.02686217217995825	0.029846857977731404	0.03283154377550454	0.03581622957327767	0.03880091537105082	0.04178560116882395	0.0447702869665971	0.047754972764370233	0.05073965856214338	0.0537243443599165	0.056709030157689654	0.05969371595546281
934	0.01491494754090969	0.01789793704909164	0.020880926557273506	0.023863916065455477	0.02684690557363714	0.029829895081818998	0.032812884590001076	0.03579587409818422	0.038778863606365135	0.04176185311454674	0.04474484262272834	0.0477278321309104	0.05071082163909326	0.053693811147275006	0.05667680065545682	0.05965979016363932
935
936
937
938
939
940
941
942
943
944
945	0.014923428988865698	0.017908114786638837	0.020892800584411984	0.023877486382185117	0.026862172179958257	0.029846857977731397	0.03283154377550454	0.03581622957327767	0.038800915371050806	0.04178560116882397	0.04477028696659709	0.047754972764370233	0.050739658562143373	0.053724344359916514	0.056709030157689654	0.059693715955462794
946
947
948
949
950
951
952
953
954
955
956
957	0.014923428988866524	0.017908114786639825	0.02089280058441313	0.023877486382186425	0.026862172179959745	0.029846857977733045	0.032831543775506344	0.035816229573278985	0.03880091537105224	0.04178560116882626	0.04477028696659959	0.04775497276437289	0.050739658562174536	0.05372434435996276	0.05670903015770095	0.05969371595551418
958								inf	inf
959	4.830880374192044e-06	5.7970564490304515e-06	6.763232523868861e-06	7.72940859870727e-06	8.695584673545678e-06	9.661760748384089e-06	1.0627936823222496e-05	0	0	5.529105856091316e-05	5.924041988665955e-05	6.318978121246049e-05	6.713914253826145e-05	7.108850386406238e-05	7.503786518979514e-05	7.898722651554151e-05
960
961
962
963
964
965	0	5.613478537707492e-18	5.613478537707492e-18	5.613478537707492e-18	0	0	1.1226957075414984e-17	0	0	1.1226957075414984e-17	1.1226957075414984e-17	1.1226957075414984e-17	0	0	0	0
966	0	0	0	0	0	0	0	0	0	0	0	0	0	0	0	0
967
968	0.014923428988865606	0.017908114786638726	0.020892800584411855	0.02387748638218497	0.026862172179958173	0.029846857977731362	0.03283154377550454	0.0358162295732777	0.038800915371050786	0.04178560116882371	0.044770286966596816	0.04775497276436994	0.0507396585621433	0.05372434435991639	0.056709030157689674	0.05969371595546266
969	inf	inf	inf	inf	inf	inf	inf	inf	inf	inf	inf	inf	inf	inf	inf	inf
970
971
972
973	0.0012374240945971105	0.0014849089135166014	0.001732393732436072	0.0019798785513554557	0.0022273633702754275	0.0024748481891948347	0.0027223330081144023	0.0029698402757265692	0.0032173269653702798	0.0034649336743027776	0.00371242893675291	0.00395992419920303	0.004207419461653018	0.004454914724103237	0.004702409986553405	0.0049499052490035705
974
975
976
977
978	0.0149234289888657	0.01790811478663884	0.020892800584411984	0.02387748638218513	0.026862172179958274	0.0298468579777314	0.03283154377550454	0.0358162295732777	0.03880091537105082	0.04178560116882397	0.044770286966597087	0.04775497276437027	0.05073965856214339	0.05372434435991654	0.05670903015768968	0.05969371595546281
979
980	inf	inf	inf	inf	inf	inf	inf	inf	inf	inf	inf	inf	inf	inf	inf	inf
981
982	0.014923428988865693	0.017908114786638833	0.020892800584411973	0.02387748638218511	0.026862172179958253	0.029846857977731386	0.032831543775504526	0.035816229573277666	0.0388009153710508	0.041785601168823946	0.044770286966597066	0.04775497276437022	0.05073965856214337	0.05372434435991651	0.05670903015768964	0.05969371595546277
983
984	0.014923428988865834	0.017908114786638996	0.02089280058441217	0.023877486382185325	0.026862172179958507	0.02984685797773167	0.032831543775504846	0.035781495665381906	0.03878647931813628	0.04178560116882434	0.044770286966597496	0.04775497276437067	0.05073965856214383	0.053724344359917	0.056709030157690216	0.05969371595546335
985
986
987
988	0.014923428988865695	0.017908114786638833	0.020892800584411977	0.023877486382185117	0.026862172179958253	0.02984685797773139	0.03283154377550453	0.03581622957327765	0.038800915371050786	0.04178560116882395	0.04477028696659708	0.047754972764370233	0.05073965856214337	0.05372434435991651	0.05670903015768965	0.05969371595546278
989
990	0.014923428988865697	0.017908114786638837	0.02089280058441198	0.02387748638218512	0.026862172179958257	0.029846857977731397	0.03283154377550454	0.035816229573277666	0.0388009153710508	0.04178560116882396	0.04477028696659709	0.04775497276437024	0.050739658562143373	0.053724344359916514	0.05670903015768967	0.059693715955462794
991
992	inf	inf	inf	inf	inf	inf	inf	inf	inf	inf	inf	inf	inf	inf	inf	inf
993
994
995
996
997
998
999
1000
1001
1002
1003
1004
1005
1006
1007	0.014763521623712925	0.017716225948471064	0.020668930273203073	0.02362163459794721	0.026574338922699073	0.029527043247455063	0.0324797475721943	0.03542604594103417	0.03838215718287468	0.04133786054643183	0.04429056487115882	0.04724326919591316	0.0501959735206605	0.053148677845391144	0.0561013821701365	0.059054086494889836
1008	0.33221546075626246	0.33520973236881096	0.33820400398136663	0.3411982755939195	0.3441926617754521	0.3471869461178879	0.35018123046032895	0.35317370529287007	0.35616912594569333	0.3591636136795455	0.3621578644642687	0.36515211524898333	0.36814636603369794	0.37114061681842014	0.37413486760313663	0.377129118387852
1009	0.014921895126550825	0.01790627415176733	0.02089065317715854	0.023875032202469677	0.0268594112277417	0.029843790252960634	0.03282816927829987	0.03581053449965696	0.038794745707900015	0.04178130635416436	0.04476568537958834	0.04775006440481325	0.05073444343003066	0.0537188224554274	0.05670320148070493	0.05968758050594288
1010	0.014907133067717761	0.01788855968126135	0.020869986294804754	0.02385141290834837	0.026832839521891395	0.02981426613543479	0.03279569274897862	0.03577711936252442	0.03875854597606609	0.041739972589608966	0.04472139920315189	0.04770282581669567	0.050684252430240356	0.0536656790437832	0.05664710565732732	0.05962853227087102
1011
1012
1013
1014
1015
1016
1017
1018
1019
1020
1021
1022
1023
1024
1025
1026
1027
1028
1029
1030
1031	0.014923428988865697	0.017908114786638837	0.020892800584411984	0.02387748638218513	0.026862172179958274	0.029846857977731393	0.03283154377550454	0.03581622957327769	0.03880091537105081	0.04178560116882397	0.044770286966597087	0.04775497276437027	0.05073965856214338	0.053724344359916534	0.05670903015768968	0.0596937159554628
1032
1033
1034
1035
1036
1037	0.014923428988865608	0.01790811478663873	0.020892800584411855	0.02387748638218497	0.02686217217995818	0.029846857977731362	0.03283154377550455	0.0358162295732777	0.038800915371050695	0.04178560116882371	0.04477028696659682	0.04775497276436994	0.0507396585621433	0.05372434435991639	0.056709030157689674	0.059693715955462676
1038
1039	0.002412852527948372	0.002895423033533545	0.0033779935391270877	0.0038605640447166214	0.004343134550305126	0.004825705055890277	0.005308275561481413	0.00579051973017873	0.006273063041023852	0.006755694389435674	0.007238243988687157	0.0077207935879290545	0.008203343187170368	0.00868589278642035	0.009168442385665127	0.009650991984907587
1040	0.014921855430100913	0.01790622651612109	0.02089059760214125	0.023874968688161448	0.02685933977418155	0.029843710860201735	0.03282808194622192	0.03581434130276051	0.03879886974465694	0.04178119520428241	0.044765566290302504	0.04774993737632275	0.050734308462343135	0.05371867954836323	0.05670305063438344	0.05968742172040372
1041
1042
1043					#NAME?	#NAME?	#NAME?			inf	inf	inf
1044
1045
1046
1047
1048
1049
1050	0.014923428988865698	0.017908114786638833	0.020892800584411977	0.023877486382185113	0.02686217217995826	0.029846857977731397	0.032831543775504526	0.035816229573277666	0.0388009153710508	0.04178560116882395	0.044770286966597087	0.04775497276437023	0.05073965856214337	0.05372434435991652	0.05670903015768966	0.059693715955462794
1051
1052	0.014923428988865695	0.017908114786638833	0.020892800584411977	0.023877486382185113	0.02686217217995826	0.02984685797773139	0.03283154377550453	0.03581622957327767	0.038800915371050806	0.04178560116882395	0.044770286966597087	0.04775497276437023	0.05073965856214337	0.05372434435991652	0.056709030157689654	0.05969371595546278
1053
1054	0.014582256075647382	0.017498707290747272	0.02041515850590235	0.023331609721032136	0.026248060936149557	0.0291645121512502	0.03208096336638887	0.03499765614341143	0.037914127488676175	0.040831269914782684	0.04374778919444999	0.0466643084740544	0.04958082775365646	0.05249734703331516	0.055413866312936204	0.05833038559254475
1055	0.014923428988865697	0.017908114786638833	0.02089280058441198	0.023877486382185117	0.026862172179958253	0.029846857977731393	0.03283154377550453	0.03581622957327767	0.038800915371050806	0.04178560116882396	0.04477028696659709	0.047754972764370233	0.050739658562143373	0.05372434435991651	0.056709030157689654	0.05969371595546279
1056	0.014923428988865698	0.01790811478663884	0.020892800584411984	0.02387748638218512	0.026862172179958257	0.029846857977731397	0.03283154377550455	0.035816229573277666	0.0388009153710508	0.04178560116882397	0.04477028696659709	0.04775497276437024	0.05073965856214339	0.053724344359916514	0.05670903015768967	0.059693715955462794
1057
1058
1059
1060
1061	inf	inf	inf	inf	inf	inf	inf	inf	inf	inf	inf	inf	inf	inf	inf	inf
1062
1063
1064	0.014921895126550826	0.017906274151767328	0.020890653177158533	0.02387503220246967	0.026859411227741704	0.029843790252960627	0.03282816927829986	0.03581053449965695	0.03879474570790001	0.04178130635416435	0.04476568537958833	0.04775006440481323	0.050734443430030654	0.05371882245542739	0.056703201480704915	0.05968758050594288
1065
1066
1067
1068
1069
1070
1071
1072	0.0149234289888657	0.017908114786638837	0.020892800584411977	0.023877486382185117	0.026862172179958257	0.0298468579777314	0.03283154377550453	0.03581622957327767	0.038800915371050806	0.04178560116882395	0.04477028696659709	0.047754972764370233	0.05073965856214338	0.053724344359916514	0.05670903015768965	0.0596937159554628
1073
1074
1075
1076
1077
1078
1079	0.0007047854100844908	0.0008457424921032155	0.0009866995741188587	0.0011276566561358489	0.0012686137381540455	0.0014095708201725748	0.0015505279021892186	0.0016920751391017801	0.0018330814006945798	0.001973941486073629	0.0021149373065052378	0.0022559331269402603	0.002396928947375368	0.002537924767807486	0.0026789205882415817	0.0028199164086764317
1080
1081	0	0	0	0	0	0	0	0	0	0	0	0	0	0	0	0
1082
1083	0.014919040611041464	0.017902848733249793	0.020886656855457934	0.023870464977666293	0.026854273099874062	0.029838081222082202	0.032821889344290776	0.03580569746650146	0.038789505588707716	0.04177331371091535	0.044757121833123005	0.047740929955331524	0.050724738077540944	0.05370854619974853	0.05669235432195739	0.059676162444165834
1084
1085
1086
1087
1088
1089	0.014923428988865698	0.017908114786638837	0.020892800584411977	0.023877486382185117	0.02686217217995826	0.029846857977731397	0.03283154377550454	0.03581622957327767	0.03880091537105081	0.04178560116882395	0.04477028696659709	0.047754972764370233	0.05073965856214338	0.05372434435991652	0.05670903015768967	0.059693715955462794
1090
1091
1092
1093	0.014922642168001392	0.017907170601601668	0.020891699035201924	0.023876227468802212	0.026860755902402417	0.029845284336002694	0.03282981276960298	0.035814341203203585	0.0387988696368036	0.04178339807040375	0.04476792650400394	0.047752454937604286	0.05073698337120476	0.05372151180480496	0.05670604023840526	0.05969056867200565
1094
1095	inf	inf	inf	inf	inf	inf	inf	inf	inf	inf	inf	inf	inf	inf	inf	inf
1096	#NAME?	#NAME?	#NAME?	#NAME?	#NAME?	#NAME?	#NAME?			inf	inf	inf	inf	inf	inf	inf
1097
1098
1099
1100
1101
1102
1103
1104
1105
1106
1107
1108
1109
1110	0.014923428988865601	0.01790811478663873	0.020892800584411852	0.02387748638218498	0.026862172179958177	0.02984685797773133	0.032831543775504526	0.0358162295732777	0.038800915371050806	0.041785601168823704	0.044770286966596816	0.04775497276436996	0.05073965856214329	0.05372434435991639	0.056709030157689626	0.059693715955462634
1111
1112
1113
1114	0.014923428988867584	0.017908114786641137	0.0208928005844145	0.023877486382188087	0.026862172179961074	0.029846857977734443	0.03283154377550824	0.0358162295732841	0.03880091537105563	0.04178560116882848	0.04477028696660137	0.0477549727643751	0.05073965856214975	0.05372434435992256	0.056709030157696655	0.059693715955470315
1115	0.014905921332776288	0.017887105599331554	0.0208682898658868	0.02384947413244206	0.026830658398997325	0.029811842665552576	0.03279302693210784	0.03577421119866311	0.038755395465218355	0.0417365797317736	0.04471776399832887	0.04769894826488412	0.05068013253144008	0.05366131679799572	0.05664250106455013	0.05962368533110635
1116
1117
1118
1119
1120
1121
1122
1123
1124
1125
1126
1127								inf	inf
1128								inf	inf
1129
1130
1131
1132
1133
1134	#NAME?				#NAME?	#NAME?	#NAME?			#NAME?	inf		inf	inf	inf	inf
1135
1136	0	0	0	0	0	0	0	0.03581622957327767	0.03880091537105081	0	0	0	0	0	0	0
1137
1138	0.016736994543456982	0.020084393452140446	0.023431792360795182	0.02677919126948301	0.02995004095752638	0.033277823286131325	0.0366056056147233	0.039018756620085034	0.04227031967175909	0.046588952600506627	0.04991673492910655	0.05324451725771372	0.05657229958634762	0.05990008191495905	0.063227864243557	0.06655564657219247
1139
1140	0.015395477718450096	0.018474573262140113	0.021553668805830126	0.024632764349520157	0.02771356085981507	0.030792845399794502	0.033872129939773975	0.03685371785818538	0.03998180889262146	0.043108659177321436	0.046187849118558666	0.049267039059795854	0.052346229001033154	0.05542541894227041	0.05850460888350769	0.06158379882474492
1141
1142
1143
1144
1145	0.014923428988865702	0.01790811478663884	0.02089280058441198	0.02387748638218512	0.02686217217995826	0.029846857977731404	0.03283154377550454	0.03581622957327769	0.03880091537105083	0.04178560116882396	0.0447702869665971	0.04775497276437024	0.05073965856214339	0.05372434435991652	0.05670903015768966	0.05969371595546281
1146
1147	0.014923428988865608	0.01790811478663873	0.020892800584411855	0.02387748638218497	0.02686217217995818	0.029846857977731362	0.03283154377550455	0.03581622957327771	0.03880091537105079	0.04178560116882371	0.04477028696659682	0.04775497276436994	0.0507396585621433	0.05372434435991639	0.056709030157689674	0.059693715955462676
1148
1149
1150
1151
1152
1153	0.014923428988865608	0.01790811478663873	0.020892800584411855	0.02387748638218497	0.02686217217995818	0.029846857977731362	0.03283154377550455	0.03581622957327771	0.038800915371050855	0.04178560116882371	0.04477028696659682	0.04775497276436994	0.0507396585621433	0.05372434435991639	0.056709030157689674	0.059693715955462676
1154
1155	-7.40242e+06	-8.8829e+06	-1.03634e+07	-1.18439e+07	-1.33243e+07	-1.48048e+07	-1.62853e+07	-1.48349e+07	-1.60711e+07	-2.07268e+07	-2.22072e+07	-2.36877e+07	-2.51682e+07	-2.66487e+07	-2.81292e+07	-2.96097e+07
1156
1157	0.014923428988865697	0.017908114786638833	0.020892800584411973	0.02387748638218512	0.026862172179958253	0.029846857977731393	0.032831543775504526	0.035816229573277666	0.03880091537105079	0.041785601168823946	0.04477028696659709	0.04775497276437024	0.05073965856214338	0.05372434435991651	0.056709030157689654	0.05969371595546279
1158
1159	0.015625	0	0	0.03125	0	0.03125	0	0	0	0	0	0.0625	0.0625	0	0	0.0625
1160	0.014923428988865698	0.017908114786638837	0.02089280058441198	0.023877486382185117	0.026862172179958253	0.029846857977731397	0.03283154377550453	0.03581622957327766	0.03880091537105079	0.04178560116882396	0.04477028696659709	0.047754972764370233	0.05073965856214337	0.05372434435991651	0.05670903015768966	0.059693715955462794
1161	0.014923428988865697	0.017908114786638837	0.020892800584411977	0.023877486382185117	0.026862172179958253	0.029846857977731393	0.03283154377550453	0.035816229573277666	0.038800915371050806	0.04178560116882395	0.04477028696659709	0.047754972764370233	0.05073965856214338	0.05372434435991651	0.05670903015768966	0.05969371595546279
1162
1163	0.014881973248451008	0.017858367898141204	0.020834762547831412	0.02381115719752161	0.026787551847211807	0.029763946496902016	0.03274034114659221	0.035816229573277694	0.03880091537105082	0.041669525095662824	0.044645919745353015	0.04762231439504322	0.050598709044733424	0.053575103694423615	0.05655149834411383	0.05952789299380403
1164
1165
1166
1167
1168	0	0	0	0	0	0	0	0	0	0	0	0	0	0	0	0
1169
1170
1171
1172
1173
1174
1175
1176
1177
1178
1179	0	0	0	0	0	0	0	0	0	0	0	0	0	0	0	0
1180	#NAME?	#NAME?	#NAME?	#NAME?	#NAME?	#NAME?	#NAME?	#NAME?	#NAME?	#NAME?	#NAME?	#NAME?	#NAME?	#NAME?	#NAME?	#NAME?
1181	0.01492300509109663	0.017907606109315955	0.020892207127535284	0.023876808145754613	0.026861409163973934	0.02984601018219326	0.032830611200412585	0.03581622957327766	0.038800915371050806	0.04178441425507057	0.04476901527328989	0.047753616291509225	0.05073821730972855	0.05372281832794787	0.0567074193461672	0.059692020364386526
1182	0.014923428988865691	0.01790811478663884	0.020892800584411973	0.023877486382185113	0.02686217217995826	0.029846857977731383	0.03283154377550453	0.03581265623569826	0.038797044255339766	0.04178560116882395	0.04477028696659709	0.047754972764370233	0.050739658562143373	0.0537243443599165	0.05670903015768968	0.05969371595546278
1183	0.014923428988865698	0.017908114786638837	0.02089280058441198	0.02387748638218512	0.026862172179958257	0.029846857977731397	0.03283154377550453	0.03581622957327766	0.03880091537105079	0.04178560116882396	0.04477028696659709	0.04775497276437024	0.05073965856214337	0.053724344359916514	0.05670903015768966	0.059693715955462794
1184
1185
1186
1187
1188	0.014923428988865551	0.017908114786639093	0.020892800584412098	0.0238774863821851	0.026862172179958642	0.029846857977731102	0.032831543775504644	0.03581622957327796	0.03880091537105081	0.041785601168824196	0.044770286966597204	0.04775497276437074	0.05073965856214374	0.05372434435991674	0.05670903015769001	0.05969371595546303
1189
1190	0.014923428988865693	0.01790811478663883	0.020892800584411966	0.02387748638218511	0.02686217217995825	0.029846857977731393	0.03283154377550454	0.03581622957327772	0.038800915371050855	0.04178560116882396	0.04477028696659708	0.04775497276437022	0.05073965856214337	0.05372434435991651	0.056709030157689654	0.059693715955462794
1191	0.013909097045025737	0.016690916454029495	0.019472735863048988	0.022254555272050287	0.02518059150751416	0.02797843500835401	0.03077627850920092	0.033477951664967934	0.036911559431010814	0.03916980901170875	0.04196765251255141	0.04476549601339014	0.04756333951424467	0.05036118301508098	0.053159026515925085	0.05595687001674821
1192	0.006533778448786927	0.0078405341385443	0.009147289828301663	0.010454045518059065	0.011760801207816236	0.01306755689757377	0.014374312587330627	0.015678245308851684	0.016984765751255973	0.018290854247598767	0.01959734383671294	0.02090383342582716	0.02221032301494171	0.023516812604054988	0.024823302193169815	0.026129791782284098
1193	0.01492342898886561	0.01790811478663873	0.020892800584411855	0.023877486382184968	0.026862172179958177	0.02984685797773136	0.03283154377550454	0.03581622957327769	0.03880091537105075	0.04178560116882371	0.04477028696659682	0.047754972764369935	0.05073965856214328	0.05372434435991639	0.056709030157689674	0.05969371595546266
1194	0	0	0	0	0	0	0	0	0	0	0	0	0	0	0	0
1195	0.010761326362955227	0.01291359163554627	0.015065856908137321	0.01721812218072837	0.01937038745331941	0.021522652725910453	0.0236749179985015	0.025827183271092548	0.02797944854368359	0.030131713816274643	0.03228397908886569	0.03443624436145674	0.03658850963404778	0.03874077490663882	0.04089304017922988	0.043045305451820906
1196
1197
1198	0.014923428988865598	0.017908114786638722	0.020892800584411845	0.023877486382184978	0.026862172179958173	0.029846857977731327	0.03283154377550451	0.015768210984731378	0.01714436672169243	0.04178560116882369	0.044770286966596795	0.047754972764369956	0.050739658562143276	0.05372434435991637	0.056709030157689584	0.05969371595546259
1199	0.014923428988865695	0.017908114786638833	0.02089280058441198	0.023877486382185117	0.02686217217995825	0.02984685797773139	0.03283154377550454	0.03581622957327765	0.038800915371050786	0.04178560116882396	0.0447702869665971	0.047754972764370233	0.05073965856214336	0.0537243443599165	0.056709030157689654	0.05969371595546278
1200	0.014923428988865554	0.017908114786639097	0.020892800584412098	0.023877486382185103	0.026862172179958642	0.02984685797773111	0.03283154377550465	0.03581622957327795	0.038800915371050806	0.041785601168824196	0.04477028696659721	0.04775497276437075	0.05073965856214375	0.05372434435991674	0.05670903015769002	0.05969371595546303
1201	0.014923428988865695	0.017908114786638833	0.020892800584411977	0.023877486382185113	0.02686217217995825	0.02984685797773139	0.03283154377550453	0.03581622957327765	0.038800915371050786	0.04178560116882395	0.044770286966597087	0.04775497276437023	0.05073965856214336	0.0537243443599165	0.05670903015768965	0.05969371595546278
1202	0.014923428988865698	0.017908114786638837	0.02089280058441198	0.02387748638218512	0.026862172179958257	0.029846857977731397	0.03283154377550454	0.035816229573277666	0.038800915371050806	0.04178560116882396	0.0447702869665971	0.04775497276437024	0.05073965856214339	0.053724344359916514	0.05670903015768966	0.059693715955462794
1203	#NAME?	#NAME?	#NAME?	#NAME?	#NAME?	#NAME?	#NAME?	#NAME?	#NAME?	#NAME?	#NAME?	#NAME?	#NAME?	#NAME?	#NAME?	#NAME?
1204	0	0	0	0	0	0	0	0	0	0	0	0	0	0	0	0
1205	0.0149234289888657	0.017908114786638833	0.020892800584411977	0.023877486382185113	0.026862172179958253	0.0298468579777314	0.03283154377550453	0.035816229573277666	0.0388009153710508	0.04178560116882395	0.04477028696659709	0.04775497276437023	0.05073965856214338	0.05372434435991651	0.056709030157689654	0.0596937159554628
1206	0.014923125731869494	0.017907750878169787	0.02089237602460738	0.023877001170982036	0.026861626317325964	0.029846251463628164	0.0328308766100249	0.03581391914206	0.03879841240384983	0.04178475204909473	0.04476937719555808	0.04775400234186497	0.05073862748816598	0.05372325263460792	0.05670787778095618	0.05969250292727333
1207	0.014922642168001392	0.017907170601601668	0.02089169903520192	0.023876227468802212	0.026860755902402413	0.029845284336002694	0.032829812769602985	0.035814341203203585	0.0387988696368036	0.041783398070403745	0.044767926504003935	0.04775245493760427	0.050736983371204754	0.05372151180480496	0.05670604023840525	0.05969056867200564
1208
1209
1210
1211
1212
1213								inf	inf
1214	0.014923428988865691	0.017908114786638833	0.02089280058441197	0.02387748638218511	0.026862172179958253	0.029846857977731383	0.032831543775504526	0.03581622957327775	0.038800915371050855	0.04178560116882394	0.04477028696659705	0.0477549727643702	0.05073965856214336	0.0537243443599165	0.05670903015768966	0.05969371595546276
1215	0.01492342898886569	0.017908114786638833	0.02089280058441197	0.023877486382185113	0.026862172179958253	0.02984685797773138	0.032831543775504526	0.035816229573277764	0.03880091537105087	0.04178560116882394	0.04477028696659706	0.047754972764370206	0.05073965856214336	0.05372434435991649	0.05670903015768965	0.05969371595546276
1216	0.014923428988865691	0.01790811478663883	0.02089280058441197	0.02387748638218511	0.026862172179958257	0.029846857977731383	0.032831543775504526	0.03581622957327778	0.038800915371050876	0.04178560116882394	0.04477028696659706	0.047754972764370206	0.05073965856214336	0.05372434435991651	0.05670903015768966	0.05969371595546276
1217	0.014923428988865691	0.017908114786638833	0.02089280058441197	0.023877486382185113	0.026862172179958253	0.029846857977731383	0.032831543775504526	0.035816229573277764	0.03880091537105087	0.04178560116882394	0.04477028696659705	0.047754972764370206	0.05073965856214336	0.05372434435991649	0.05670903015768966	0.05969371595546276
1218	#NAME?	#NAME?	#NAME?	#NAME?	#NAME?	#NAME?	#NAME?	#NAME?	#NAME?	#NAME?	#NAME?	#NAME?	#NAME?	#NAME?	#NAME?	#NAME?
1219	0.014923428988865695	0.01790811478663884	0.020892800584411966	0.023877486382185096	0.02686217217995828	0.02984685797773139	0.03283154377550453	0.035816229573278305	0.03880091537105124	0.04178560116882393	0.0447702869665969	0.04775497276437007	0.050739658562143325	0.05372434435991651	0.05670903015768967	0.05969371595546273
1220
1221	0.014919213815793708	0.017903056578952695	0.020886899342112474	0.023870742105271302	0.026862172179957056	0.02984685797772986	0.032831543775503215	0.03579170968410869	0.03880822162956661	0.04178560116882391	0.044770286966597315	0.04775497276437058	0.05073965856214441	0.053724344359918234	0.05670903015769175	0.05969371595546551
1222
1223	0.014923428988777257	0.017908114786551958	0.0208928005843238	0.023877486382098103	0.026862172179927913	0.02984685797770181	0.032831543775476035	0.03581622957327835	0.038800915371051535	0.04178560116881746	0.04477028696658984	0.04775497276436297	0.05073965856215259	0.05372434435992545	0.05670903015769506	0.059693715955467866
1224
1225
1226
1227
1228
1229
1230	0.014923428988865922	0.017908114786639104	0.020892800584412292	0.023877486382185478	0.026862172179958656	0.02984685797773185	0.03283154377550504	0.034882505929705196	0.03841284259885364	0.04178560116882465	0.044770286966597794	0.04775497276437095	0.05073965856214415	0.05372434435991731	0.05670903015769053	0.0596937159554637
1231
1232
1233
1234
1235
1236
1237
1238
1239
1240
1241
1242	0	0	0	0	0	0	0	0	0	0	0	0	0	0	0	0
1243	0.014923428988865697	0.017908114786638833	0.020892800584411973	0.023877486382185113	0.026862172179958253	0.029846857977731393	0.03283154377550453	0.035816229573277666	0.038800915371050806	0.041785601168823946	0.044770286966597087	0.04775497276437023	0.05073965856214337	0.05372434435991651	0.056709030157689654	0.05969371595546279
1244
1245
1246
1247	inf	inf	inf	inf
1248	inf	inf	inf	inf
1249	0	0	0	0	0.026862172179958264	0.029846857977731404	0.03283154377550453	0	0	0.04178560116882395	0.044770286966597087	0.047754972764370233	0.05073965856214339	0.05372434435991653	0.056709030157689674	0.05969371595546281
1250	0	0	0	0	0.026862172179958264	0.0298468579777314	0.03283154377550454	0.03581622957327767	0.03880091537105081	0.04178560116882396	0.04477028696659709	0.04775497276437024	0.05073965856214338	0.05372434435991653	0.05670903015768967	0.0596937159554628
1251	#NAME?	#NAME?	#NAME?	#NAME?	#NAME?	#NAME?	#NAME?	#NAME?	#NAME?	#NAME?	#NAME?	#NAME?	#NAME?	#NAME?	#NAME?	#NAME?
1252
1253
1254
1255	0	0	0	0	0	0	0	0.03581622957327766	0.0388009153710508	0	0	0	0	0	0	0
1256
1257	0.014923428988865697	0.017908114786638837	0.020892800584411977	0.02387748638218512	0.026862172179958257	0.029846857977731393	0.03283154377550453	0.03581622957327767	0.03880091537105081	0.04178560116882395	0.04477028696659709	0.04775497276437024	0.050739658562143373	0.053724344359916514	0.05670903015768966	0.05969371595546279
1258	0.014923428988865697	0.01790811478663883	0.02089280058441197	0.023877486382185117	0.02686217217995825	0.029846857977731393	0.032831543775504526	0.035816229573277666	0.038800915371050806	0.04178560116882394	0.04477028696659708	0.047754972764370233	0.050739658562143373	0.0537243443599165	0.056709030157689654	0.05969371595546279
1259
1260
1261
1262
1263
1264
1265
1266
1267	0.014923428988865695	0.017908114786638837	0.02089280058441198	0.02387748638218512	0.026862172179958267	0.02984685797773139	0.03283154377550453	0	0	0.04178560116882396	0.044770286966597087	0.04775497276437024	0.050739658562143373	0.053724344359916534	0.05670903015768966	0.05969371595546278
1268
1269
1270
1271
1272
1273
1274	0.0012374240945971105	0.0014849089135166018	0.0017323937324360721	0.0019798785513554552	0.0022273633702754275	0.002474848189194835	0.002722333008114403	0.0029698402757265692	0.0032173269653702798	0.0034649336743027776	0.0037124289367529103	0.00395992419920303	0.004207419461653018	0.004454914724103237	0.004702409986553405	0.004949905249003571
1275
1276
1277
1278
1279
1280
1281
1282
1283	0.0012374240945971105	0.0014849089135166014	0.0017323937324360717	0.0019798785513554552	0.0022273633702754266	0.0024748481891948347	0.0027223330081144023	0.0029698402757265692	0.0032173269653702798	0.003464933674302777	0.0037124289367529094	0.00395992419920303	0.004207419461653018	0.0044549147241032365	0.004702409986553405	0.004949905249003571
1284	0.014921928494621728	0.01790631419354607	0.020890699892470402	0.02387508559139477	0.026862172179959183	0.02984685797773239	0.03283154377550567	0.035664706448713376	0.038727190338695205	0.0417856011688254	0.0447702869665986	0.04775497276437177	0.050739658562145094	0.05372434435991833	0.0567090301576916	0.059693715955464854
1285
1286
1287
1288	0.014923428988865702	0.017908114786638837	0.020892800584411984	0.023877486382185124	0.02686217217995826	0.029846857977731404	0.03283154377550454	0.03581622957327768	0.03880091537105082	0.04178560116882397	0.04477028696659709	0.04775497276437025	0.050739658562143373	0.05372434435991652	0.05670903015768967	0.05969371595546282
1289
1290
1291	0.014923428988865702	0.017908114786638837	0.020892800584411984	0.023877486382185124	0.026862172179958264	0.029846857977731404	0.03283154377550454	0.03581622957327768	0.03880091537105083	0.04178560116882397	0.04477028696659709	0.04775497276437025	0.05073965856214338	0.05372434435991653	0.05670903015768967	0.05969371595546281
1292
1293	0.014923428988865697	0.017908114786638833	0.020892800584411977	0.023877486382185117	0.026862172179958264	0.029846857977731393	0.032831543775504526	0.03581622957327767	0.03880091537105081	0.04178560116882395	0.04477028696659708	0.047754972764370233	0.05073965856214337	0.05372434435991653	0.05670903015768965	0.05969371595546279
1294	0.014923428988865697	0.017908114786638833	0.020892800584411977	0.023877486382185117	0.02686217217995826	0.029846857977731393	0.032831543775504526	0.03581622957327768	0.03880091537105082	0.04178560116882395	0.04477028696659708	0.047754972764370233	0.050739658562143373	0.05372434435991652	0.05670903015768965	0.05969371595546279
1295
1296
1297
1298
1299
1300
1301
1302
1303	0.014923428988865594	0.017908114786638726	0.020892800584411845	0.023877486382184978	0.02686217217995817	0.02984685797773132	0.03283154377550451	0.0358162295732777	0.038800915371050765	0.04178560116882369	0.044770286966596795	0.047754972764369956	0.050739658562143276	0.053724344359916375	0.056709030157689584	0.05969371595546261
1304
1305	0.014923428988865594	0.017908114786638726	0.02089280058441185	0.023877486382184978	0.02686217217995817	0.02984685797773132	0.03283154377550452	0.035816229573277694	0.03880091537105079	0.0417856011688237	0.0447702869665968	0.047754972764369956	0.050739658562143276	0.053724344359916375	0.05670903015768959	0.05969371595546261
1306
1307	0.014923428988865598	0.017908114786638722	0.02089280058441185	0.023877486382184978	0.026862172179958177	0.029846857977731327	0.03283154377550451	0.035816229573277694	0.038800915371050716	0.0417856011688237	0.0447702869665968	0.047754972764369956	0.05073965856214329	0.053724344359916375	0.056709030157689584	0.0596937159554626
1308	0.06423798829458621	0.07708558595350347	0.0899331836124207	0.10278078127133794	0.11566387579535567	0.12851541755039522	0.14136695930543472	0.15411554547556724	0.16695850759853112	0.17978339425295428	0.1926250652710224	0.20546673628909057	0.21830840730715875	0.23115007832522688	0.24399174934329526	0.2568334203613634
1309
1310
1311
1312	0.0320638489383693	0.03847661872604315	0.04488938851371702	0.051302158301390885	0.057714928089064754	0.06412769787673861	0.07054046766441249	0.07691747096610975	0.08332726021328554	0.08973077009258962	0.09614011081348886	0.10254945153438812	0.1089587922552874	0.11536813297618662	0.12177747369708594	0.12818681441798518
1313
1314
1315	0.014923428988865695	0.01790811478663883	0.020892800584411977	0.023877486382185117	0.026862172179958253	0.02984685797773139	0.032831543775504526	0.035816229573277666	0.038800915371050806	0.04178560116882395	0.044770286966597087	0.047754972764370233	0.050739658562143373	0.05372434435991651	0.05670903015768965	0.05969371595546278
1316
1317
1318
1319
1320	0.014923428988865698	0.01790811478663883	0.020892800584411973	0.023877486382185113	0.026862172179958257	0.029846857977731397	0.032831543775504526	0	0	0.041785601168823946	0.04477028696659708	0.04775497276437023	0.05073965856214335	0.053724344359916514	0.056709030157689654	0.059693715955462794
1321	0.014923428988865702	0.017908114786638833	0.020892800584411973	0.023877486382185113	0.026862172179958264	0.029846857977731404	0.032831543775504526	0	0	0.041785601168823946	0.044770286966597087	0.04775497276437023	0.05073965856214337	0.05372434435991653	0.056709030157689654	0.05969371595546281
1322	0.014923428988865551	0.017908114786639097	0.0208928005844121	0.023877486382185103	0.026862172179958645	0.029846857977731102	0.03283154377550465	0.048302439739799946	0.05232764305144962	0.0417856011688242	0.0447702869665972	0.04775497276437075	0.05073965856214375	0.05372434435991675	0.05670903015769001	0.059693715955463036
1323								inf	inf
1324
1325	0	0	0	0	0	0	0	0	0	0	0	0	0	0	0	0
1326
1327
1328
1329
1330
1331
1332
1333
1334
1335
1336
1337
1338
1339	3.8437062116185357	4.612447453942242	5.381188696265952	6.149929938589657	6.918671180913364	7.687412423237071	8.456153665560779	9.215670012976593	9.983642514057976	10.751615015139366	11.519587516220748	12.287560017302129	13.055532518383506	13.823505019464891	14.591477520546276	15.359450021627662
1340
1341
1342	0	0	0	0	0	0	0	0	0	0	0	0	0	0	0	0
1343
1344
1345	0.01492342898886559	0.01790811478663882	0.02089280058441149	0.02387748638218472	0.026862172179823344	0.029846857977422047	0.03283154377508632	0.02990739927180391	0.03239968254445424	0.04178560116882298	0.04477028696659733	0.04775497276436944	0.05073965856205656	0.053724344360033725	0.0567090301578072	0.0596937159559757
1346
1347
1348
1349
1350
1351	0.014923428988865697	0.017908114786638833	0.020892800584411984	0.023877486382185124	0.026862172179958253	0.029846857977731393	0.03283154377550454	0.03581622957327767	0.03880091537105081	0.04178560116882397	0.04477028696659709	0.04775497276437025	0.05073965856214338	0.05372434435991651	0.05670903015768966	0.05969371595546279
1352	0.014923428988865697	0.017908114786638833	0.020892800584411977	0.023877486382185117	0.026862172179958257	0.029846857977731393	0.03283154377550453	0.035816229573277666	0.038800915371050806	0.04178560116882395	0.044770286966597087	0.047754972764370233	0.050739658562143373	0.053724344359916514	0.05670903015768965	0.05969371595546279
1353	0.0149234289888657	0.017908114786638837	0.02089280058441198	0.023877486382185124	0.02686217217995826	0.0298468579777314	0.03283154377550454	0.03581622957327767	0.03880091537105081	0.04178560116882396	0.0447702869665971	0.04775497276437025	0.050739658562143373	0.05372434435991652	0.056709030157689674	0.0596937159554628
1354	0.014923428988636956	0.017908114786410172	0.02089280058417932	0.023877486381948563	0.026862172179938613	0.02984685797771959	0.03283154377549465	0.03581622957325939	0.03880091537102572	0.04178560116858287	0.044770286966345364	0.047754972764116735	0.050739658562120774	0.05372434435989656	0.05670903015766391	0.059693715955439694
1355
1356
1357
1358	0.014923428988865697	0.017908114786638833	0.020892800584411977	0.02387748638218512	0.026862172179958257	0.029846857977731393	0.03283154377550453	0.03581622957327767	0.03880091537105081	0.04178560116882395	0.04477028696659709	0.04775497276437024	0.050739658562143373	0.053724344359916514	0.05670903015768966	0.05969371595546279
1359	0.0149234289888657	0.017908114786638837	0.020892800584411977	0.02387748638218512	0.026862172179958264	0.0298468579777314	0.03283154377550454	0.035816229573277694	0.03880091537105082	0.04178560116882395	0.044770286966597087	0.04775497276437024	0.050739658562143373	0.05372434435991653	0.05670903015768966	0.0596937159554628
1360
1361	0.014923428988865697	0.017908114786638833	0.020892800584411977	0.023877486382185117	0.026862172179958257	0.029846857977731393	0.03283154377550453	0.035816229573277666	0.038800915371050806	0.04178560116882395	0.04477028696659709	0.047754972764370233	0.050739658562143373	0.053724344359916514	0.05670903015768966	0.05969371595546279
1362	0.014923428988865697	0.017908114786638833	0.020892800584411977	0.023877486382185113	0.026862172179958253	0.029846857977731393	0.03283154377550453	0.035816229573277666	0.038800915371050806	0.04178560116882395	0.044770286966597087	0.04775497276437023	0.05073965856214337	0.05372434435991651	0.05670903015768966	0.05969371595546279
1363	0.01492342898886555	0.017908114786639093	0.020892800584412098	0.0238774863821851	0.026862172179958642	0.0298468579777311	0.032831543775504644	0.035816229573277944	0.0388009153710508	0.041785601168824196	0.044770286966597204	0.04775497276437073	0.05073965856214374	0.05372434435991674	0.05670903015769001	0.05969371595546302
1364
1365
1366	0.014923428988865698	0.017908114786638833	0.020892800584411977	0.023877486382185113	0.026862172179958257	0.029846857977731397	0.03283154377550453	0.03581622957327767	0.038800915371050806	0.04178560116882395	0.044770286966597087	0.04775497276437023	0.05073965856214337	0.053724344359916514	0.056709030157689654	0.059693715955462794
1367
1368
1369	0	0	0	0	0	0	0	0	0	0	0	0	0	0	0	0
1370	0.014922590492694059	0.017907108591151057	0.020891626689760658	0.02387614478830032	0.02686066288680582	0.029845180985264935	0.032829699083829135	0.03581245802294064	0.03879682952479847	0.041783253379387916	0.04476777147802615	0.04775228957649048	0.05073680767494827	0.05372132577356271	0.05670584387207302	0.059690361970548764
1371	0.01492259049269406	0.017907108591151057	0.020891626689760658	0.023876144788300323	0.02686066288680582	0.029845180985264935	0.032829699083829135	0.03581245802294065	0.03879682952479847	0.04178325337938791	0.044767771478026144	0.047752289576490484	0.05073680767494828	0.05372132577356271	0.05670584387207302	0.05969036197054876
1372	0	0	0	0	0	0	0	0	0	0	0	0	0	0	0	0
1373	inf	inf	inf	inf	inf	inf	inf	inf	inf	inf	inf	inf	inf	inf	inf	inf
1374
1375
1376
1377
1378
1379	0.013221249723708183	0.015865499668450203	0.018509749613192183	0.021153999557934167	0.023804355379026202	0.026449283754473626	0.029094212129921023	0.03173755320338756	0.034382349303669825	0.03703375132673698	0.03967901927864681	0.04232428723055673	0.04496955518246857	0.04761482313437851	0.0502600910862884	0.052905359038198325
1380
1381
1382
1383
1384
1385
1386
1387
1388
1389
1390	0.014923428988866696	0.01790811478664334	0.020892800584414242	0.02387748638218585	0.026862172179961768	0.029846857977727643	0.03283154377550642	0.03581622957327746	0.03880091537104978	0.04178560116882843	0.04477028696659	0.047754972764371656	0.050739658561819626	0.05372434435969996	0.05670903015727796	0.05969371595498579
1391
1392
1393
1394
1395
1396
1397
1398
1399	0	0	0	0	0	0	0	0	0	0	0	0	0	0	0	0
1400	0.014672910731200731	0.01760749287746527	0.020542075023688825	0.023476657169931414	0.0264112393161861	0.02934582146244728	0.03228040360868219	0.035204938930029066	0.038144864338075686	0.04108415004741794	0.04401873219363363	0.04695331433989221	0.04988789648613981	0.05282247863236122	0.05575706077860571	0.05869164292486272
1401	0.0149234289888657	0.017908114786638844	0.020892800584411984	0.023877486382185134	0.026862172179958312	0.029846857977731473	0.03283154377550466	0.03579487711672457	0.03879204089618366	0.041785601168823974	0.04477028696659709	0.04775497276437027	0.05073965856214352	0.05372434435991663	0.05670903015768982	0.05969371595546291
1402	0.02984685797773141	0.03581622957327769	0.041785601168823974	0.047754972764370254	0.053724344359916534	0.05969371595546282	0.06566308755100911	0.07156082668740879	0.07752422891135952	0.08352941673647912	0.0894958036462276	0.09546219055597613	0.10142857746572459	0.1073949643754731	0.11336135128522164	0.11932773819497015
1403	0.014923428988865697	0.017908114786638833	0.020892800584411973	0.023877486382185117	0.02686217217995826	0.029846857977731393	0.032831543775504526	0.035816229573277666	0.038800915371050806	0.041785601168823946	0.04477028696659709	0.047754972764370233	0.05073965856214336	0.05372434435991652	0.05670903015768964	0.05969371595546279
1404	0	0	0	0	0	0	0	0	0	4.178560116883715e-05	4.477028696657808e-05	4.775497276437362e-05	5.073965856216914e-05	5.372434435996468e-05	5.6709030157691965e-05	5.96937159554329e-05
1405	0.014923428988865697	0.017908114786638833	0.02089280058441197	0.023877486382185117	0.026862172179958257	0.029846857977731393	0.032831543775504526	0.03581622957327767	0.038800915371050806	0.04178560116882394	0.044770286966597087	0.047754972764370233	0.05073965856214337	0.053724344359916514	0.05670903015768965	0.05969371595546279
1406	0.014923428988865697	0.017908114786638833	0.020892800584411973	0.023877486382185117	0.02686217217995826	0.029846857977731393	0.032831543775504526	0.035816229573277666	0.038800915371050806	0.041785601168823946	0.04477028696659709	0.047754972764370233	0.05073965856214336	0.05372434435991652	0.05670903015768964	0.05969371595546279
1407	#NAME?	#NAME?	#NAME?	#NAME?	#NAME?	#NAME?	#NAME?	#NAME?	#NAME?	#NAME?	#NAME?	#NAME?	#NAME?	#NAME?	#NAME?	#NAME?
1408
1409
1410	0.014923428988861981	0.017908114786636006	0.02089280058440732	0.02387748638217863	0.026862172179952643	0.02984685797772125	0.03283154377549527	0.03581622957326788	0.03880091537104048	0.04178560116881461	0.044770286966580496	0.04775497276435722	0.05073965856197239	0.05372434435979763	0.05670903015747657	0.0596937159552207
1411
1412	0.01492342898886199	0.017908114786636013	0.020892800584407328	0.02387748638217864	0.026862172179952647	0.029846857977721256	0.03283154377549527	0.03581622957326789	0.038800915371040495	0.04178560116881462	0.04477028696658051	0.047754972764357244	0.050739658561972406	0.05372434435979765	0.05670903015747659	0.05969371595522071
1413	0.014923428988861984	0.01790811478663601	0.020892800584407317	0.023877486382178632	0.026862172179952643	0.029846857977721245	0.03283154377549527	0.03581622957326788	0.03880091537104049	0.04178560116881461	0.0447702869665805	0.04775497276435723	0.050739658561972385	0.053724344359797636	0.05670903015747657	0.059693715955220716
1414
1415	0	0	0	0	0	0	0	0.03581622957327767	0.03880091537105082	0	0	0	0	0	0	0
1416	0.014923428988861984	0.017908114786636006	0.02089280058440732	0.023877486382178632	0.026862172179952647	0.02984685797772125	0.03283154377549527	0.035816229573267876	0.03880091537104048	0.041785601168814614	0.0447702869665805	0.04775497276435723	0.0507396585619724	0.053724344359797636	0.056709030157476574	0.05969371595522071
1417
1418
1419
1420	0.014931830646827739	0.017918196776194918	0.020904562905559376	0.023890929034923836	0.026877295164291003	0.029863661293652758	0.03285002742301993	0.03581622957326787	0.038800915371040474	0.04180912581111872	0.044795491940477765	0.047781858069847645	0.05076822419905586	0.053754590328474294	0.05674095645774632	0.0597273225870836
1421	0.014923428988865605	0.017908114786638726	0.02089280058441185	0.02387748638218496	0.026862172179958173	0.029846857977731355	0.03283154377550453	0.03581622957327768	0.038800915371050786	0.0417856011688237	0.0447702869665968	0.04775497276436992	0.05073965856214328	0.05372434435991638	0.05670903015768966	0.059693715955462655
1422
1423	0.014931830646827737	0.01791819677619491	0.020904562905559372	0.02389092903492384	0.026877295164291	0.02986366129365275	0.03285002742301992	0.03581622957326786	0.03880091537104047	0.04180912581111872	0.04479549194047776	0.047781858069847645	0.05076822419905586	0.05375459032847429	0.056740956457746315	0.059727322587083596
1424
1425
1426
1427
1428
1429
1430
1431
1432
1433
1434
1435
1436
1437
1438
1439
1440
1441
1442
1443
1444
1445
1446
1447
1448
1449
1450
1451
1452
1453
1454
1455
1456
1457
1458
1459	0.014923428988865697	0.017908114786638837	0.020892800584411977	0.023877486382185117	0.02686217217995826	0.029846857977731393	0.03283154377550453	0.035816229573277666	0.03880091537105081	0.04178560116882395	0.04477028696659709	0.047754972764370233	0.05073965856214338	0.05372434435991652	0.056709030157689654	0.05969371595546279
1460								inf	inf
1461
1462	0.014923428988865608	0.01790811478663873	0.020892800584411855	0.02387748638218497	0.02686217217995818	0.029846857977731362	0.03283154377550455	0.03581622957327771	0.038800915371050876	0.04178560116882371	0.04477028696659682	0.04775497276436994	0.0507396585621433	0.05372434435991639	0.056709030157689674	0.059693715955462676
1463	0.014923428988865695	0.017908114786638833	0.02089280058441198	0.023877486382185117	0.02686217217995826	0.02984685797773139	0.03283154377550453	0	0	0.04178560116882396	0.04477028696659708	0.047754972764370233	0.050739658562143373	0.05372434435991652	0.056709030157689654	0.05969371595546278
1464	0.014923428988865695	0.017908114786638837	0.02089280058441198	0.023877486382185117	0.02686217217995826	0.02984685797773139	0.03283154377550453	0	0	0.04178560116882396	0.04477028696659708	0.047754972764370233	0.050739658562143373	0.05372434435991652	0.05670903015768965	0.05969371595546278
1465	0.014923428988865691	0.017908114786638833	0.020892800584411977	0.023877486382185117	0.02686217217995826	0.029846857977731383	0.032831543775504526	0	0	0.04178560116882395	0.04477028696659708	0.047754972764370233	0.05073965856214337	0.05372434435991652	0.05670903015768964	0.059693715955462766
1466
1467
1468	0.014923428988865697	0.01790811478663884	0.02089280058441195	0.023877486382185092	0.02686217217995828	0.029846857977731393	0.03283154377550454	0.03581622957327831	0.038800915371051244	0.041785601168823926	0.0447702869665969	0.04775497276437012	0.050739658562143325	0.05372434435991656	0.05670903015768967	0.05969371595546273
1469	0.014891282232307417	0.017869538678768348	0.020847795125235564	0.02382605157169549	0.026862172179949902	0.029846857977720097	0.03283154377549483	0	0	0.04178560116882428	0.04477028696659994	0.047754972764374064	0.05073965856215228	0.05372434435993064	0.05670903015770685	0.05969371595548467
1470	0.014923428988332333	0.01790811478611525	0.02089280058388084	0.023877486381661338	0.0268621721797776	0.029846857977555576	0.03283154377533564	0	0	0.04178560116878906	0.04477028696655794	0.04775497276433132	0.050739658562204436	0.053724344359976306	0.056709030157728345	0.05969371595549971
1471	0.014923428988865691	0.017908114786638833	0.02089280058441197	0.02387748638218511	0.026862172179958257	0.029846857977731383	0.032831543775504526	0.03581622957327776	0.03880091537105086	0.04178560116882394	0.04477028696659705	0.0477549727643702	0.050739658562143373	0.05372434435991651	0.05670903015768966	0.05969371595546276
1472	0.013313935202663265	0.01597672224319593	0.018639509283728574	0.02130229632426122	0.023965083364793874	0.02662787040532653	0.029290657445859177	0.03195344448639178	0.03461623152692432	0.0372835251500585	0.039946634089348405	0.04260974302863828	0.04527285196792817	0.047935960907218106	0.050599069846507985	0.053262178785797865
1473
1474
1475
1476	0.014923428988865697	0.017908114786638837	0.020892800584411984	0.023877486382185117	0.02686217217995826	0.029846857977731393	0.03283154377550454	0	0	0.04178560116882397	0.04477028696659709	0.047754972764370233	0.05073965856214339	0.05372434435991652	0.05670903015768966	0.05969371595546279
1477	0.014923428988865697	0.017908114786638837	0.02089280058441198	0.023877486382185117	0.02686217217995826	0.029846857977731393	0.03283154377550454	0	0	0.04178560116882396	0.0447702869665971	0.047754972764370233	0.05073965856214338	0.05372434435991652	0.05670903015768967	0.05969371595546279
1478	0.014923428988865695	0.017908114786638833	0.020892800584411977	0.023877486382185117	0.02686217217995826	0.02984685797773139	0.03283154377550453	0	0	0.04178560116882395	0.044770286966597087	0.047754972764370233	0.050739658562143373	0.05372434435991652	0.056709030157689654	0.05969371595546278
1479	0.014923428988865698	0.017908114786638837	0.020892800584411977	0.023877486382185117	0.026862172179958264	0.029846857977731397	0.03283154377550453	0.03581622957327767	0.03880091537105081	0.04178560116882395	0.0447702869665971	0.047754972764370233	0.050739658562143373	0.05372434435991653	0.056709030157689674	0.059693715955462794
1480
1481
1482	0.014923428988865685	0.017908114786638826	0.020892800584411963	0.023877486382185096	0.02686217217995824	0.02984685797773138	0.03283154377550451	0.03581622957327765	0.038800915371050786	0.041785601168823926	0.044770286966597066	0.04775497276437019	0.05073965856214334	0.05372434435991648	0.05670903015768962	0.05969371595546276
1483				inf			#NAME?					inf	inf
1484	0.013313935202663262	0.015976722243195927	0.018639509283728567	0.021302296324261217	0.023965083364793867	0.026627870405326524	0.02929065744585917	0.03195344448639177	0.03461623152692432	0.037283525150058484	0.03994663408934839	0.04260974302863827	0.045272851967928164	0.0479359609072181	0.05059906984650797	0.05326217878579785
1485
1486
1487
1488
1489
1490
1491
1492
1493	0.014923428988865697	0.017908114786638833	0.020892800584411977	0.023877486382185113	0.026862172179958253	0.029846857977731393	0.03283154377550454	0.03581622957327766	0.0388009153710508	0.04178560116882395	0.044770286966597087	0.04775497276437023	0.050739658562143373	0.05372434435991651	0.056709030157689654	0.05969371595546279
1494
1495
1496
1497
1498	0.01492342898863693	0.01790811478641023	0.020892800584179267	0.023877486381948594	0.02686217217993867	0.02984685797771964	0.03283154377549468	0.035816229573259396	0.03880091537102572	0.04178560116858297	0.04477028696634541	0.04775497276411677	0.050739658562120774	0.053724344359896564	0.05670903015766391	0.05969371595543969
1499
1500	0.014923428988865698	0.017908114786638837	0.020892800584411973	0.02387748638218512	0.02686217217995826	0.029846857977731397	0.03283154377550453	0.035816229573277666	0.038800915371050806	0.041785601168823946	0.0447702869665971	0.04775497276437024	0.05073965856214338	0.05372434435991652	0.056709030157689654	0.059693715955462794
1501
1502	0.0149234289888657	0.01790811478663884	0.020892800584411984	0.023877486382185117	0.026862172179958264	0.0298468579777314	0.03283154377550453	0.03581622957327769	0.03880091537105082	0.04178560116882397	0.04477028696659709	0.047754972764370233	0.05073965856214338	0.05372434435991653	0.05670903015768967	0.0596937159554628
1503	0.014923428988865697	0.017908114786638837	0.020892800584411977	0.023877486382185117	0.026862172179958257	0.029846857977731393	0.03283154377550453	0.03581622957327767	0.03880091537105081	0.04178560116882395	0.04477028696659709	0.047754972764370233	0.05073965856214338	0.053724344359916514	0.056709030157689654	0.05969371595546279
1504	0.014923428988865698	0.01790811478663883	0.020892800584411973	0.023877486382185117	0.026862172179958253	0.029846857977731397	0.032831543775504526	0.035816229573277666	0.038800915371050806	0.041785601168823946	0.044770286966597087	0.047754972764370233	0.05073965856214336	0.05372434435991651	0.05670903015768964	0.059693715955462794
1505
1506
1507
1508	0.014923428988865698	0.017908114786638833	0.020892800584411977	0.023877486382185117	0.026862172179958257	0.029846857977731397	0.03283154377550453	0.03581622957327767	0.03880091537105081	0.04178560116882395	0.04477028696659709	0.047754972764370233	0.05073965856214337	0.053724344359916514	0.05670903015768966	0.059693715955462794
1509	0.014923428988865698	0.017908114786638837	0.02089280058441198	0.02387748638218512	0.02686217217995826	0.029846857977731397	0.03283154377550453	0.03581622957327767	0.03880091537105081	0.04178560116882396	0.04477028696659709	0.04775497276437024	0.05073965856214338	0.05372434435991652	0.05670903015768966	0.059693715955462794
1510	0.014923428988865697	0.017908114786638833	0.020892800584411973	0.023877486382185117	0.026862172179958253	0.029846857977731393	0.032831543775504526	0.03581622957327767	0.03880091537105081	0.041785601168823946	0.044770286966597087	0.047754972764370233	0.05073965856214337	0.05372434435991651	0.056709030157689654	0.05969371595546279
1511	0.014923428988865697	0.017908114786638833	0.020892800584411977	0.023877486382185113	0.026862172179958253	0.029846857977731393	0.03283154377550453	0.035816229573277666	0.038800915371050806	0.04178560116882395	0.044770286966597087	0.04775497276437023	0.05073965856214336	0.05372434435991651	0.05670903015768965	0.05969371595546279
1512	0.014923428988865702	0.017908114786638837	0.020892800584411977	0.02387748638218512	0.026862172179958264	0.029846857977731404	0.03283154377550453	0.03581622957327767	0.03880091537105081	0.04178560116882395	0.04477028696659709	0.04775497276437024	0.05073965856214338	0.05372434435991653	0.056709030157689654	0.05969371595546281
1513	0.0149234289888657	0.017908114786638837	0.020892800584411984	0.023877486382185117	0.02686217217995826	0.0298468579777314	0.03283154377550453	0.03581622957327767	0.03880091537105081	0.04178560116882397	0.04477028696659709	0.047754972764370233	0.05073965856214338	0.05372434435991652	0.05670903015768966	0.0596937159554628
1514
1515	0.0149234289888657	0.017908114786638837	0.020892800584411977	0.023877486382185124	0.026862172179958264	0.0298468579777314	0.03283154377550453	0.03581622957327769	0.03880091537105082	0.04178560116882395	0.044770286966597087	0.04775497276437025	0.050739658562143373	0.05372434435991653	0.05670903015768966	0.0596937159554628
1516
1517	0.014917154608917677	0.01790058553070178	0.020884016452485818	0.023867447374269855	0.026859794054168395	0.029844215615742763	0.03282863717731709	0.035810740971595666	0.03879496938589526	0.04178190186203717	0.04476632342361133	0.047750744985185604	0.050735166546762696	0.053719588108337	0.05670400966991125	0.059688431231485546
1518
1519	0	0	0	0	0	0	0	0.03581622957327767	0.03880091537105081	0	0	0	0	0	0	0
1520	0	0	0	0	0	0	0	0.03581622957327767	0.03880091537105082	0	0	0	0	0	0	0
1521	0	0	0	0	0	0	0	0.03581622957327767	0.03880091537105082	0	0	0	0	0	0	0
1522	0	0	0	0	0	0	0	0.035816229573277666	0.03880091537105081	0	0	0	0	0	0	0
1523	0	0	0	0	0	0	0	0.03581622957327767	0.03880091537105081	0	0	0	0	0	0	0
1524	0	0	0	0	0	0	0	0.03581622957327767	0.03880091537105081	0	0	0	0	0	0	0
1525	0	0	0	0	0	0	0	0.035816229573277666	0.038800915371050806	0	0	0	0	0	0	0
1526	0	0	0	0	0	0	0	0.035816229573277666	0.03880091537105081	0	0	0	0	0	0	0
1527
1528
1529	0.014923428988865698	0.017908114786638844	0.020892800584411984	0.02387748638218512	0.026862172179958257	0.029846857977731393	0.03283154377550453	0.029907399271803907	0.03239968254445423	0.041785601168823974	0.04477028696659709	0.047754972764370233	0.05073965856214339	0.05372434435991654	0.05670903015768967	0.05969371595546281
1530
1531
1532
1533
1534	0.4377691847114663	0.4400496276085201	0.4423300705055775	0.4446105134026341	0.4468905764887029	0.4491709771845369	0.45145137788037354	0.45441901675345703	0.4567560343154617	0.458293403196818	0.4605738626947236	0.4628543221926248	0.46513478169052547	0.4674152411884309	0.46969570068633265	0.47197616018423433
1535
1536
1537
1538
1539
1540
1541	#NAME?	#NAME?	#NAME?	#NAME?	#NAME?	#NAME?	#NAME?	#NAME?	#NAME?	#NAME?	#NAME?	#NAME?	#NAME?	#NAME?	#NAME?	#NAME?
1542	0.3107893580281671	0.313167681513432	0.31554600499870744	0.3179243284839785	0.32030241689248645	0.3226807142581123	0.3250590116237452	0.3274433622571289	0.3298186786417403	0.3321933882424257	0.33457164878819173	0.3369499093339458	0.33932816987969966	0.3417064304254644	0.34408469097122146	0.34646295151697637
1543
1544	-0.625	0.31250000000000006	-0.3125	-0.3125	1.0076904296875002	0.34240722656250006	1.1218261718750002	0	0	0.24235015609850893	0.014860996466133217	-0.212628	-1.19793	-0.217909	-2.44951	-2.97854
1545	0.0149234289888657	0.01790811478663884	0.020892800584411984	0.02387748638218513	0.026862172179958274	0.0298468579777314	0.03283154377550454	0.035816229573277694	0.03880091537105082	0.04178560116882397	0.04477028696659709	0.047754972764370275	0.05073965856214338	0.05372434435991654	0.05670903015768969	0.05969371595546281
1546	0.00288740892312746	0.003464890707748637	0.004042372492377863	0.004619854277003233	0.005197577161350414	0.005775085734829652	0.006352594308314646	0.006929788924429129	0.007507271334795231	0.008084838446314076	0.008662326906770932	0.009239815367218566	0.009817303827665717	0.010394792288121131	0.010972280748571537	0.011549769209019716
1547	0.2804380846092456	0.28276292449595797	0.2850877643826797	0.2874126042693976	0.28973723273966956	0.29206204913566675	0.2943868655316704	0.29671712593812005	0.29903926138682574	0.30136085112399713	0.3036856344060286	0.30601041768804926	0.30833520097006983	0.3106599842521002	0.3129847675341236	0.31530955081614503
1548	0.3322154607562624	0.33520973236881096	0.3382040039813666	0.34119827559391946	0.3441926617754521	0.34718694611788786	0.35018123046032895	0.35317370529287007	0.3561691259456933	0.3591636136795455	0.3621578644642687	0.3651521152489833	0.3681463660336979	0.37114061681842014	0.3741348676031365	0.377129118387852
1549	inf	inf	inf	inf	inf	inf	inf	inf	inf	inf	inf	inf	inf	inf	inf	inf
1550
1551	0.7332866982854968	0.7392242505622322	0.7451618028389739	0.751099355115714	0.7570368678663274	0.7629744157512725	0.768911963636222	0.7748458806568491	0.78078598056725	0.7867239082528874	0.7926614062065418	0.7985989041601883	0.8045364021138357	0.8104739000674898	0.8164113980211372	0.822348895974785
1552	0.017466898587715385	0.02096027830525845	0.024453658022801524	0.027947037740344603	0.03144041745788768	0.03493379717543077	0.038427176892973855	0.0419144522834797	0.045407323307103	0.04890019433072628	0.052393065354349594	0.05588593637797289	0.059378807401596186	0.06287167842521955	0.06636454944884278	0.06985742047246617
1553
1554
1555
1556
1557
1558
1559
1560
1561
1562
1563
1564
1565
1566
1567
1568
1569
1570
1571
1572	0.014923428988865697	0.017908114786638833	0.020892800584411977	0.02387748638218512	0.026862172179958257	0.029846857977731393	0.03283154377550453	0.035816229573277666	0.03880091537105079	0.04178560116882395	0.04477028696659709	0.04775497276437024	0.05073965856214338	0.053724344359916514	0.056709030157689654	0.05969371595546279
1573	0.014923428988865698	0.017908114786638833	0.020892800584411977	0.02387748638218512	0.026862172179958257	0.029846857977731397	0.03283154377550453	0.035816229573277666	0.0388009153710508	0.04178560116882395	0.04477028696659709	0.04775497276437024	0.05073965856214338	0.053724344359916514	0.056709030157689654	0.059693715955462794
1574
1575
1576
1577
1578
1579
1580
1581	0.014923428988865695	0.017908114786638837	0.020892800584411977	0.023877486382185117	0.026862172179958257	0.02984685797773139	0.03283154377550453	0.03581622957327767	0.038800915371050806	0.04178560116882395	0.04477028696659709	0.047754972764370233	0.050739658562143373	0.053724344359916514	0.056709030157689654	0.05969371595546278
1582
1583	0.014923428988865697	0.017908114786638833	0.020892800584411977	0.023877486382185117	0.026862172179958257	0.029846857977731393	0.03283154377550453	0.03581622957327766	0.038800915371050806	0.04178560116882395	0.044770286966597087	0.047754972764370233	0.050739658562143373	0.053724344359916514	0.056709030157689654	0.05969371595546279
1584	0.0149234289888657	0.017908114786638837	0.02089280058441198	0.023877486382185117	0.02686217217995826	0.0298468579777314	0.03283154377550453	0.03581622957327767	0.03880091537105081	0.04178560116882396	0.04477028696659709	0.047754972764370233	0.050739658562143373	0.05372434435991652	0.05670903015768966	0.0596937159554628
1585	0.014923428988865698	0.017908114786638837	0.02089280058441198	0.02387748638218512	0.026862172179958264	0.029846857977731397	0.03283154377550453	0.035816229573277666	0.038800915371050806	0.04178560116882396	0.04477028696659709	0.04775497276437024	0.050739658562143373	0.05372434435991653	0.05670903015768966	0.059693715955462794
1586
1587
1588
1589	0.014923428988865697	0.017908114786638837	0.020892800584411977	0.023877486382185117	0.026862172179958257	0.029846857977731393	0.03283154377550453	0.03581622957327767	0.038800915371050806	0.04178560116882395	0.044770286966597087	0.047754972764370233	0.050739658562143373	0.053724344359916514	0.05670903015768965	0.05969371595546279
1590	0.014923428988865698	0.017908114786638837	0.02089280058441198	0.02387748638218512	0.026862172179958264	0.029846857977731397	0.03283154377550454	0.03581622957327768	0.03880091537105082	0.04178560116882396	0.04477028696659709	0.04775497276437024	0.050739658562143373	0.05372434435991653	0.05670903015768966	0.059693715955462794
1591	0.014923428988865698	0.017908114786638837	0.020892800584411977	0.02387748638218512	0.02686217217995826	0.029846857977731397	0.03283154377550453	0.035816229573277666	0.038800915371050806	0.04178560116882395	0.04477028696659709	0.04775497276437024	0.05073965856214338	0.05372434435991652	0.05670903015768966	0.059693715955462794
1592	0.0149234289888657	0.017908114786638837	0.02089280058441198	0.023877486382185117	0.02686217217995826	0.0298468579777314	0.03283154377550453	0.03581622957327767	0.03880091537105081	0.04178560116882396	0.044770286966597087	0.047754972764370233	0.050739658562143373	0.05372434435991652	0.05670903015768966	0.0596937159554628
1593	0.014923428988865698	0.017908114786638833	0.020892800584411977	0.02387748638218512	0.026862172179958257	0.029846857977731397	0.03283154377550454	0.035816229573277666	0.038800915371050806	0.04178560116882395	0.04477028696659709	0.04775497276437024	0.05073965856214338	0.053724344359916514	0.056709030157689654	0.059693715955462794
1594	0.014923428988865698	0.017908114786638837	0.020892800584411977	0.02387748638218512	0.026862172179958257	0.029846857977731397	0.03283154377550453	0.03581622957327767	0.038800915371050806	0.04178560116882395	0.04477028696659709	0.04775497276437024	0.050739658562143373	0.053724344359916514	0.05670903015768966	0.059693715955462794
1595
1596
1597
1598	0.014905921332776293	0.01788710559933155	0.020868289865886805	0.02384947413244207	0.026830658398997325	0.029811842665552587	0.032793026932107845	0.0357742111986631	0.03875539546521836	0.04173657973177361	0.04471776399832887	0.04769894826488414	0.05068013253144008	0.05366131679799572	0.05664250106455013	0.05962368533110637
1599	0.014923428988865695	0.017908114786638833	0.02089280058441198	0.023877486382185117	0.026862172179958257	0.02984685797773139	0.03283154377550453	0	0	0.04178560116882396	0.04477028696659709	0.047754972764370233	0.050739658562143373	0.053724344359916514	0.05670903015768966	0.05969371595546278
1600	0	0	0	0	0	0	0	0	0	0	0	0	0	0	0	0
1601	0.014923428988861988	0.017908114786636013	0.020892800584407324	0.02387748638217864	0.026862172179952647	0.029846857977721252	0.03283154377549527	0.03581622957326788	0.038800915371040495	0.041785601168814614	0.0447702869665805	0.047754972764357244	0.0507396585619724	0.05372434435979765	0.056709030157476574	0.05969371595522072
1602	0.01492342898863693	0.017908114786410235	0.020892800584179267	0.023877486381948594	0.02686217217993867	0.029846857977719632	0.03283154377549468	0.035816229573259396	0.03880091537102572	0.04178560116858297	0.04477028696634541	0.04775497276411677	0.050739658562120774	0.05372434435989655	0.05670903015766391	0.05969371595543968
1603
1604
1605
1606
1607	0.014881973248451008	0.017858367898141207	0.020834762547831415	0.023811157197521617	0.02678755184721181	0.029763946496902016	0.03274034114659221	0.035816229573277694	0.03880091537105082	0.04166952509566283	0.04464591974535302	0.04762231439504323	0.05059870904473343	0.05357510369442362	0.05655149834411384	0.05952789299380403
1608
1609	0.014923428988636921	0.017908114786410176	0.02089280058417943	0.023877486381948677	0.026862172179938654	0.029846857977719535	0.03283154377549454	0.03581622957325939	0.038800915371025556	0.04178560116858295	0.04477028696634533	0.04775497276411671	0.05073965856212076	0.05372434435989653	0.056709030157663896	0.05969371595543967
1610	0	0	0	0	0	0	0	0	0	0	0	0	0	0	0	0
1611
1612	0.0154420655707263	0.018530478684861115	0.021618891799013017	0.024707304913156963	0.027796666765722167	0.03088518529523871	0.03397370382476656	0.03706117735396264	0.040149608800120126	0.04323807750421173	0.04632651161166747	0.04941494571910468	0.052503379826541956	0.055591813933995454	0.058680248041437844	0.06176868214887572
1613
1614	0.014923428988865698	0.017908114786638837	0.020892800584411977	0.023877486382185117	0.02686217217995826	0.029846857977731397	0.03283154377550454	0.03581622957327769	0.03880091537105082	0.04178560116882395	0.04477028696659709	0.047754972764370233	0.05073965856214338	0.05372434435991652	0.05670903015768967	0.059693715955462794
1615	0	0	0	0	0	0	0	6.940888979805952e-06	7.519296394790946e-06	0	0	0	0	0	0	0
1616	inf	inf	inf	inf	inf	inf
1617
1618
1619	0.014923428988636949	0.017908114786410176	0.020892800584179336	0.02387748638194861	0.026862172179938706	0.0298468579777196	0.03283154377549457	0.035816229573259396	0.038800915371025556	0.04178560116858286	0.0447702869663454	0.04775497276411676	0.050739658562120774	0.05372434435989654	0.0567090301576639	0.05969371595543967
1620	0.014918283114296904	0.017901939737156286	0.020885596360015673	0.023869252982875053	0.026852909605734436	0.02983656622859381	0.032820222851453196	0.03580387947431258	0.03878753609717195	0.041771192720031346	0.04475484934289073	0.047738505965750105	0.050722162588609496	0.05370581921146887	0.05668947583432825	0.05967313245718762
1621	0.014923428988865698	0.017908114786638837	0.020892800584411977	0.02387748638218512	0.026862172179958257	0.029846857977731397	0.03283154377550454	0.035816229573277666	0.0388009153710508	0.04178560116882395	0.04477028696659709	0.04775497276437024	0.05073965856214338	0.053724344359916514	0.056709030157689654	0.059693715955462794
1622	0.014923428988865702	0.01790811478663884	0.02089280058441198	0.02387748638218512	0.026862172179958257	0.029846857977731404	0.03283154377550454	0.03581622957327768	0.03880091537105082	0.04178560116882396	0.04477028696659709	0.04775497276437024	0.05073965856214338	0.053724344359916514	0.056709030157689654	0.05969371595546281
1623
1624
1625
1626
1627
1628	0.014923428988865608	0.01790811478663873	0.020892800584411855	0.02387748638218497	0.02686217217995818	0.029846857977731362	0.03283154377550455	0.03581622957327771	0.038800915371050855	0.04178560116882371	0.04477028696659682	0.04775497276436994	0.0507396585621433	0.05372434435991639	0.056709030157689674	0.059693715955462676
1629
1630	0.014921895126550823	0.017906274151767328	0.020890653177158533	0.02387503220246967	0.026859411227741697	0.029843790252960627	0.03282816927829986	0.03581053449965695	0.03879474570790001	0.04178130635416435	0.044765685379588326	0.04775006440481323	0.050734443430030654	0.05371882245542739	0.056703201480704915	0.05968758050594288
1631	0.014921895126550821	0.017906274151767328	0.020890653177158536	0.02387503220246967	0.0268594112277417	0.029843790252960627	0.03282816927829986	0.03581053449965695	0.0387947457079	0.04178130635416434	0.044765685379588326	0.04775006440481323	0.050734443430030654	0.05371882245542739	0.05670320148070492	0.05968758050594288
1632	0.014923428988865698	0.017908114786638837	0.020892800584411977	0.02387748638218512	0.026862172179958257	0.029846857977731397	0.03283154377550454	0.03581622957327766	0.0388009153710508	0.04178560116882395	0.0447702869665971	0.04775497276437024	0.050739658562143373	0.053724344359916514	0.05670903015768967	0.059693715955462794
1633	0.014923428988865695	0.017908114786638833	0.02089280058441198	0.023877486382185113	0.02686217217995825	0.02984685797773139	0.03283154377550453	0.035816229573277646	0.03880091537105077	0.04178560116882396	0.04477028696659709	0.04775497276437023	0.05073965856214337	0.0537243443599165	0.05670903015768964	0.05969371595546278
1634	0.014923043078600404	0.01790765169422682	0.02089226031002795	0.023876868925749004	0.026861477541430947	0.029846086157059786	0.03283069477280893	0.035813289429652576	0.03879773021539526	0.041784520619903176	0.044769129235737073	0.04775373785137188	0.05073834646699922	0.05372295508280587	0.05670756369849332	0.0596921723141412
1635	0.014923428988865695	0.017908114786638833	0.020892800584411973	0.023877486382185113	0.026862172179958246	0.02984685797773139	0.032831543775504526	0.03581622957327765	0.03880091537105077	0.041785601168823946	0.04477028696659709	0.04775497276437023	0.05073965856214336	0.05372434435991649	0.05670903015768964	0.05969371595546278
1636	0	0	0	0	0	0	0	0	0	0	0	0	0	0	0	0
1637	0.014921895126550825	0.01790627415176733	0.020890653177158536	0.023875032202469674	0.026859411227741704	0.029843790252960634	0.03282816927829986	0.03581053449965696	0.038794745707900015	0.041781306354164355	0.04476568537958834	0.04775006440481324	0.05073444343003066	0.0537188224554274	0.05670320148070493	0.05968758050594289
1638	0.014923428988865695	0.017908114786638837	0.020892800584411977	0.023877486382185113	0.02686217217995825	0.02984685797773139	0.03283154377550453	0.03581622957327765	0.03880091537105078	0.04178560116882395	0.04477028696659709	0.04775497276437023	0.05073965856214337	0.0537243443599165	0.05670903015768965	0.05969371595546278
1639
1640
1641
1642
1643	0.014923428988865698	0.017908114786638837	0.020892800584411977	0.023877486382185117	0.026862172179958257	0.029846857977731397	0.03283154377550454	0.03581622957327766	0.038800915371050806	0.04178560116882395	0.04477028696659709	0.047754972764370233	0.050739658562143373	0.053724344359916514	0.05670903015768966	0.059693715955462794
1644	0.014861889162322037	0.017834266994752646	0.020806644827246302	0.023779022659711043	0.026754198614154727	0.029726887349029795	0.03269957608394839	0.03567153745302529	0.0386441655740884	0.04161982092254114	0.04459266527419683	0.04756550962578078	0.05053835397735935	0.053511198329006186	0.056484042680607485	0.059456887032195566
1645	0.01492223277318143	0.017906679327817712	0.020891125882453985	0.02387557243709027	0.026860018991726534	0.029844465546362817	0.03282891210099912	0.03581335865563557	0.03879780521027171	0.04178225176490794	0.04476669831954418	0.04775114487418047	0.05073559142881689	0.0537200379834531	0.05670448453808944	0.05968893109272574
1646
1647	0.014923428988865697	0.017908114786638833	0.020892800584411977	0.023877486382185113	0.02686217217995826	0.029846857977731393	0.03283154377550453	0.03581622957327767	0.038800915371050806	0.04178560116882395	0.044770286966597087	0.04775497276437023	0.050739658562143373	0.05372434435991652	0.056709030157689654	0.05969371595546279
1648
1649	0.014923428988865698	0.017908114786638833	0.020892800584411977	0.023877486382185113	0.026862172179958257	0.029846857977731397	0.03283154377550453	0.03581622957327767	0.038800915371050806	0.04178560116882395	0.04477028696659709	0.04775497276437023	0.050739658562143373	0.053724344359916514	0.056709030157689654	0.059693715955462794
1650	0.014923428988865698	0.017908114786638837	0.02089280058441198	0.02387748638218512	0.026862172179958264	0.029846857977731397	0.03283154377550454	0.03581622957327768	0.03880091537105081	0.04178560116882396	0.04477028696659709	0.04775497276437024	0.050739658562143373	0.05372434435991653	0.056709030157689654	0.059693715955462794
1651	0.014923428988865698	0.017908114786638833	0.020892800584411973	0.023877486382185117	0.02686217217995826	0.029846857977731397	0.03283154377550453	0.03581622957327767	0.03880091537105081	0.041785601168823946	0.044770286966597087	0.047754972764370233	0.050739658562143373	0.05372434435991652	0.056709030157689654	0.059693715955462794
1652
1653
1654
1655	0.014923428988865698	0.017908114786638837	0.020892800584411977	0.023877486382185117	0.02686217217995826	0.029846857977731397	0.03283154377550454	0.03581622957327767	0.038800915371050806	0.04178560116882395	0.04477028696659709	0.047754972764370233	0.05073965856214338	0.05372434435991652	0.056709030157689654	0.059693715955462794
1656	0.014923428988865698	0.017908114786638837	0.020892800584411977	0.02387748638218512	0.02686217217995826	0.029846857977731397	0.03283154377550454	0.03581622957327767	0.038800915371050806	0.04178560116882395	0.044770286966597087	0.04775497276437024	0.05073965856214338	0.05372434435991652	0.05670903015768966	0.059693715955462794
1657	0.014923428988865697	0.017908114786638833	0.020892800584411973	0.023877486382185117	0.026862172179958257	0.029846857977731393	0.03283154377550453	0.035816229573277666	0.038800915371050806	0.041785601168823946	0.04477028696659709	0.047754972764370233	0.050739658562143373	0.053724344359916514	0.05670903015768965	0.05969371595546279
1658	0.014923428988865697	0.017908114786638833	0.020892800584411973	0.023877486382185117	0.026862172179958257	0.029846857977731393	0.03283154377550453	0.035816229573277666	0.038800915371050806	0.041785601168823946	0.044770286966597087	0.047754972764370233	0.050739658562143373	0.053724344359916514	0.056709030157689654	0.05969371595546279
1659	0.0149234289888657	0.017908114786638837	0.02089280058441198	0.02387748638218512	0.026862172179958264	0.0298468579777314	0.03283154377550454	0.03581622957327768	0.03880091537105081	0.04178560116882396	0.04477028696659709	0.04775497276437024	0.05073965856214338	0.05372434435991653	0.05670903015768967	0.0596937159554628
1660	0.014923428988865702	0.01790811478663884	0.02089280058441198	0.023877486382185124	0.026862172179958264	0.029846857977731404	0.03283154377550454	0.03581622957327767	0.03880091537105081	0.04178560116882396	0.0447702869665971	0.04775497276437025	0.05073965856214338	0.05372434435991653	0.05670903015768966	0.05969371595546281
1661
1662	0.0028874089231274596	0.003464890707748636	0.004042372492377863	0.0046198542770032325	0.005197577161350413	0.005775085734829651	0.006352594308314644	0.006929788924429129	0.007507271334795231	0.008084838446314076	0.008662326906770932	0.009239815367218565	0.009817303827665715	0.01039479228812113	0.010972280748571537	0.011549769209019716
1663	0.0028874089231274596	0.003464890707748636	0.004042372492377863	0.004619854277003233	0.005197577161350414	0.005775085734829651	0.006352594308314644	0.006929788924429129	0.007507271334795231	0.008084838446314076	0.00866232690677093	0.009239815367218566	0.009817303827665715	0.01039479228812113	0.010972280748571537	0.011549769209019716
1664
1665
1666	0.014923428988865698	0.017908114786638837	0.020892800584411977	0.02387748638218512	0.02686217217995826	0.029846857977731397	0.03283154377550453	0.03581622957327767	0.038800915371050806	0.04178560116882395	0.0447702869665971	0.04775497276437024	0.05073965856214338	0.05372434435991652	0.05670903015768966	0.059693715955462794
1667
1668	0.014923428988865698	0.017908114786638833	0.020892800584411977	0.023877486382185113	0.026862172179958257	0.029846857977731397	0.03283154377550453	0.03581622957327767	0.038800915371050806	0.04178560116882395	0.04477028696659709	0.04775497276437023	0.050739658562143373	0.053724344359916514	0.056709030157689654	0.059693715955462794
1669	0.014923428988865697	0.017908114786638837	0.020892800584411973	0.023877486382185117	0.02686217217995826	0.029846857977731393	0.03283154377550453	0.03581622957327767	0.038800915371050806	0.041785601168823946	0.044770286966597087	0.047754972764370233	0.050739658562143373	0.05372434435991652	0.05670903015768965	0.05969371595546279
1670	0.0149234289888657	0.01790811478663884	0.020892800584411977	0.023877486382185117	0.026862172179958264	0.0298468579777314	0.03283154377550453	0.03581622957327767	0.03880091537105081	0.04178560116882395	0.04477028696659709	0.047754972764370233	0.05073965856214338	0.05372434435991653	0.05670903015768967	0.0596937159554628
1671
1672
1673
1674	0.014923428988865698	0.017908114786638837	0.02089280058441198	0.023877486382185117	0.026862172179958264	0.029846857977731397	0.03283154377550453	0.03581622957327767	0.038800915371050806	0.04178560116882396	0.0447702869665971	0.047754972764370233	0.05073965856214338	0.05372434435991653	0.056709030157689654	0.059693715955462794
1675	0.014923428988865698	0.01790811478663884	0.020892800584411977	0.02387748638218512	0.026862172179958264	0.029846857977731397	0.03283154377550454	0.03581622957327767	0.038800915371050806	0.04178560116882395	0.044770286966597087	0.04775497276437024	0.05073965856214339	0.05372434435991653	0.05670903015768966	0.059693715955462794
1676	0.0149234289888657	0.017908114786638837	0.02089280058441198	0.02387748638218512	0.02686217217995826	0.0298468579777314	0.03283154377550453	0.03581622957327767	0.038800915371050806	0.04178560116882396	0.04477028696659709	0.04775497276437024	0.05073965856214339	0.05372434435991652	0.056709030157689654	0.0596937159554628
1677	0.014923428988865698	0.01790811478663884	0.020892800584411977	0.02387748638218512	0.026862172179958264	0.029846857977731397	0.03283154377550453	0.03581622957327767	0.03880091537105081	0.04178560116882395	0.04477028696659709	0.04775497276437024	0.05073965856214338	0.05372434435991653	0.05670903015768966	0.059693715955462794
1678	0.014923428988865697	0.017908114786638837	0.02089280058441198	0.02387748638218512	0.026862172179958264	0.029846857977731393	0.03283154377550454	0.03581622957327768	0.03880091537105081	0.04178560116882396	0.0447702869665971	0.04775497276437024	0.05073965856214338	0.05372434435991653	0.05670903015768967	0.05969371595546279
1679	0.014923428988865702	0.017908114786638837	0.02089280058441198	0.02387748638218512	0.02686217217995826	0.029846857977731404	0.03283154377550453	0.03581622957327767	0.03880091537105081	0.04178560116882396	0.0447702869665971	0.04775497276437024	0.05073965856214338	0.05372434435991652	0.05670903015768966	0.05969371595546281
1680
1681
1682
1683
1684
1685	0.01492342898863689	0.01790811478641009	0.02089280058417939	0.023877486381948584	0.026862172179938682	0.029846857977719587	0.032831543775494534	0.035816229573259396	0.038800915371025556	0.04178560116858286	0.044770286966345385	0.04775497276411674	0.050739658562120774	0.05372434435989654	0.0567090301576639	0.05969371595543969
1686
1687
1688
1689	0	0	0	0	0	0	0	0	0	0	0	0	0	0	0	0
1690
1691
1692
1693
1694
1695
1696
1697
1698
1699
1700
1701
1702
1703	0.014923428988865698	0.017908114786638833	0.020892800584411977	0.02387748638218512	0.026862172179958257	0.029846857977731397	0.03283154377550453	0.03581622957327768	0.03880091537105082	0.04178560116882395	0.044770286966597087	0.04775497276437024	0.050739658562143373	0.053724344359916514	0.056709030157689654	0.059693715955462794
1704	inf	inf	inf	inf	inf	inf	inf	inf	inf	inf	inf	inf	inf	inf	inf	inf
1705
1706	0.003619949970070008	0.004343939964084013	0.005067929958098015	0.005791919952112021	0.006515909946125999	0.007239899940140002	0.00796388993415402	0	0	0.010135859916196038	0.010859849910210034	0.01158383990422404	0.012307829898237995	0.013031819892251998	0.013755809886266018	0.01447979988027998
1707
1708
1709	0.014923428988861984	0.017908114786636006	0.02089280058440732	0.023877486382178632	0.026862172179952643	0.029846857977721245	0.03283154377549527	0.03581622957326788	0.03880091537104049	0.04178560116881461	0.0447702869665805	0.04775497276435723	0.050739658561972385	0.053724344359797636	0.05670903015747657	0.05969371595522071
1710
1711	0.014357482301857686	0.017228978762229216	0.020100475222600757	0.022971971682972287	0.025843468143343838	0.028714964603715365	0.0315864610640869	0.034457957524457905	0.037329453984829404	0.04020095044520153	0.04307244690557308	0.04594394336594461	0.048815439826338486	0.051686936286721774	0.05455843274706564	0.057429929207468644
1712	0.014905921332776293	0.01788710559933155	0.020868289865886812	0.02384947413244207	0.026830658398997325	0.029811842665552587	0.03279302693210785	0.03577421119866311	0.03875539546521836	0.041736579731773624	0.04471776399832888	0.04769894826488414	0.050680132531440096	0.05366131679799573	0.05664250106455015	0.05962368533110636
1713	0.014905921332776292	0.017887105599331547	0.02086828986588681	0.023849474132442067	0.02683065839899732	0.029811842665552583	0.03279302693210784	0.0357742111986631	0.038755395465218355	0.04173657973177362	0.044717763998328885	0.04769894826488413	0.050680132531440096	0.05366131679799573	0.056642501064550134	0.05962368533110636
1714
1715
1716
1717
1718
1719
1720
1721
1722
1723
1724
1725
1726
1727
1728
1729
1730
1731
1732
1733
1734
1735
1736
1737
1738
1739
1740
1741
1742
1743
1744
1745
1746
1747
1748
1749
1750
1751
1752
1753
1754
1755
1756
1757
1758
1759
1760
1761
1762
1763
1764
1765
1766
1767
1768
1769
1770
1771
1772
1773	0.0149234289888657	0.017908114786638833	0.020892800584411973	0.023877486382185117	0.02686217217995826	0.0298468579777314	0.032831543775504526	0.035816229573277666	0.03880091537105081	0.041785601168823946	0.04477028696659709	0.047754972764370233	0.05073965856214336	0.05372434435991652	0.056709030157689654	0.0596937159554628
1774	0.0149234289888657	0.017908114786638837	0.02089280058441198	0.02387748638218512	0.026862172179958264	0.0298468579777314	0.03283154377550453	0.03581622957327767	0.03880091537105081	0.04178560116882396	0.0447702869665971	0.04775497276437024	0.05073965856214337	0.05372434435991653	0.056709030157689654	0.0596937159554628
1775	0.014923428988865697	0.017908114786638837	0.020892800584411973	0.02387748638218512	0.026862172179958257	0.029846857977731393	0.032831543775504526	0.035816229573277666	0.03880091537105079	0.041785601168823946	0.04477028696659708	0.04775497276437024	0.050739658562143373	0.053724344359916514	0.05670903015768965	0.05969371595546279
1776	0	0	0	0	0	0	0	0	0	4.178560116883715e-05	4.477028696657808e-05	4.775497276437362e-05	5.073965856216914e-05	5.372434435996468e-05	5.670903015769197e-05	5.969371595543291e-05
1777	-0.0730595	-0.0876714	-0.102283	-0.116895	-0.131516	-0.146129	-0.160742	-0.175136	-0.189864	-0.204583	-0.219196	-0.233809	-0.248422	-0.263035	-0.277649	-0.292262
1778	0.018371735935119936	0.02204608312210215	0.025720430309162292	0.0293947774961867	0.03307258362154397	0.03674731513501073	0.04042204664853065	0.04409629251896822	0.047770983562188014	0.05144893433833408	0.055123858219700034	0.05879878210097731	0.06247370598224801	0.06614862986360331	0.06982355374490136	0.07349847762618403
1779	0	0	0	0	0	0	0	0.03581622957327767	0.03880091537105082	0	0	0	0	0	0	0
1780	0.014923428988865695	0.017908114786638833	0.020892800584411973	0.023877486382185113	0.026862172179958253	0.02984685797773139	0.03283154377550453	0.035816229573277666	0.0388009153710508	0.041785601168823946	0.04477028696659709	0.04775497276437023	0.05073965856214337	0.05372434435991651	0.056709030157689654	0.05969371595546278
1781	0.014923428988865702	0.01790811478663884	0.02089280058441198	0.02387748638218512	0.026862172179958253	0.029846857977731404	0.03283154377550455	0.035816139951993245	0.03880081828132601	0.04178560116882396	0.0447702869665971	0.04775497276437024	0.05073965856214337	0.05372434435991651	0.05670903015768967	0.05969371595546281
1782	0.011894440471429547	0.014273328565715455	0.016652216660001367	0.01903110475428727	0.02686217217995826	0.029846857977731404	0.03283154377550454	0.03581622957327769	0.03880091537105082	0.04178560116882396	0.04477028696659709	0.04775497276437024	0.050739658562143373	0.05372434435991652	0.056709030157689674	0.05969371595546281
1783	1314.5510730960525	1577.4612877152629	1840.3715023344735	2103.281716953684	0.026862172179563226	0.029846857977493035	0.0328315437757613	0	0	0.04178560116876101	0.044770286966578005	0.047754972764395	0.05073965856153509	0.05372434435912645	0.056709030157394716	0.05969371595498607
1784	0.011894440471429549	0.014273328565715455	0.01665221666000137	0.019031104754287275	0.02686217217995827	0.02984685797773141	0.03283154377550455	0.03581622957327769	0.03880091537105082	0.04178560116882397	0.044770286966597114	0.04775497276437025	0.05073965856214339	0.05372434435991654	0.05670903015768968	0.05969371595546282
1785	0.011894440471429544	0.014273328565715454	0.01665221666000136	0.019031104754287268	0.02686217217995826	0.0298468579777314	0.03283154377550454	0.03581622957327768	0.03880091537105081	0.04178560116882395	0.04477028696659709	0.047754972764370233	0.050739658562143373	0.05372434435991652	0.05670903015768966	0.0596937159554628
1786
1787
1788	0.014917154608917677	0.017900585530701778	0.020884016452485818	0.02386744737426986	0.026859794054168402	0.02984421561574277	0.03282863717731709	0.03581074097159566	0.03879496938589526	0.04178190186203717	0.04476632342361133	0.047750744985185604	0.0507351665467627	0.053719588108337	0.05670400966991125	0.059688431231485546
1789
1790
1791
1792
1793
1794
1795
1796
1797
1798
1799
1800
1801
1802
1803
1804
1805
1806
1807
1808
1809
1810
1811
1812
1813	0.01337836671537129	0.016054040058445546	0.01872971340151981	0.02140538674459407	0.026862172179958253	0.029846857977731407	0.03283154377550455	0.03581618747606711	0.03880086976573937	0.04178560116882397	0.04477028696659709	0.04775497276437024	0.050739658562143373	0.05372434435991651	0.056709030157689674	0.059693715955462814
1814	0.0149234289888657	0.017908114786638837	0.020892800584411984	0.023877486382185124	0.02686217217995826	0.0298468579777314	0.03283154377550453	0.035816229573277666	0.038800915371050806	0.04178560116882397	0.04477028696659709	0.04775497276437025	0.050739658562143373	0.05372434435991652	0.05670903015768966	0.0596937159554628
1815	0.014923428988865702	0.01790811478663884	0.020892800584411984	0.023877486382185124	0.026862172179958267	0.029846857977731404	0.03283154377550454	0.035816229573277666	0.038800915371050806	0.04178560116882397	0.04477028696659709	0.04775497276437025	0.050739658562143373	0.053724344359916534	0.056709030157689674	0.05969371595546281
1816	0.014923428988865606	0.017908114786638726	0.020892800584411852	0.023877486382184964	0.026862172179958173	0.02984685797773135	0.03283154377550453	0.03581622957327768	0.038800915371050744	0.041785601168823704	0.04477028696659681	0.04775497276436993	0.05073965856214328	0.05372434435991638	0.05670903015768967	0.059693715955462655
1817	0.01490557409988378	0.017886688919862136	0.02086780373984033	0.02384891855981852	0.02685540479062021	0.029839338656244982	0.03282327252186961	0.03580720600345122	0.038791139837072025	0.04177507411873527	0.04475900798435944	0.047742941849983934	0.050726875715616467	0.053710809581241074	0.056694743446865425	0.05967867731249
1818
1819	0.0149234289888657	0.017908114786638833	0.02089280058441198	0.023877486382185117	0.026862172179958257	0.0298468579777314	0.03283154377550454	0.035816229573277666	0.038800915371050806	0.04178560116882396	0.0447702869665971	0.047754972764370233	0.05073965856214338	0.053724344359916514	0.05670903015768966	0.0596937159554628
1820
1821	0.014923428988865605	0.017908114786638726	0.020892800584411852	0.023877486382184968	0.026862172179958173	0.029846857977731355	0.03283154377550454	0.03581622957327768	0.038800915371050744	0.041785601168823704	0.04477028696659681	0.047754972764369935	0.05073965856214328	0.05372434435991638	0.05670903015768966	0.05969371595546266
1822	0.014923428988865697	0.017908114786638837	0.02089280058441198	0.023877486382185113	0.026862172179958253	0.029846857977731393	0.03283154377550453	0.03581622957327767	0.038800915371050806	0.04178560116882396	0.044770286966597087	0.04775497276437023	0.05073965856214337	0.05372434435991651	0.056709030157689654	0.05969371595546279
1823	0.0149234289888657	0.017908114786638837	0.020892800584411984	0.023877486382185117	0.026862172179958257	0.0298468579777314	0.03283154377550454	0.03581622957327768	0.03880091537105081	0.04178560116882397	0.0447702869665971	0.047754972764370233	0.05073965856214338	0.053724344359916514	0.05670903015768967	0.0596937159554628
1824	0.01492223277318143	0.017906679327817712	0.02089112588245399	0.02387557243709027	0.026860018991726534	0.02984446554636282	0.03282891210099912	0.03581335865563557	0.03879780521027171	0.04178225176490794	0.04476669831954418	0.04775114487418047	0.05073559142881688	0.0537200379834531	0.056704484538089454	0.05968893109272574
1825	0.01492223277318143	0.017906679327817712	0.020891125882453985	0.02387557243709027	0.026860018991726534	0.029844465546362817	0.03282891210099912	0.03581335865563557	0.03879780521027171	0.04178225176490794	0.04476669831954418	0.04775114487418047	0.05073559142881688	0.0537200379834531	0.056704484538089454	0.05968893109272574
1826
1827	0.014923428988865695	0.01790811478663884	0.020892800584411977	0.023877486382185117	0.026862172179958264	0.02984685797773139	0.03283154377550453	0.03581265623569826	0.03879704425533977	0.04178560116882396	0.04477028696659709	0.04775497276437024	0.05073965856214338	0.05372434435991651	0.05670903015768968	0.05969371595546279
1828
1829
1830
1831
1832	0.014923428988865697	0.017908114786638837	0.020892800584411977	0.023877486382185117	0.02686217217995826	0.029846857977731393	0.03283154377550453	0.03581622957327767	0.038800915371050806	0.04178560116882395	0.04477028696659708	0.047754972764370233	0.05073965856214337	0.05372434435991652	0.05670903015768966	0.05969371595546279
1833	0	0	0	0	0	0	0	0	0	0	0	0	0	0	0	0
1834	0.014923428988865697	0.017908114786638833	0.020892800584411973	0.023877486382185117	0.026862172179958257	0.029846857977731393	0.03283154377550453	0.035816229573277666	0.038800915371050806	0.041785601168823946	0.04477028696659709	0.047754972764370233	0.05073965856214337	0.053724344359916514	0.05670903015768966	0.05969371595546279
1835
1836
1837
1838
1839
1840
1841
1842
1843	0.014923428988865606	0.01790811478663873	0.020892800584411855	0.023877486382184968	0.026862172179958177	0.02984685797773136	0.03283154377550454	0.03581622957327769	0.03880091537105075	0.04178560116882371	0.04477028696659682	0.047754972764369935	0.05073965856214329	0.05372434435991638	0.05670903015768967	0.05969371595546266
1844	0.014923428988865603	0.01790811478663873	0.02089280058441185	0.023877486382184964	0.026862172179958173	0.02984685797773135	0.03283154377550453	0.03581622957327768	0.038800915371050744	0.0417856011688237	0.044770286966596816	0.04775497276436993	0.05073965856214328	0.05372434435991638	0.05670903015768966	0.05969371595546266
1845	0	0	0	0	4.92602265086844e-18	4.92602265086844e-18	0	0	0	0	0	0	0	0	0	0
1846
1847
1848	0	0	0	0	0	0	0	0	0	0	0	0	0	0	0	0
1849
1850
1851
1852	0	0	0	0	0	0	0	0	0	0	0	0	0	0	0	0
1853	inf	inf	inf	inf	inf	inf	inf	inf	inf	inf	inf	inf	inf	inf	inf	inf
1854	0.014923428988865704	0.01790811478663884	0.020892800584411977	0.023877486382185127	0.02686217217995826	0.029846857977731393	0.032831543775504526	0.03581622957327781	0.03880091537105083	0.041785601168823946	0.044770286966597087	0.04775497276437024	0.05073965856214336	0.05372434435991652	0.05670903015768965	0.05969371595546279
1855
1856	0.0149234289888657	0.017908114786638833	0.02089280058441198	0.02387748638218512	0.02686217217995826	0.0298468579777314	0.03283154377550454	0.03581622957327768	0.03880091537105082	0.04178560116882396	0.044770286966597087	0.04775497276437024	0.050739658562143373	0.05372434435991652	0.05670903015768966	0.0596937159554628
1857
1858	0.014923428988865698	0.017908114786638837	0.020892800584411977	0.023877486382185117	0.02686217217995826	0.029846857977731397	0.032831543775504526	0.03581622957327766	0.038800915371050806	0.04178560116882395	0.04477028696659709	0.047754972764370233	0.050739658562143373	0.05372434435991652	0.056709030157689654	0.059693715955462794
1859
1860	0.0149234289888657	0.01790811478663884	0.02089280058441198	0.02387748638218512	0.026862172179958264	0.0298468579777314	0.03283154377550453	0.03581622957327769	0.03880091537105082	0.04178560116882396	0.04477028696659709	0.04775497276437024	0.05073965856214338	0.05372434435991653	0.05670903015768967	0.0596937159554628
1861	0.014923428988865698	0.017908114786638837	0.020892800584411977	0.02387748638218512	0.026862172179958257	0.029846857977731397	0.03283154377550453	0.03581622957327767	0.03880091537105081	0.04178560116882395	0.0447702869665971	0.04775497276437024	0.05073965856214338	0.053724344359916514	0.056709030157689654	0.059693715955462794
1862	0.014923428988865698	0.017908114786638837	0.02089280058441198	0.02387748638218512	0.026862172179958257	0.029846857977731397	0.03283154377550453	0.03581622957327767	0.03880091537105081	0.04178560116882396	0.04477028696659709	0.04775497276437024	0.050739658562143373	0.053724344359916514	0.05670903015768966	0.059693715955462794
1863
1864
1865
1866	0.014923428988865698	0.017908114786638833	0.020892800584411977	0.023877486382185117	0.026862172179958257	0.029846857977731397	0.03283154377550453	0.03581622957327767	0.03880091537105081	0.04178560116882395	0.044770286966597087	0.047754972764370233	0.05073965856214337	0.053724344359916514	0.05670903015768965	0.059693715955462794
1867	0.014923428988865702	0.017908114786638837	0.02089280058441198	0.02387748638218512	0.02686217217995826	0.029846857977731404	0.03283154377550453	0.03581622957327767	0.03880091537105081	0.04178560116882396	0.0447702869665971	0.04775497276437024	0.05073965856214338	0.05372434435991652	0.05670903015768967	0.05969371595546281
1868	0.014923428988865698	0.017908114786638837	0.020892800584411977	0.023877486382185117	0.026862172179958257	0.029846857977731397	0.03283154377550453	0.03581622957327768	0.03880091537105081	0.04178560116882395	0.044770286966597087	0.047754972764370233	0.050739658562143373	0.053724344359916514	0.056709030157689654	0.059693715955462794
1869	0.014923428988865697	0.017908114786638833	0.020892800584411977	0.023877486382185117	0.02686217217995826	0.029846857977731393	0.03283154377550453	0.035816229573277666	0.038800915371050806	0.04178560116882395	0.044770286966597087	0.047754972764370233	0.050739658562143373	0.05372434435991652	0.05670903015768966	0.05969371595546279
1870	0.014923428988865702	0.017908114786638837	0.02089280058441198	0.02387748638218512	0.026862172179958264	0.029846857977731404	0.03283154377550453	0.03581622957327767	0.03880091537105081	0.04178560116882396	0.04477028696659709	0.04775497276437024	0.05073965856214338	0.05372434435991653	0.056709030157689654	0.05969371595546281
1871	0.0149234289888657	0.017908114786638837	0.02089280058441198	0.023877486382185117	0.02686217217995826	0.0298468579777314	0.03283154377550453	0.03581622957327767	0.03880091537105081	0.04178560116882396	0.04477028696659709	0.047754972764370233	0.05073965856214338	0.05372434435991652	0.05670903015768966	0.0596937159554628
1872
1873	0	0	0	0	0	0	0	0	0	0	0	0	0	0	0	0
1874
1875
1876
1877
1878	inf	inf	inf	inf	inf	inf	inf	inf	inf	inf	inf	inf	inf	inf	inf	inf
1879	inf	inf	inf	inf	inf	inf	inf	inf	inf	inf	inf	inf	inf	inf	inf	inf
1880	inf	inf	inf	inf	inf	inf	inf	inf	inf	inf	inf	inf	inf	inf	inf	inf
1881	0.014923428988865697	0.017908114786638833	0.020892800584411977	0.023877486382185117	0.02686217217995826	0.029846857977731393	0.03283154377550453	0.03581622957327767	0.038800915371050806	0.04178560116882395	0.04477028696659708	0.047754972764370233	0.050739658562143373	0.05372434435991652	0.05670903015768965	0.05969371595546279
1882	0.0149234289888657	0.017908114786638837	0.020892800584411977	0.02387748638218512	0.02686217217995826	0.0298468579777314	0.03283154377550453	0.03581622957327768	0.03880091537105081	0.04178560116882395	0.044770286966597087	0.04775497276437024	0.050739658562143373	0.05372434435991652	0.05670903015768966	0.0596937159554628
1883	0.0149234289888657	0.017908114786638837	0.020892800584411973	0.023877486382185117	0.026862172179958257	0.0298468579777314	0.03283154377550453	0.03581622957327767	0.038800915371050806	0.041785601168823946	0.044770286966597087	0.047754972764370233	0.05073965856214337	0.053724344359916514	0.056709030157689654	0.0596937159554628
1884
1885
1886	0	0	0	0	0	0	0	0	0	0	0	0	0	0	0	0
1887	0.014923428988865702	0.017908114786638837	0.020892800584411984	0.023877486382185124	0.026862172179958264	0.029846857977731404	0.03283154377550453	0.035816229573277666	0.038800915371050806	0.04178560116882397	0.04477028696659709	0.04775497276437025	0.050739658562143373	0.05372434435991653	0.05670903015768967	0.05969371595546281
1888
1889
1890
1891
1892
1893
1894	#NAME?	#NAME?	#NAME?	#NAME?	#NAME?	#NAME?
1895
1896
1897	0	0	0	0	0	0	0	0.035816229573277666	0.038800915371050806	0	0	0	0	0	0	0
1898	0.01492300509109663	0.017907606109315955	0.020892207127535284	0.02387680814575461	0.026861409163973934	0.02984601018219326	0.03283061120041259	0.035816229573277666	0.038800915371050806	0.04178441425507057	0.04476901527328989	0.04775361629150922	0.05073821730972855	0.05372281832794787	0.0567074193461672	0.059692020364386526
1899	0.0149234289888657	0.017908114786638833	0.02089280058441198	0.023877486382185117	0.026862172179958253	0.0298468579777314	0.03283154377550454	0.035816229573277666	0.038800915371050806	0.04178560116882396	0.04477028696659709	0.047754972764370233	0.05073965856214338	0.05372434435991651	0.056709030157689654	0.0596937159554628
1900
1901
1902	0	0	0	0	0	0	0	0	0	0	0	0	0	0	0	0
1903	-3.64752e-17	-6.0809e-17	-5.87034e-17	-8.89125e-17	-2.6035e-15	-3.6148e-15	-2.4522e-15	0	0	1.701299001227446e-17	8.995424453126559e-18	9.778588942113207e-19	-2.61778e-16	-1.25009e-15	1.033614505118692e-15	7.093690555624886e-17
1904	0	0	0	0	0	0	0	0	0	0	0	0	0	0	0	0
1905	#NAME?	#NAME?	#NAME?	#NAME?	#NAME?	#NAME?
1906	inf	inf	inf	inf	inf	inf
1907	0	0	0	0	0	0	0	0	0	4.178560116883715e-05	4.4770286966578084e-05	4.775497276437363e-05	5.073965856216914e-05	5.3724344359964686e-05	5.670903015769197e-05	5.969371595543291e-05
1908
1909	inf	inf	inf	inf	inf	inf	inf			inf	inf	inf	inf	inf	inf	inf
1910	0.014923428988865698	0.017908114786638837	0.020892800584411984	0.02387748638218512	0.026862172179958257	0.029846857977731397	0.03283154377550454	0.03581622957327767	0.03880091537105081	0.04178560116882397	0.0447702869665971	0.04775497276437024	0.05073965856214338	0.053724344359916514	0.05670903015768967	0.059693715955462794
1911	0	0	0	0	0	0	0	0	0	0	0	0	0	0	0	0
1912
1913	0.3221066429532196	0.32446177223332284	0.3268169015134371	0.32917203079354673	0.33152691600487894	0.3338820181662304	0.33623712032758934	0.33859915665466733	0.3409507843389748	0.34330189161568625	0.3456569555487669	0.34801201948183513	0.35036708341490314	0.35272214734798246	0.3550772112810533	0.3574322752141224
1914
1915
1916
1917	0.014782175512305937	0.017738610614780867	0.02069504571723271	0.023651480819695276	0.02660791592216465	0.029564351024637673	0.03252078612709591	0.035471562556230324	0.03843100714411435	0.04139009143448811	0.04434652653693552	0.047302961639407094	0.05025939674187248	0.05321583184432314	0.05617226694678675	0.05912870204925744
1918	0.014782175512305944	0.017738610614780874	0.020695045717232716	0.02365148081969528	0.026607915922164656	0.02956435102463769	0.03252078612709593	0.03547156255623033	0.038431007144114356	0.041390091434488116	0.044346526536935535	0.04730296163940711	0.0502593967418725	0.053215831844323144	0.056172266946786766	0.05912870204925746
1919	0.014923428988865697	0.017908114786638833	0.020892800584411977	0.023877486382185113	0.026862172179958257	0.029846857977731393	0.032831543775504526	0.03581622957327766	0.0388009153710508	0.04178560116882395	0.04477028696659709	0.04775497276437023	0.05073965856214337	0.053724344359916514	0.05670903015768966	0.05969371595546279
1920
1921	0.014923428988865698	0.017908114786638837	0.020892800584411977	0.023877486382185117	0.026862172179958257	0.029846857977731397	0.03283154377550454	0.03581622957327766	0.038800915371050806	0.04178560116882395	0.04477028696659709	0.047754972764370233	0.050739658562143373	0.053724344359916514	0.05670903015768966	0.059693715955462794
1922
1923
1924	0.014923428988865698	0.017908114786638837	0.020892800584411977	0.023877486382185117	0.026862172179958257	0.029846857977731397	0.03283154377550454	0.035816229573277666	0.038800915371050806	0.04178560116882395	0.04477028696659709	0.047754972764370233	0.050739658562143373	0.053724344359916514	0.05670903015768966	0.059693715955462794
1925
1926
1927
1928	0	0	0	0	0	0	0	0	0	0	0	0	0	0	0	0
1929
1930	0.014918283114296906	0.017901939737156286	0.020885596360015673	0.023869252982875053	0.026852909605734436	0.029836566228593812	0.0328202228514532	0.03580387947431258	0.03878753609717195	0.041771192720031346	0.044754849342890736	0.047738505965750105	0.050722162588609496	0.05370581921146887	0.05668947583432825	0.059673132457187625
1931	0.014923428988865698	0.017908114786638837	0.02089280058441198	0.02387748638218512	0.02686217217995826	0.029846857977731397	0.03283154377550453	0.03581622957327767	0.038800915371050806	0.04178560116882396	0.0447702869665971	0.04775497276437024	0.05073965856214338	0.05372434435991652	0.05670903015768966	0.059693715955462794
1932	0.014923428988865698	0.017908114786638837	0.020892800584411977	0.023877486382185124	0.026862172179958267	0.029846857977731397	0.03283154377550453	0.03581622957327767	0.03880091537105081	0.04178560116882395	0.044770286966597087	0.04775497276437025	0.05073965856214337	0.053724344359916534	0.05670903015768967	0.059693715955462794
1933
1934
1935	0.0149234289888657	0.017908114786638837	0.02089280058441198	0.023877486382185117	0.026862172179958257	0.0298468579777314	0.03283154377550454	0.03581622957327767	0.038800915371050806	0.04178560116882396	0.044770286966597087	0.047754972764370233	0.05073965856214337	0.053724344359916514	0.056709030157689654	0.0596937159554628
1936	0.014923428988865697	0.017908114786638837	0.020892800584411977	0.023877486382185124	0.026862172179958264	0.029846857977731393	0.03283154377550453	0.03581622957327767	0.038800915371050806	0.04178560116882395	0.044770286966597087	0.04775497276437025	0.050739658562143373	0.05372434435991653	0.05670903015768966	0.05969371595546279
1937	0.014923428988865695	0.017908114786638837	0.02089280058441198	0.023877486382185124	0.026862172179958274	0.02984685797773139	0.032831543775504526	0.03581622957327769	0.03880091537105081	0.04178560116882396	0.04477028696659708	0.047754972764370254	0.050739658562143373	0.053724344359916534	0.05670903015768966	0.059693715955462794
1938	0.0149234289888657	0.017908114786638837	0.020892800584411977	0.023877486382185117	0.026862172179958264	0.0298468579777314	0.032831543775504526	0.035816229573277694	0.03880091537105082	0.04178560116882395	0.044770286966597087	0.047754972764370233	0.050739658562143373	0.05372434435991653	0.05670903015768966	0.0596937159554628
1939
1940	0.014923428988865698	0.017908114786638837	0.02089280058441198	0.02387748638218512	0.026862172179958264	0.029846857977731397	0.03283154377550453	0.03581622957327768	0.03880091537105081	0.04178560116882396	0.044770286966597087	0.04775497276437024	0.05073965856214337	0.05372434435991653	0.05670903015768967	0.059693715955462794
1941	0.0149234289888657	0.017908114786638837	0.020892800584411977	0.02387748638218512	0.026862172179958264	0.0298468579777314	0.032831543775504526	0.03581622957327768	0.03880091537105081	0.04178560116882395	0.04477028696659708	0.04775497276437024	0.05073965856214337	0.05372434435991653	0.056709030157689654	0.0596937159554628
1942	0.0149234289888657	0.017908114786638837	0.02089280058441198	0.023877486382185127	0.02686217217995827	0.0298468579777314	0.03283154377550453	0.03581622957327768	0.03880091537105081	0.04178560116882396	0.044770286966597087	0.047754972764370254	0.050739658562143373	0.05372434435991654	0.05670903015768966	0.0596937159554628
1943	0.014923428988865698	0.017908114786638837	0.020892800584411973	0.02387748638218512	0.02686217217995826	0.029846857977731397	0.03283154377550453	0.03581622957327769	0.03880091537105082	0.041785601168823946	0.04477028696659708	0.04775497276437024	0.05073965856214337	0.05372434435991652	0.056709030157689654	0.059693715955462794
1944	0.014923428988865544	0.017908114786638736	0.020892800584411824	0.02387748638218512	0.0268621721799582	0.029846857977731088	0.03283154377550438	0.03581622957327766	0.0388009153710507	0.04178560116882365	0.04477028696659673	0.04775497276437024	0.05073965856214332	0.0537243443599164	0.056709030157689085	0.059693715955462176
1945
1946
1947	0.014923428988865698	0.017908114786638837	0.020892800584411977	0.02387748638218512	0.026862172179958257	0.029846857977731397	0.03283154377550454	0.03581622957327767	0.03880091537105082	0.04178560116882395	0.044770286966597087	0.04775497276437024	0.050739658562143373	0.053724344359916514	0.05670903015768966	0.059693715955462794
1948
1949
1950
1951
1952
1953	0.014923428988865698	0.017908114786638833	0.020892800584411977	0.02387748638218512	0.026862172179958264	0.029846857977731397	0.03283154377550453	0.03581622957327768	0.03880091537105081	0.04178560116882395	0.04477028696659708	0.04775497276437024	0.05073965856214337	0.05372434435991653	0.05670903015768967	0.059693715955462794
1954
1955
1956	0.013715714719627674	0.016458857663553216	0.019202000607478745	0.02194514355140428	0.02468828649532981	0.027431429439255348	0.030174572383180876	0.032917715327106384	0.03566085827103183	0.03840738281491134	0.04115076730169073	0.043894151788470115	0.04663753627524948	0.049380920762028914	0.052124305248808275	0.05486768973558765
1957
1958
1959
1960	0.014879949081046222	0.017855938897255463	0.020831928713464714	0.023807918529673955	0.026783908345883192	0.029759898162092444	0.03273588797830168	0.03581622957327767	0.03880091537105081	0.04166385742692943	0.04463984724313866	0.04761583705934791	0.05059182687555715	0.053567816691766384	0.05654380650797566	0.05951979632418489
1961
1962	0.014881973248451004	0.017858367898141204	0.020834762547831415	0.023811157197521613	0.026787551847211807	0.02976394649690201	0.03274034114659221	0.03581622957327769	0.03880091537105082	0.04166952509566283	0.044645919745353015	0.047622314395043226	0.050598709044733424	0.053575103694423615	0.05655149834411383	0.05952789299380402
1963	0.014923428988865698	0.01790811478663884	0.02089280058441198	0.02387748638218512	0.026862172179958257	0.029846857977731397	0.03283154377550454	0.03581622957327767	0.03880091537105081	0.04178560116882396	0.0447702869665971	0.04775497276437024	0.05073965856214339	0.053724344359916514	0.056709030157689654	0.059693715955462794
1964
1965
1966
1967
1968
1969
1970
1971
1972
1973
1974
1975
1976	#NAME?	#NAME?	#NAME?	#NAME?	#NAME?	#NAME?	#NAME?	#NAME?	#NAME?	#NAME?	#NAME?	#NAME?	#NAME?	#NAME?	#NAME?	#NAME?
1977
1978	0.014923428988865695	0.017908114786638833	0.020892800584411973	0.023877486382185113	0.026862172179958253	0.02984685797773139	0.03283154377550453	0.03581622957327766	0.0388009153710508	0.041785601168823946	0.044770286966597087	0.04775497276437023	0.050739658562143373	0.05372434435991651	0.05670903015768965	0.05969371595546278
1979
1980
1981
1982
1983
1984								inf	inf
1985								inf	inf
1986	0.003036570483999507	0.003643884580802488	0.004251198677610048	0.004858512774409617	0.005476081107748268	0.00608453456415798	0.006692988020578805	0.007305332736678746	0.007914110464726145	0.008526332397365029	0.009135356140030275	0.009744379882695569	0.010353403625352333	0.010962427368021594	0.011571451110690469	0.012180474853357074
1987
1988
1989
1990
1991
1992
1993
1994
1995
1996	0.01492342898886592	0.0179081147866391	0.02089280058441229	0.023877486382185478	0.026862172179958652	0.029846857977731855	0.03283154377550504	0.03488250592970519	0.03841284259885364	0.04178560116882464	0.04477028696659779	0.047754972764370955	0.050739658562144144	0.053724344359917305	0.05670903015769052	0.05969371595546371
1997
1998
[truncated: 606 more rows]
