# Supplementary material for: Model‐Guided Systematic Metabolic Engineering for Enhanced Spinosad Biosynthesis in Saccharopolyspora spinosa NHF132
Source: Adv Sci (Weinh). 2025 Sep 26;12(47):e11411. doi: 10.1002/advs.202511411 (PMC12713090; doi:10.1002/advs.202511411)
Supplement: Supplementary file 4 — Supplemental Table 9 [file ADVS-12-e11411-s001.xlsx]

## Sheet: Targets
Number	Gene	ID	Name (Function)	Equation	Regulate
1	Agl_syth	Spn-PKS	Aglycone synthase (AGL)	9.0 HOOC-CH₂-CO-S-CoA + CH₃-CH₂-CO-S-CoA + CH₃-CH₂-CO-S-CoA → AGL(C24H34O5) + 11.0 CoA + 9.0 CO₂ + 2.0 H₂O	1000
2	Forosamine_syth	Rham-Foro	Forosamine synthase (SpnONQRS)	C₆H₁₃O₉P + dTDP（C₁₀H₁₆N₂O₁₀P₂ ）+ 2.0 SAM → dTDP-D-forosamine（C₁₈H₃₁N₃O₁₂P₂） + 2.0 SAH + H₂O	1000
3	PSA_syth	Spn-Rham	Pseudoaglycone synthase (PSA)	AGL(C₂₄H₃₄O₅) + dTDP-L-rhamnose（ C₁₆H₂₈N₂O₁₅P₂） + 3.0 SAM → PSA(C₃₃H₅₀O₉) + dTDP + 3.0 SAH + H₂O	1000
4	SpinosynA_syth	Spn-Foro	SpinosynA synthase (SpnP)	PSA(C₃₃H₅₀O₉) +Forosamine( C₈H17NO2) → Spinosyn A(C₄₁H₆₅NO₁₀) + H₂O	1000
5	SCO0393	G1PCTYT	glucose-1-phosphate cytidylyltransferase	ctp_c + g1p_c + h_c <=> cdpglc_c + ppi_c	1000
6	SCO0400	TDPDRE	dTDP-4-dehydrorhamnose 3,5-epimerase	dtdp4d6dg_c <=> dtdp4d6dm_c	1000
7	SCO0560	PRDX	Peroxidase (multiple substrates)	h2o2_c + meoh_c --> fald_c + 2.0 h2o_c	0
8	SCO0617	DX5PGLYCPL	phosphoketolase	pi_c + xu5p__D_c --> actp_c + g3p_c + h2o_c	1000
9	SCO0749	TDPGDH	dTDPglucose 4,6-dehydratase	dtdpglu_c --> dtdp4d6dg_c + h2o_c	1000
10	SCO0828	AKP1	alkaline phosphatase (Dihydroneopterin)	ahdt_c + 3.0 h2o_c --> dhnpt_c + 2.0 h_c + 3.0 pi_c	1000
11	SCO0907	HIBD	3-hydroxyisobutyrate dehydrogenase	3hib_c + nad_c <=> h_c + mmtsa_c + nadh_c	-1.81244e+07
12	SCO0922	FRD8	fumarate reductase (menaquione-9)	fum_c + mql9_c --> mqn9_c + succ_c	3.07876e-19
13	SCO0923	FRD8	fumarate reductase (menaquione-9)	fum_c + mql9_c --> mqn9_c + succ_c	3.07876e-19
14	SCO0924	FRD8	fumarate reductase (menaquione-9)	fum_c + mql9_c --> mqn9_c + succ_c	0
15	SCO0975	GND	phosphogluconate dehydrogenase (NADP)	6pgc_c + nadp_c <=> co2_c + nadph_c + ru5p__D_c	1000
16	SCO0982	ICL	Isocitrate lyase	icit_c <=> glx_c + succ_c	0
17	SCO1290	AKP1	alkaline phosphatase (Dihydroneopterin)	ahdt_c + 3.0 h2o_c --> dhnpt_c + 2.0 h_c + 3.0 pi_c	1000
18	SCO1378	GLYDHD	Glycine dehydrogenase (decarboxylating)	gly_c + lpro_c --> alpam_c + co2_c	0.00176233
19	SCO1464	RPE	ribulose 5-phosphate 3-epimerase	ru5p__D_c <=> xu5p__D_c	-0.182641
20	SCO1514	ADPT	adenine phosphoribosyltransferase	ade_c + prpp_c --> amp_c + ppi_c	1000
21	SCO1679	GNK	gluconokinase	atp_c + glcn_c --> 6pgc_c + adp_c + h_c	875.125
22	SCO1773	ALAD_L	L-alanine dehydrogenase	ala__L_c + h2o_c + nad_c <=> h_c + nadh_c + nh4_c + pyr_c	0
23	SCO1937	G6PDH2r	glucose 6-phosphate dehydrogenase	g6p_c + nadp_c <=> 6pgl_c + h_c + nadph_c	1000
24	SCO1939	PGL	6-phosphogluconolactonase	6pgl_c + h2o_c --> 6pgc_c + h_c	1000
25	SCO2014	PYK	pyruvate kinase	adp_c + h_c + pep_c --> atp_c + pyr_c	1000
26	SCO2068	AKP1	alkaline phosphatase (Dihydroneopterin)	ahdt_c + 3.0 h2o_c --> dhnpt_c + 2.0 h_c + 3.0 pi_c	1000
27	SCO2104	TMPPP	thiamine-phosphate diphosphorylase	2mahmp_c + 4mpetz_c + h_c <=> ppi_c + thmmp_c	0
28	SCO2108	THZPSN3	thiazole phosphate synthesis	atp_c + dhgly_c + dxyl5p_c + h_c + iscssh_c + nadph_c --> 4mpetz_c + amp_c + co2_c + 2.0 h2o_c + iscs_c + nadp_c + ppi_c	0
29	SCO2109	TYRL	tyrosine lyase	amet_c + nadph_c + tyr__L_c --> 4crsol_c + dad_5_c + dhgly_c + h_c + met__L_c + nadp_c	0
30	SCO2273	CBIabc	Cobinamide transport via ABC system (uptake)	atp_c + cbi_e + h2o_c --> adp_c + cbi_c + h_c + pi_c	875.125
31	SCO2286	AKP1	alkaline phosphatase (Dihydroneopterin)	ahdt_c + 3.0 h2o_c --> dhnpt_c + 2.0 h_c + 3.0 pi_c	1000
32	SCO2736	CS	citrate synthase	accoa_c + h2o_c + oaa_c --> cit_c + coa_c + h_c	1000
33	SCO3311	PPBNGS	porphobilinogen synthase	2.0 5aop_c --> 2.0 h2o_c + h_c + ppbng_c	0.0372179
34	SCO3542	DTMPK	dTMP kinase	atp_c + dtmp_c <=> adp_c + dtdp_c	2.21986e-05
35	SCO3877	GND	phosphogluconate dehydrogenase (NADP)	6pgc_c + nadp_c <=> co2_c + nadph_c + ru5p__D_c	1000
36	SCO3928	AHMMPS	4-amino-5-hydroxymethyl-2-methylpyrimidine synthetase	air_c + 2.0 h_c --> 4ahmmp_c + gcald_c + pi_c	0
37	SCO4089	ILEDHr	isoleucine dehydrogenase (NAD, irreversible)	h2o_c + ile__L_c + nad_c <=> 3mop_c + h_c + nadh_c + nh4_c	1000
38	SCO4271	ALCD19y	alcohol dehydrogenase (glycerol, NADP)	glyald_c + h_c + nadph_c --> glyc_c + nadp_c	1000
39	SCO4388	CS	citrate synthase	accoa_c + h2o_c + oaa_c --> cit_c + coa_c + h_c	1000
40	SCO4683	GLUDyi	glutamate dehydrogenase (NADP, irreversible)	akg_c + h_c + nadph_c + nh4_c <=> glu__L_c + h2o_c + nadp_c	1000
41	SCO4909	CYTDK1	cytidine kinase	atp_c + cytd_c --> adp_c + cmp_c + h_c	0
42	SCO4945	ALCD19y	alcohol dehydrogenase (glycerol, NADP)	glyald_c + h_c + nadph_c --> glyc_c + nadp_c	1000
43	SCO4979	ITPOCL	ITP:oxaloacetate carboxy-lyase (adding ITP; phosphoenolpyruvate-forming)	itp_c + oaa_c <=> co2_c + idp_c + pep_c	1000
44	SCO5423	PYK	pyruvate kinase	adp_c + h_c + pep_c --> atp_c + pyr_c	1000
45	SCO5424	PPAKr	Propionate kinase	adp_c + ppap_c --> atp_c + ppa_c	1000
46	SCO5472	MTAM_nh4	Aminomethyltransferase	alpam_c + h_c + thf_c --> dhlpro_c + mlthf_c + nh4_c	0.00176233
47	SCO5563	HMPK1	hydroxymethylpyrimidine kinase (ATP)	4ahmmp_c + atp_c --> 4ampm_c + adp_c + h_c	0
48	SCO5743	TMDSf	thymidylate synthase (Flavin-dependent)	dump_c + fmnh2_c + mlthf_c --> dtmp_c + fmn_c + thf_c	2.21986e-05
49	SCO5831	CS	citrate synthase	accoa_c + h2o_c + oaa_c --> cit_c + coa_c + h_c	1000
50	SCO5832	CS	citrate synthase	accoa_c + h2o_c + oaa_c --> cit_c + coa_c + h_c	1000
51	SCO5868	DUTPDP	dUTP diphosphatase	dutp_c + h2o_c --> dump_c + h_c + ppi_c	2.21986e-05
52	SCO5999	ACONTa	aconitase (half-reaction A, Citrate hydro-lyase)	cit_c <=> acon_C_c + h2o_c	1000
53	SCO6179	TDPGDH	dTDPglucose 4,6-dehydratase	dtdpglu_c --> dtdp4d6dg_c + h2o_c	1000
54	SCO6658	GND	phosphogluconate dehydrogenase (NADP)	6pgc_c + nadp_c <=> co2_c + nadph_c + ru5p__D_c	1000
55	SCO6661	G6PDH2r	glucose 6-phosphate dehydrogenase	g6p_c + nadp_c <=> 6pgl_c + h_c + nadph_c	1000
56	SCO7194	TDPDRR	dTDP-4-dehydrorhamnose reductase	dtdp4d6dm_c + h_c + nadph_c <=> dtdprmn_c + nadp_c	1000
