# Supplementary material for: Model‐Guided Systematic Metabolic Engineering for Enhanced Spinosad Biosynthesis in Saccharopolyspora spinosa NHF132
Source: Adv Sci (Weinh). 2025 Sep 26;12(47):e11411. doi: 10.1002/advs.202511411 (PMC12713090; doi:10.1002/advs.202511411)
Supplement: Supplementary file 5 — Supplemental Table 10 [file ADVS-12-e11411-s004.xlsx]

## Sheet: Antismash prediction
Region	Type	From	To	Most similar known cluster	Product type	Similarity	Potential NPs
1	indole, ranthipeptide	2242997	2281210	fortimicin	Saccharide	0.04	fortimicin biosynthetic gene cluster from Micromonospora olivasterospora
2	PKS-like	2311268	2352275
3	phenazine	2459237	2479737	pyocyanine	Other	0.71	pyocyanine biosynthetic gene cluster from Pseudomonas aeruginosa PAO1
4	NRPS	2690620	2741986	atratumycin	NRP	0.1	atratumycin biosynthetic gene cluster from Streptomyces atratus
5	NRPS	2780287	2833598	enantio-pyochelin	NRP	0.3	enantio-pyochelin biosynthetic gene cluster from Pseudomonas protegens
6	T1PKS	2903689	2999142	A83543A	Polyketide	1	A83543A biosynthetic gene cluster from Saccharopolyspora spinosa
7	NRPS	3008548	3051703	ansacarbamitocinA	Polyketide	0.02	ansacarbamitocin A biosynthetic gene cluster from Amycolatopsis alba DSM 44262
8	RiPP- like, terpene	3102959	3133246	streptamidine	RiPP:Other	0.41	streptamidine biosynthetic gene cluster from Streptomyces albidoflavus J1074
9	Nl-siderophore	3173105	3207446	staphyloferrin B	Other	0.33	staphyloferrin B biosynthetic gene cluster from Staphylococcus aureus subsp. aureus NCTC 8325
10	arylpolyene, T3PKS	3225696	3270394	virginiamycin S1	NRP+Polyketide	0.16	virginiamycin S1 biosynthetic gene cluster from Streptomyces virginiae
11	hglE-KS	3284362	3336765
12	arylpolyene	3601180	3642751
13	T3PKS	3657136	3698188	branched-chain fatty acids	Other	0.5	branched-chain fatty acids biosynthetic gene cluster from Streptomyces filamentosus
14	lanthipeptide-class-III, terpene	3727489	3767718	Ery-9/Ery-6/Ery-8/Ery-7/Ery-5/Ery-4/Ery-3	RiPP:Lanthipeptide	1	Ery-9 biosynthetic gene cluster from Saccharopolyspora erythraea NRRL 2338
15	terpene	3797810	3818871	2-methylisoborneol	Terpene	1	2-methylisoborneol biosynthetic gene cluster from Saccharopolyspora erythraea NRRL 2338
16	T1PKS d, NRPS	3830213	3879446	pactamides	NRP+Polyketide	0.33	pactamides biosynthetic gene cluster from Streptomyces pactum
17	terpene	4094203	4116419	geosmin	Terpene	1	geosmin biosynthetic gene cluster from Streptomyces coelicolor A3(2)
18	terpene , T3PKS	4313456	4367379	hopene	Terpene	0.46	hopene biosynthetic gene cluster from Streptomyces coelicolor A3(2)
19	RRE-containing	4412074	4432355
20	terpene	4454091	4475062	5-dimethylallylindole-3-acetonitrile	Other	0.77	5-dimethylallylindole-3-acetonitrile biosynthetic gene cluster from Streptomyces coelicolor A3(2)
21	T3PKS	4572808	4613914	flaviolin	Polyketide	0.75	flaviolin biosynthetic gene cluster from Saccharopolyspora erythraea NRRL 2338
22	redox-cofactor	4742016	4764066	lankacidin	NRP+Polyketide	0.2	lankacidin C biosynthetic gene cluster from Streptomyces rochei
23	arylpolyene	4865209	4906369	A54145	NRP	0.03	A54145 biosynthetic gene cluster from Streptomyces fradiae
24	NRPS-like, amglyccycl	5433938	5478080	anthramycin	NRP	0.08	anthramycin biosynthetic gene cluster from Streptomyces refuineus subsp. thermotolerans
25	CDPS	5522374	5543159
26	NRPS	5548258	5606024	coelibactin	NRP	0.9	coelibactin biosynthetic gene cluster from Streptomyces coelicolor A3(2)
27	terpene	5721096	5742148
28	phosphonate, other	5781157	5822425
29	NRPS-like	5857708	5900866	napsamycin A/napsamycin B/napsamycin/napsamycin/mureidomycin A/mureidomycin B	NRP:Uridylpeptide+Other:Nucleoside	0.13	napsamycin A biosynthetic gene cluster from Streptomyces sp. DSM 5940
30	T1PKS	5985184	6081356	doesertomycin B/desertomycin A/desertomycin G	NRP	0.16	desertomycin B biosynthetic gene cluster from Streptomyces nobilis
31	lanthipeptide-lass-I, PKS-like	6102140	6164760	cebulantin	RiPP	0.75	cebulantin biosynthetic gene cluster from Saccharopolyspora cebuensis
32	NRPS	6251214	6295158
33	redox-cofactor	6397159	6419255	lankacidin C	NRP+Polyketide	0.13	lankacidin C biosynthetic gene cluster from Streptomyces rochei
34	hydrogen-cyanide	6521942	6534858	aborycin	RiPP	0.14	aborycin biosynthetic gene cluster from Streptomyces sp. ZS0098
35	NRP-metallophore, NRPS	7610223	7661370	pepticinnamin E	NRP+Polyketide	0.06	pepticinnamin E biosynthetic gene cluster from Actinobacteria bacterium OK006
36	NRPS, T1PKS, PKS-like	8073914	8145010	nataxazole	Polyketide	0.18	nataxazole biosynthetic gene cluster from Streptomyces sp. Tu 6176
37	ectoine	8565095	8575505	ectoine	Other	1	ectoine biosynthetic gene cluster from Streptomyces anulatus
