# Supplementary material for: Model‐Guided Systematic Metabolic Engineering for Enhanced Spinosad Biosynthesis in Saccharopolyspora spinosa NHF132
Source: Adv Sci (Weinh). 2025 Sep 26;12(47):e11411. doi: 10.1002/advs.202511411 (PMC12713090; doi:10.1002/advs.202511411)
Supplement: Supplementary file 6 — Supplemental Table 11 [file ADVS-12-e11411-s006.xlsx]

## Sheet: NHF132
Name	Prime	Well	Fluor	Target	Content	Sample	Melt Temp	Cq
NHF132	rpL13	A01	SYBR		Unkn		88.5	26.89
		A02	SYBR		Unkn		88.5	17.62
		A03	SYBR		Unkn		88.5	17.47
	sigA	A04	SYBR		Unkn		None	23.42
		A05	SYBR		Unkn		89	19.24
		A06	SYBR		Unkn		89	19.48
	gtt	A07	SYBR		Unkn		89	29.37
		A08	SYBR		Unkn		89	20.19
		A09	SYBR		Unkn		89	20.28
	epi	A10	SYBR		Unkn		89.5	30.94
		A11	SYBR		Unkn		90	24.44
		A12	SYBR		Unkn		90	25.28
	gdh	B01	SYBR		Unkn		None	36.46
		B02	SYBR		Unkn		None	34.23
		B03	SYBR		Unkn		None	34.59
	kre	B04	SYBR		Unkn		None	33.61
		B05	SYBR		Unkn		91	29.74
		B06	SYBR		Unkn		90.5	30.15
	TAG	B07	SYBR		Unkn		None	36.37
		B08	SYBR		Unkn		None	36.01
		B09	SYBR		Unkn		None	N/A
	BauA	B10	SYBR		Unkn		None	34.13
		B11	SYBR		Unkn		None	32.17
		B12	SYBR		Unkn		None	33.06
	MCR-C	C01	SYBR		Unkn		None	35.43
		C02	SYBR		Unkn		None	N/A
		C03	SYBR		Unkn		87	33.47
	Int	C04	SYBR		Unkn		None	31.95
		C05	SYBR		Unkn		88	31.64
		C06	SYBR		Unkn		88	31.24
	E-1	C07	SYBR		Unkn		87.5	31.27
		C08	SYBR		Unkn		88	23.97
		C09	SYBR		Unkn		88	23.16
	E-2	C10	SYBR		Unkn		86.5	30.02
		C11	SYBR		Unkn		87	23.39
		C12	SYBR		Unkn		87	22.9
	D-1	D01	SYBR		Unkn		None	31.73
		D02	SYBR		Unkn		89.5	25.55
		D03	SYBR		Unkn		89.5	24.51
	D-2	D04	SYBR		Unkn		85.5	31.29
		D05	SYBR		Unkn		86	23.81
		D06	SYBR		Unkn		86	22.7
	C-1	D07	SYBR		Unkn		84	31
		D08	SYBR		Unkn		84.5	23.24
		D09	SYBR		Unkn		84.5	22.06
	C-2	D10	SYBR		Unkn		None	30.38
		D11	SYBR		Unkn		87.5	23.81
		D12	SYBR		Unkn		87.5	23.47
	B-1	E01	SYBR		Unkn		76.5	29.08
		E02	SYBR		Unkn		87.5	26.03
		E03	SYBR		Unkn		87.5	25.2
	B-2	E04	SYBR		Unkn		None	33.08
		E05	SYBR		Unkn		89	25.48
		E06	SYBR		Unkn		89	24.2
	A-1	E07	SYBR		Unkn		None	36.38
		E08	SYBR		Unkn		None	31.52
		E09	SYBR		Unkn		None	30.2
	A-2	E10	SYBR		Unkn		None	34.15
		E11	SYBR		Unkn		90.5	24.76
		E12	SYBR		Unkn		90.5	26.36
	G	F01	SYBR		Unkn		None	25.75
		F02	SYBR		Unkn		89.5	20.42
		F03	SYBR		Unkn		89.5	20.71
	J	F04	SYBR		Unkn		90	28.49
		F05	SYBR		Unkn		90	22.31
		F06	SYBR		Unkn		90	22.82
	P	F07	SYBR		Unkn		89.5	32.02
		F08	SYBR		Unkn		90	25.01
		F09	SYBR		Unkn		90	24.56
	S	F10	SYBR		Unkn		87.5	28.33
		F11	SYBR		Unkn		88	22.15
		F12	SYBR		Unkn		88	21.91

## Sheet: 132-Rham-GHIK
Name	Prime	Well	Fluor	Target	Content	Sample	Melt Temp	Cq
132-Rham-GHIK-1	Int	A01	SYBR		Unkn		None	32.51
	rpL13	A02	SYBR		Unkn		88.5	29.22
	sigA	A03	SYBR		Unkn		89	26.26
	gtt	A04	SYBR		Unkn		89	30.8
	epi	A05	SYBR		Unkn		90	32.95
	gdh	A06	SYBR		Unkn		None	35.55
	kre	A07	SYBR		Unkn		None	35.69
	G	A08	SYBR		Unkn		None	28.74
	H	A09	SYBR		Unkn		87	31.35
	I	A10	SYBR		Unkn		86.5	30.44
	K	A11	SYBR		Unkn		87	30.98
132-Rham-GHIK-2	Int	B01	SYBR		Unkn		None	30.76
	rpL13	B02	SYBR		Unkn		88.5	20.14
	sigA	B03	SYBR		Unkn		89	22.19
	gtt	B04	SYBR		Unkn		89	22.73
	epi	B05	SYBR		Unkn		90	27.02
	gdh	B06	SYBR		Unkn		None	35.6
	kre	B07	SYBR		Unkn		None	33.07
	G	B08	SYBR		Unkn		89.5	22.7
	H	B09	SYBR		Unkn		87	23.71
	I	B10	SYBR		Unkn		86.5	23.78
	K	B11	SYBR		Unkn		87	23.46
132-Rham-GHIK-3	Int	C01	SYBR		Unkn		None	33.79
	rpL13	C02	SYBR		Unkn		88.5	19.87
	sigA	C03	SYBR		Unkn		89	22.33
	gtt	C04	SYBR		Unkn		89	22.87
	epi	C05	SYBR		Unkn		90	26.91
	gdh	C06	SYBR		Unkn		None	36.24
	kre	C07	SYBR		Unkn		None	34.19
	G	C08	SYBR		Unkn		89	23.28
	H	C09	SYBR		Unkn		87.5	24.14
	I	C10	SYBR		Unkn		86.5	24.17
	K	C11	SYBR		Unkn		87	23.62
132-Rham-GHIK-4	Int	D01	SYBR		Unkn		None	22.02
	rpL13	D02	SYBR		Unkn		88.5	18.15
	sigA	D03	SYBR		Unkn		89	19.57
	gtt	D04	SYBR		Unkn		89	15.04
	epi	D05	SYBR		Unkn		90	17.19
	gdh	D06	SYBR		Unkn		None	24.15
	kre	D07	SYBR		Unkn		91	22.34
	G	D08	SYBR		Unkn		89.5	20.86
	H	D09	SYBR		Unkn		87.5	21.21
	I	D10	SYBR		Unkn		86.5	20.97
	K	D11	SYBR		Unkn		87	20.07
132-Rham-GHIK-5	Int	E01	SYBR		Unkn		88.5	30.32
	rpL13	E02	SYBR		Unkn		88.5	28.19
	sigA	E03	SYBR		Unkn		88.5	24.76
	gtt	E04	SYBR		Unkn		89	29.29
	epi	E05	SYBR		Unkn		89.5	31.41
	gdh	E06	SYBR		Unkn		None	N/A
	kre	E07	SYBR		Unkn		None	34.59
	G	E08	SYBR		Unkn		None	28.94
	H	E09	SYBR		Unkn		87	31.43
	I	E10	SYBR		Unkn		86.5	28.08
	K	E11	SYBR		Unkn		87	31.88
132-Rham-GHIK-6	Int	F01	SYBR		Unkn		None	28.14
	rpL13	F02	SYBR		Unkn		88.5	25.71
	sigA	F03	SYBR		Unkn		88.5	22.61
	gtt	F04	SYBR		Unkn		89	26.23
	epi	F05	SYBR		Unkn		89.5	28.57
	gdh	F06	SYBR		Unkn		None	N/A
	kre	F07	SYBR		Unkn		None	36.37
	G	F08	SYBR		Unkn		None	27.94
	H	F09	SYBR		Unkn		87	29.42
	I	F10	SYBR		Unkn		86.5	26.2
	K	F11	SYBR		Unkn		87	29.84
132-Rham-GHIK-7	Int	G01	SYBR		Unkn		88.5	28.81
	rpL13	G02	SYBR		Unkn		88.5	27.17
	sigA	G03	SYBR		Unkn		88.5	24.77
	gtt	G04	SYBR		Unkn		89	29.41
	epi	G05	SYBR		Unkn		89.5	30.5
	gdh	G06	SYBR		Unkn		None	35.12
	kre	G07	SYBR		Unkn		None	36.01
	G	G08	SYBR		Unkn		None	27.87
	H	G09	SYBR		Unkn		87	31.01
	I	G10	SYBR		Unkn		86.5	27.91
	K	G11	SYBR		Unkn		86.5	32.29
132-Rham-GHIK-8	Int	H1	SYBR		Unkn		None	28.99
	rpL13	H2	SYBR		Unkn		88.5	26.24
	sigA	H3	SYBR		Unkn		88.5	24.28
	gtt	H4	SYBR		Unkn		89	28.5
	epi	H5	SYBR		Unkn		89.5	30.04
	gdh	H6	SYBR		Unkn		None	36.77
	kre	H7	SYBR		Unkn		None	37.81
	G	H8	SYBR		Unkn		None	27.85
	H	H9	SYBR		Unkn		87	30.05
	I	H10	SYBR		Unkn		86.5	26.89
	K	H11	SYBR		Unkn		87	30.89

## Sheet: 132-BAC
Name	Prime	Well	Fluor	Target	Content	Sample	Melt Temp	Cq
132-BAC	rpL13	A01	SYBR		Unkn		88.5	27.73
		A02	SYBR		Unkn		88.5	25.45
		A03	SYBR		Unkn		88.5	26.27
	sigA	A04	SYBR		Unkn		89	25
		A05	SYBR		Unkn		89	23.02
		A06	SYBR		Unkn		88.5	23.22
	Int	A07	SYBR		Unkn		88.5	27.44
		A08	SYBR		Unkn		88.5	28.06
		A09	SYBR		Unkn		88.5	28.44
	E-1	C07	SYBR		Unkn		88	32.17
		C08	SYBR		Unkn		88	30.03
		C09	SYBR		Unkn		88	29.7
	E-2	C10	SYBR		Unkn		86.5	30.13
		C11	SYBR		Unkn		86.5	28.83
		C12	SYBR		Unkn		86.5	28.17
	D-1	D01	SYBR		Unkn		None	32.23
		D02	SYBR		Unkn		89.5	31.19
		D03	SYBR		Unkn		89	29.93
	D-2	D04	SYBR		Unkn		86	32.22
		D05	SYBR		Unkn		85.5	30.38
		D06	SYBR		Unkn		86	29.6
	C-1	D07	SYBR		Unkn		84	33.05
		D08	SYBR		Unkn		84	30.79
		D09	SYBR		Unkn		84	30.04
	C-2	D10	SYBR		Unkn		None	30.49
		D11	SYBR		Unkn		None	29.96
		D12	SYBR		Unkn		None	29.27
	B-1	E01	SYBR		Unkn		76.5	29.7
		E02	SYBR		Unkn		76.5	29.44
		E03	SYBR		Unkn		76.5	29.34
	B-2	E04	SYBR		Unkn		None	33.89
		E05	SYBR		Unkn		88.5	31.13
		E06	SYBR		Unkn		88.5	30.88
	A-1	E07	SYBR		Unkn		None	32.75
		E08	SYBR		Unkn		None	33.24
		E09	SYBR		Unkn		None	33.58
	A-2	E10	SYBR		Unkn		None	34.99
		E11	SYBR		Unkn		None	33.35
		E12	SYBR		Unkn		None	34.7
	G	F01	SYBR		Unkn		None	26.6
		F02	SYBR		Unkn		89	26.47
		F03	SYBR		Unkn		None	27
	J	F04	SYBR		Unkn		90	29.87
		F05	SYBR		Unkn		90	28.68
		F06	SYBR		Unkn		90	28.69
	P	F07	SYBR		Unkn		90	32.37
		F08	SYBR		Unkn		90	30
		F09	SYBR		Unkn		90	30.04
	S	F10	SYBR		Unkn		87.5	30.51
		F11	SYBR		Unkn		87.5	28.8
		F12	SYBR		Unkn		87.5	28.67

## Sheet: 132-Cu-TAG
Name	Prime	Well	Fluor	Target	Content	Sample	Melt Temp	Cq
132-Cu-TAG	rpL13	G09	SYBR		Unkn		88.5	18.01
		G10	SYBR		Unkn		88.5	18.66
	rpL13+	G11	SYBR		Unkn		88.5	19.27
		G12	SYBR		Unkn		88.5	20.09
	sigA	H01	SYBR		Unkn		89	21.02
		H02	SYBR		Unkn		89	20.11
	sigA+	H03	SYBR		Unkn		89	20.24
		H04	SYBR		Unkn		88.5	19.77
	Int	H05	SYBR		Unkn		88.5	23.6
		H06	SYBR		Unkn		88.5	24.2
	Int+	H07	SYBR		Unkn		88.5	23.55
		H08	SYBR		Unkn		88.5	24.18
	TAG	H09	SYBR		Unkn		None	30.19
		H10	SYBR		Unkn		None	31.42
	TAG+	H11	SYBR		Unkn		90.5	26.32
		H12	SYBR		Unkn		None	26.5

## Sheet: 132-NCM
Name	Prime	Well	Fluor	Target	Content	Sample	Melt Temp	Cq
Int	ermE*	A01	SYBR		Unkn		88.5	27.61
		A02	SYBR		Unkn		None	28.54
		A03	SYBR		Unkn		88.5	27.5
	kasop*	A04	SYBR		Unkn		88.5	28.24
		A05	SYBR		Unkn		88.5	30.1
		A06	SYBR		Unkn		88.5	29.33
	J23119	A07	SYBR		Unkn		88.5	28.72
		A08	SYBR		Unkn		88.5	27.86
		A09	SYBR		Unkn		88.5	29.48
	SP43	A10	SYBR		Unkn		88.5	28.56
		A11	SYBR		Unkn		88.5	30.46
		A12	SYBR		Unkn		88.5	28.83
rpL13	ermE*	B01	SYBR		Unkn		88.5	26.15
		B02	SYBR		Unkn		88.5	28.38
		B03	SYBR		Unkn		88.5	26.62
	kasop*	B04	SYBR		Unkn		88.5	27.08
		B05	SYBR		Unkn		88.5	29.45
		B06	SYBR		Unkn		88.5	29.36
	J23119	B07	SYBR		Unkn		88.5	26.42
		B08	SYBR		Unkn		88.5	28.39
		B09	SYBR		Unkn		88.5	26.26
	SP43	B10	SYBR		Unkn		88.5	26.51
		B11	SYBR		Unkn		88.5	25.49
		B12	SYBR		Unkn		88.5	24.29
sigA	ermE*	C01	SYBR		Unkn		89	23.66
		C02	SYBR		Unkn		89	25.54
		C03	SYBR		Unkn		89	24.22
	kasop*	C04	SYBR		Unkn		89	22.91
		C05	SYBR		Unkn		88.5	26.06
		C06	SYBR		Unkn		88.5	25.25
	J23119	C07	SYBR		Unkn		88.5	23.31
		C08	SYBR		Unkn		88.5	24.63
		C09	SYBR		Unkn		88.5	23.09
	SP43	C10	SYBR		Unkn		88.5	23.59
		C11	SYBR		Unkn		89	22.28
		C12	SYBR		Unkn		89	25.27
BauA	ermE*	D01	SYBR		Unkn		88.5	24.35
		D02	SYBR		Unkn		88.5	26.68
		D03	SYBR		Unkn		88.5	25.03
	kasop*	D04	SYBR		Unkn		88.5	23.82
		D05	SYBR		Unkn		88.5	26.44
		D06	SYBR		Unkn		88.5	25.69
	J23119	D07	SYBR		Unkn		88.5	23.23
		D08	SYBR		Unkn		88.5	21.05
		D09	SYBR		Unkn		88.5	25.34
	SP43	D10	SYBR		Unkn		88.5	20.81
		D11	SYBR		Unkn		88.5	21.38
		D12	SYBR		Unkn		88.5	18.3
MCR-C	ermE*	E01	SYBR		Unkn		87	28.09
		E02	SYBR		Unkn		87	29.67
		E03	SYBR		Unkn		87	28.62
	kasop*	E04	SYBR		Unkn		86.5	23.01
		E05	SYBR		Unkn		86.5	26.43
		E06	SYBR		Unkn		86.5	24.21
	J23119	E07	SYBR		Unkn		87	25.37
		E08	SYBR		Unkn		87	20.34
		E09	SYBR		Unkn		87	26.14
	SP43	E10	SYBR		Unkn		87	21.4
		E11	SYBR		Unkn		87	21.78
		E12	SYBR		Unkn		87	18.5

## Sheet: 132-TAG-NCM
Name	Prime	Well	Fluor	Target	Content	Sample	Melt Temp	Cq
Int	TAG-SP	F01	SYBR		Unkn		None	28.21
		F02	SYBR		Unkn		88.5	28.61
	TAG-SP+	F03	SYBR		Unkn		88.5	29.95
		F04	SYBR		Unkn		88.5	29.66
rpL13	TAG-SP	F05	SYBR		Unkn		88.5	29.87
		F06	SYBR		Unkn		88.5	28.21
	TAG-SP+	F07	SYBR		Unkn		88.5	28.51
		F08	SYBR		Unkn		88.5	29.07
sigA	TAG-SP	F09	SYBR		Unkn		89	23.5
		F10	SYBR		Unkn		89	23.16
	TAG-SP+	F11	SYBR		Unkn		89	23.53
		F12	SYBR		Unkn		89	25.14
BauA	TAG-SP	G01	SYBR		Unkn		88.5	26.3
		G02	SYBR		Unkn		88.5	24.45
	TAG-SP+	G03	SYBR		Unkn		88.5	26.28
		G04	SYBR		Unkn		88.5	28.68
MCR-C	TAG-SP	G05	SYBR		Unkn		87	25.38
		G06	SYBR		Unkn		87	24.03
	TAG-SP+	G07	SYBR		Unkn		87	25.52
		G08	SYBR		Unkn		87	27.8
TAG	TAG-SP	G09	SYBR		Unkn		None	30.59
		G10	SYBR		Unkn		None	28.29
	TAG-SP+	G11	SYBR		Unkn		None	29.21
		G12	SYBR		Unkn		None	30.07

## Sheet: 132-BAC-SP43-NCM
Name	Prime	Well	Fluor	Target	Content	Sample	Melt Temp	Cq
132-BAC-SP43-NCM	rpL13	B11	SYBR		Unkn		88.5	25.86
		B12	SYBR		Unkn		88.5	25.42
	sigA	C01	SYBR		Unkn		89	23.7
		C02	SYBR		Unkn		89	23.07
	Int	C03	SYBR		Unkn		88.5	28.1
		C04	SYBR		Unkn		88.5	27.55
	gtt	C05	SYBR		Unkn		89	28.84
		C06	SYBR		Unkn		89	27.71
	epi	C07	SYBR		Unkn		89.5	29.15
		C08	SYBR		Unkn		89.5	28.41
	gdh	C09	SYBR		Unkn		79.5	34.39
		C10	SYBR		Unkn		78.5	31.43
	kre	C11	SYBR		Unkn		76.5	33.22
		C12	SYBR		Unkn		77	29.83
	BauA	D01	SYBR		Unkn		None	22.5
		D02	SYBR		Unkn		88.5	21.42
	MCR-C	D03	SYBR		Unkn		86.5	22.58
		D04	SYBR		Unkn		86.5	22.13
	E-1	D05	SYBR		Unkn		88	29.36
		D06	SYBR		Unkn		88	28.39
	E-2	D07	SYBR		Unkn		86.5	28.42
		D08	SYBR		Unkn		86.5	28.23
	D-1	D09	SYBR		Unkn		89	30.1
		D10	SYBR		Unkn		None	29.34
	D-2	D11	SYBR		Unkn		86	30.31
		D12	SYBR		Unkn		86	29.29
	C-1	E01	SYBR		Unkn		84.5	30.7
		E02	SYBR		Unkn		84.5	29.8
	C-2	E03	SYBR		Unkn		None	29.28
		E04	SYBR		Unkn		None	28.27
	B-1	E05	SYBR		Unkn		76.5	26.37
		E06	SYBR		Unkn		76	25.28
	B-2	E07	SYBR		Unkn		88.5	30.42
		E08	SYBR		Unkn		88.5	30.33
	A-1	E09	SYBR		Unkn		None	34.19
		E10	SYBR		Unkn		None	32.15
	A-2	E11	SYBR		Unkn		None	34.76
		E12	SYBR		Unkn		None	33.09
	G	F01	SYBR		Unkn		None	25.77
		F02	SYBR		Unkn		None	22.34
	J	F03	SYBR		Unkn		90	29.09
		F04	SYBR		Unkn		89.5	28.28
	P	F05	SYBR		Unkn		None	29.65
		F06	SYBR		Unkn		90	29.98
	S	F07	SYBR		Unkn		87.5	29.13
		F08	SYBR		Unkn		87.5	28.69
